# Supplementary material for: Vessel‐On‐A‐Chip Coupled Proteomics Reveal Pressure‐Overload‐Induced Vascular Remodeling
Source: Adv Sci (Weinh). 2025 Mar 24;12(19):2415024. doi: 10.1002/advs.202415024 (PMC12097099; doi:10.1002/advs.202415024)
Supplement: Supplementary file 2 — Supporting Table 1‐6 [file ADVS-12-2415024-s003.xlsx]

## Sheet: S1
Supplementary Table 1: Protein quantification of static group and 30 mbar stretched group.
Accessions	Genes	Static(1)	Static(2)	Static(3)	Static(4)	30mbar(1)	30mbar(2)	30mbar(3)	30mbar(4)
A0A087WNP0;A0A991ENX0	Alyreffm1;Alyreffm2	1805.02	1765.21	1822.05	2341.38	2707.32	2312.97	1995.12	2494.33
A0A087WQ44	Srcap	63.8671	64.3993	57.8592	73.2746	73.8891	78.6965	68.9531	74.5772
A0A087WRR7	Zfp383	NaN	NaN	NaN	NaN	NaN	NaN	5.88883	NaN
A0A087WRT4	Fat1	147.908	157.301	158.548	156.23	154.624	164.838	201.403	163.567
A0A087WSD2	Ms4a14	NaN	NaN	NaN	NaN	20.53	19.6505	NaN	NaN
A0A088MLT8;P0DPB4	Iqcj-Schip1;Schip1	98.4733	125.318	87.1395	107.09	114.352	86.1027	151.29	144.903
A0A0A6YVU8;Q9JKV1	Adrm1b;Adrm1	2968.44	3063.29	3121.35	3211.57	3665.29	3353.57	3372.28	3683.35
A0A0G2JDV3	Gbp6	21.6597	24.5088	15.1409	15.4173	9.55348	12.9484	20.6767	16.3145
A0A0G2JFS9;Q8C9S8	Atg4a-ps;Atg4a	105.788	106.17	87.1291	76.5845	103.702	111.192	93.3361	70.2632
A0A0G2JG52	Crybg1	294.352	299.251	285.701	300.308	215.877	241.726	230.398	219.662
A0A0J9YTR2	Ncbp2as2	47.6355	55.0077	72.4256	121.207	91.9494	92.9024	145.733	154.508
A0A0N4SUI7	Nbdy	109.204	81.3864	83.551	95.6973	106.1	87.7027	157.273	97.6333
A0A0N4SUS7	Gm35549	15.1949	15.863	28.7306	11.5571	NaN	NaN	NaN	NaN
A0A0N4SVU1	Gm7298	530.422	615.731	1120	723.562	924.88	565.729	959.956	1303.05
A0A140LIF8	Irgm2	17.1992	26.0411	24.8336	14.9971	13.4248	14.956	12.1532	21.4376
A0A140LIJ0	Dcst2	122.078	310.262	42.0501	25.8291	272.143	1701.09	NaN	227.178
A0A140T8T4;P51410	Rpl9-ps6;Rpl9	4458.11	4346.04	4364.5	4821.76	6658.67	6140.54	5395.58	5002.01
A0A1D5RM15	Zfp930	17.395	11.2596	22.0935	23.5578	20.0048	16.3857	23.8988	22.903
A0A1D5RMN0	Tnip3	3.28939	2.455	5.73121	8.85911	6.17773	2.91293	22.4253	NaN
A0A1L1SSC7	Ttc13	58.3456	62.7901	56.2502	56.5144	58.4785	62.6638	60.6055	51.934
A0A1L1STD6	Inafm2	72.7949	59.5355	68.4431	82.0397	114.564	99.8487	59.326	95.6242
A0A1W2P6U8	Spata31h1	32.7375	33.526	46.3106	37.7576	29.9719	40.7874	39.4567	NaN
A0A1W2P872	Nova2	10.5128	12.1808	11.7194	7.44634	5.14419	7.40772	7.19974	13.5968
A0A1W2P884	Cep85l	12.2873	16.2119	12.8208	16.9324	11.5593	10.7982	21.1818	16.0564
A0A1Y7VK00	Zfp825	43.4036	43.0158	44.3625	57.0834	52.7174	47.9978	72.6364	58.2985
A0A286YCV9	Kif13b	479.675	471.882	491.794	545.208	443.307	419.459	440.914	474.39
A0A286YCX6	Trappc8	301.988	301.713	289.716	276.767	297.73	285.898	286.651	276.525
A0A2I3BQS8	Gm55359	119.917	108.85	103.976	114.828	110.396	108.917	148.858	98.2806
A0A2I3BR81	Nt5dc2	392.885	495.785	364.312	376.485	364.544	351.861	386.173	401.825
A0A2I3BRL8;Q91VM5	Gm7324;Rbmxl1	89.6197	121.971	90.0488	101.925	106.893	155.41	198.869	144.967
A0A2R8VHP3	Gm5478	1073.39	1003.11	1277.9	532.484	268.196	427.551	573.309	137.987
A0A2R8VKG2	D430041D05Rik	2.07818	NaN	6.07688	1.57867	NaN	1.94106	NaN	NaN
A0A338P6D3	A630089N07Rik	4.48489	6.39313	5.99671	3.09413	12.4218	10.7943	16.3178	6.08796
A0A338P6I9	Gm56451	246.709	282.658	305.867	345.31	281.456	286.006	331.701	364.313
A0A338P6K9	Qser1	108.36	99.8972	109.774	118.967	135.35	131.177	139.622	141.565
A0A338P6S8	Abi3bp	NaN	58.7102	44.9884	NaN	NaN	NaN	10.1066	NaN
A0A338P719	Gm1043	11.3968	NaN	NaN	NaN	NaN	2.52773	NaN	NaN
A0A338P7C9	Tmem181a	148.286	174.824	159.213	162.984	157.428	167.918	149.653	165.096
A0A3B2WCF4	Gm7072	20.8791	17.565	18.7249	28.1008	21.8677	22.1144	19.5867	23.0395
A0A494B9V8	Ptar1	193.086	206.205	215.726	182.073	208.755	194.087	197.24	208.084
A0A494BAW1	Duox2	42.0991	53.2982	57.545	49.4256	40.4413	39.8022	54.2827	33.9505
A0A494BB10	Asdurf	176.246	169.578	185.496	202.972	266.492	234.525	346.482	291.791
A0A571BEN1	Mybpc1	31.7319	NaN	NaN	NaN	31.7892	29.4716	22.3113	NaN
A0A571BEV2	Ccdc168	163.486	285.269	359.367	246.447	101.773	125.293	150.727	118.145
A0A571BEV3	Erich6b	308.667	285.91	345.034	463.318	650.919	667.56	266.421	768.651
A0A571BG01	Dthd1	2827.57	2811.13	2228.63	1821.17	2158.81	2582.2	1617.01	3863.75
A0A5F8MPH8	Tnxb	73.4481	84.3153	NaN	88.37	155.056	148.121	84.9618	126.481
A0A5F8MPI9	Rapgef1	57.5445	58.2554	69.4224	66.783	68.6802	67.5719	67.6426	110.72
A0A5F8MPY0	Pigbos1	72.5699	77.1173	73.9435	71.1016	139.808	142.364	169.141	164.536
A0A7N9VR94	Ahnak2	13397.5	11995.4	15069.6	18195.8	15075.7	11774.2	17993.4	17721.9
A0A7N9VSG0	Afg2b	51.4274	53.7509	53.4515	53.6425	44.7294	53.5407	45.3162	59.0808
A0A991ENW0	H1f10	149.585	167.507	120.276	161.3	97.9155	118.357	70.8801	111.137
A0AA74KUP2	B230307C23Rik	65.7509	38.5898	67.8344	77.1288	85.4101	85.2252	67.6753	85.0709
A0AAA9WW07	Akap17a	53.9741	55.1275	40.8652	53.7083	47.6749	65.3318	59.5352	72.121
A1A5B6	Tbc1d25	95.7616	89.6548	94.2218	88.2913	93.6374	86.4255	95.5233	86.4296
A1L317	Krt24	NaN	NaN	70.2556	NaN	NaN	NaN	NaN	NaN
A1L3P4	Slc9a6	57.6149	57.0073	54.144	57.5263	68.1469	75.6122	75.998	73.325
A2A432	Cul4b	731.896	724.708	712.511	750.817	773.199	788.222	714.47	852.83
A2A484	Zmynd8	308.657	280.59	277.576	278.4	291.179	299.767	296.278	312.085
A2A4P0	Dhx8	180.891	193.259	176.818	189.724	173.479	190.393	172.093	168.572
A2A5K6	Znf335	24.2561	21.9854	19.4774	22.3982	30.4824	33.1946	17.7221	19.9183
A2A5R2	Arfgef2	225.655	230.344	223.475	243.727	229.908	231.485	215.656	240.343
A2A5Z6	Smurf2	25.4535	26.0608	26.676	25.745	32.7665	32.6382	39.9066	NaN
A2A654	Bptf	46.7597	46.3816	44.0999	49.3886	41.7935	42.8772	45.8651	43.8829
A2A690	Tanc2	27.0438	30.656	25.6296	24.9506	27.8231	32.0934	32.1217	25.1119
A2A699	Fam171a2	28.4426	29.2723	28.2618	28.5299	36.1928	34.3632	49.6315	40.1466
A2A6A1	Gpatch8	126.154	112.74	126.232	147.212	162.098	138.98	202.362	191.882
A2A6P4	Vcf1	25.5752	29.7833	25.0181	27.7183	44.4907	40.9371	56.5332	38.1107
A2A6Q5	Cdc27	174.635	158.951	163.982	174.72	189	195.38	176.77	180.884
A2A6T1	Cdr2l	506.661	573.938	660.868	658.564	776.762	729.21	1028.77	747.317
A2A716	Osbpl7	76.7876	87.2228	82.1749	84.0659	67.0038	59.267	70.3784	62.534
A2A761	Zfp69	NaN	NaN	NaN	11.5663	12.8641	NaN	NaN	8.40137
A2A791	Zmym4	174.366	177.936	178.352	183.419	192.847	190.568	168.267	193.309
A2A7B5	Prdm2	25.4415	26.1005	31.3415	25.6596	31.2526	33.3689	40.6765	37.9176
A2A7F4	Rlf	64.5716	75.4181	66.362	59.4149	64.9079	69.897	78.4397	52.2533
A2A7S8	Nhsl3	43.6562	48.4516	62.7351	79.9095	81.9249	96.7637	134.652	107.079
A2A870	Fbf1	22.4907	13.6434	14.07	22.0921	19.0988	19.8287	17.0144	23.5324
A2A8L5	Ptprf	53.3324	58.0163	53.9049	54.6195	41.915	52.6933	60.71	58.6766
A2A8R0	Zfyve9	61.1332	67.5186	66.6001	64.4975	82.267	74.2754	58.558	88.7399
A2A8U2	Tmem201	151.417	171.755	159.995	140.169	167.887	160.728	139.357	168.357
A2A8Z1	Osbpl9	459.631	432.028	434.19	474.393	496.661	441.303	514.102	435.81
A2A9C3	Szt2	47.2634	45.4788	48.132	41.0381	46.7771	45.0116	52.9188	41.3341
A2AAE1	Bltp1	24.0948	23.8023	30.2199	25.0982	27.7068	25.9491	24.5975	30.4597
A2AAY5	Sh3pxd2b	338.295	361.387	341.83	367.63	333.401	350.504	324.309	437.061
A2AB59	Arhgap27	29.2471	24.6446	28.8779	31.5322	20.7133	18.7086	22.6512	28.8171
A2ABV5	Med14	291.913	278.583	275.399	259.675	256.503	257.309	232.758	232.262
A2ACJ2	Faap100	83.6878	87.8829	94.3559	84.6208	79.1547	77.8806	72.9226	78.1877
A2ACP1	Ttc39a	41.9442	27.418	31.6996	34.2837	NaN	50.915	NaN	NaN
A2ACQ1	Dhx35	116.908	117.45	115.745	106.423	100.615	107.559	72.7556	86.3964
A2ADA5	Pusl1	56.8446	59.1815	57.389	57.1548	51.5117	63.1254	41.8606	56.6203
A2ADY9	Ddi2	838.244	821.201	917.032	855.244	1098.86	1020.69	1159.44	901.083
A2AEV7	Ccdc120	49.523	39.9326	61.3376	41.4639	56.4972	58.2528	63.1154	46.3319
A2AF31	Tmsb15b2	11.168	12.2481	10.7424	13.949	21.3831	16.8815	23.2229	24.3826
A2AF33	Tmsb15b1	18.2087	37.4902	35.8784	48.4257	42.1896	51.4166	123.362	57.7968
A2AF47	Dock11	282.745	322.332	334.868	365.276	277.502	283.731	225.992	312.04
A2AFK4	Mtg2	38.1151	49.0652	42.2921	46.4253	34.6037	67.5173	23.4044	37.8032
A2AG58	Bclaf3	56.791	55.0055	52.9397	60.418	57.6899	63.6507	78.3727	76.4853
A2AGA4	Rhbdl2	37.7002	39.9474	37.4735	33.8071	60.6727	77.2124	40.3401	50.2891
A2AGH6	Med12	149.203	145.83	155.373	145.749	135.053	149.325	145.211	151.85
A2AGT5	Ckap5	1416.05	1238.14	1359.36	1753.33	1426.38	1374.23	1278.27	1590.18
A2AH22	Ambra1	94.6357	92.2661	88.8597	101.363	104.281	110.841	113.018	114.679
A2AHC3	Camsap1	158.23	152.247	144.68	157.867	171.813	171.599	186.879	154.271
A2AHG0	Lzts3	29.1967	25.3093	39.8762	20.5437	28.5904	47.8121	35.6777	39.5183
A2AHR2	Acbd4	32.511	28.2805	39.0226	44.2705	34.3187	33.9633	53.205	29.141
A2AI05	Ndor1	20.8062	19.0135	20.7234	23.7627	18.3149	20.7963	21.4249	18.5519
A2AI08	Tprn	91.1625	82.9277	78.2012	94.4351	88.2992	121.582	126.586	113.004
A2AIG8	Accs	44.8062	38.7871	25.1895	50.6621	48.6623	43.2058	47.6762	39.195
A2AIL4	Ndufaf6	27.0525	31.5482	23.7838	26.3024	31.5813	23.9995	37.1224	27.1602
A2AIV2	Virma	154.42	151.724	146.274	156.909	149.761	150.97	140.82	156.107
A2AIW0	Entr1	33.155	35.6162	46.6036	42.9694	66.931	56.4838	45.3032	76.4027
A2AJ15	Man1b1	183.673	203.859	179.862	174.397	159.671	187.082	156.572	178.356
A2AJ72	Fubp3	2191.45	2163.35	2439.25	2613.57	2696.46	2442.32	3162.1	2788.29
A2AJ76	Hmcn2	NaN	NaN	5.81552	NaN	NaN	NaN	NaN	NaN
A2AJ88	Pnpla7	42.3704	37.7524	39.9765	42.1105	37.8629	43.4847	41.7591	31.0222
A2AJI0	Map7d1	422.12	396.761	414.139	550.761	474.727	495.589	494.788	560.982
A2AJL3	Fggy	26.8874	21.269	21.9345	18.3088	22.5778	22.7881	26.5385	24.0616
A2AJT4	Pnisr	92.27	76.2301	82.7671	100.651	122.258	132.756	123.597	139.067
A2AKB9	Dcaf10	100.111	107.612	135.957	94.0629	93.9653	75.3054	126.82	94.2015
A2AKG8	Focad	117.488	132.871	118.065	118.941	144.48	145.606	101.887	121.215
A2AKQ0	Slc35d1	48.9875	44.1291	40.4082	45.9723	41.6357	52.0989	45.2366	53.3527
A2AKX3	Setx	28.6322	31.2039	29.6268	30.4347	25.316	25.1251	25.5487	28.8565
A2AL36	Cntrl	59.7357	60.966	77.9524	60.3563	83.6879	80.2674	114.135	108.329
A2ALK8	Ptpn3	28.8582	27.0565	44.3498	32.3061	20.0566	28.1557	27.7162	28.9295
A2ALV5	Shoc1	29.7396	21.7596	21.2813	15.8083	40.4105	21.3768	35.1908	22.6598
A2ALW5	Dnajc25	48.1146	57.6387	60.7647	62.0937	50.5179	53.886	51.8747	49.9075
A2AM05	Cntln	34.9494	29.8666	30.1137	35.7327	33.7074	33.1461	39.4918	39.3041
A2AM29	Mllt3	39.4903	51.0208	51.1226	57.4858	41.7256	41.0716	70.1453	36.7511
A2AMM0	Cavin4	33.2478	37.564	51.8711	52.1727	56.623	59.0742	76.2245	71.0993
A2AN08	Ubr4	1332.07	1274.87	1363.61	1290.66	1470.14	1506.37	1398.04	1367.84
A2ANX9	Znf711	19.3649	13.6399	22.2016	19.0941	19.8322	16.5386	12.9502	14.2045
A2APB8	Tpx2	511.8	510.786	545.973	713.844	686.496	584.595	836.952	641.617
A2APV2	Fmnl2	436.178	490.385	488.335	473.49	338.479	348.021	292.519	412.252
A2APY7	Ndufaf5	205.968	225.925	226.518	209.184	206.631	196.998	255.304	208.611
A2AQ07	Tubb1	1410.14	1235.54	1464.82	1208.31	1510.13	2062.94	1941.09	1696.7
A2AQ19	Rtf1	648.692	634.717	662.363	710.034	652.29	655.92	644.331	711.262
A2AQ25	Skt	108.906	82.6316	64.0317	88.8097	84.7146	127.87	123.906	76.8693
A2AQH4	Bcorl1	41.4812	40.8149	31.118	39.9041	43.9122	33.2853	70.6098	47.2159
A2AQX6;Q8C0X8	Gm14151;	149.616	74.1421	110.967	110.154	80.0671	121.447	123.14	125.355
A2AR02	Ppig	219.313	200.955	196.068	260.007	236.476	256.968	154.448	228.517
A2ARP1	Ppip5k1	78.2978	79.7103	87.3604	90.5414	74.6534	89.708	85.1368	76.3463
A2ARV4	Lrp2	73.8838	88.0736	67.5132	58.5092	36.5798	49.1465	27.1596	59.7651
A2AS55	Ankrd16	42.2884	32.2694	42.4743	38.6484	29.5	48.9035	45.6604	32.9616
A2ASA8	Itpripl1	19.0624	24.279	24.624	23.8535	18.4488	19.2595	19.1191	26.5592
A2ASQ1	Agrn	80.9541	76.7789	73.1875	82.5967	78.5933	90.4766	76.6566	84.1711
A2ASS6	Ttn	92.293	88.9661	94.6435	92.7216	96.972	95.633	84.3444	88.9935
A2ASZ8	Slc25a25	34.0425	39.905	60.3909	42.5227	35.233	52.4231	57.8677	NaN
A2AT37	Upf2	144.426	137.745	120.506	141.774	128.991	135.664	116.967	154.851
A2ATK9	Fam171a1	48.938	43.6964	47.4776	49.0105	40.2867	52.3595	67.8823	45.9047
A2ATU0	Dhtkd1	43.1932	61.2213	31.2227	42.1297	47.4817	36.9921	48.4385	47.5319
A2AUM9	Cep152	65.3379	72.1691	75.0455	80.1211	80.922	86.744	111.699	82.9013
A2AUU0	Mettl8	55.4313	41.53	NaN	39.3837	47.0251	48.5218	37.4236	45.2816
A2AUY4	Baz2b	20.6307	23.4568	25.3839	29.2239	23.015	18.7071	22.7091	17.0153
A2AVZ9	Slc43a3	23.0101	27.2084	30.4662	8.21786	NaN	8.43735	9.58069	NaN
A2AWA9	Rabgap1	568.21	551.565	684.351	662.836	711.164	664.248	776.314	777.783
A2AWL7	Mga	66.7417	73.6418	84.9331	78.7467	75.9351	71.9987	71.4902	94.1947
A2AWP8	Arhgef10l	195.563	171.772	199.318	206.707	205.231	182.182	206.714	184.658
A2AWR3	Gpr155	NaN	9.28557	11.8325	4.8915	9.0161	8.95086	8.71235	7.59342
A2AWT3	Atxn7l3	30.3415	25.2133	21.8015	31.3991	20.8427	17.3345	51.5465	26.3192
A2BDX3	Mocs3	189.24	201.694	193.077	170.54	201.227	208.87	229.545	199.968
A2BE28	Las1l	334.736	341.547	289.121	300.807	377.78	386.184	337.005	352.909
A2BG95;A3KG49;Q52KH6	Pwwp4d;Pwwp4c;Pwwp4a	733.229	885.83	1021.33	739.577	948.004	1039.39	825.666	783.083
A2BH40	Arid1a	398.099	397.159	371.936	391.191	400.702	413.197	398.089	391.621
A2CE44	Zxdb	NaN	29.4212	42.628	46.7869	38.3734	NaN	38.4213	NaN
A2CG49	Kalrn	184.213	187.853	186.804	181.479	148.563	169.56	170.921	186.995
A2CG63	Arid4b	96.248	89.0692	87.8159	104.877	110.149	101.814	112.64	120.62
A2RS43	Pcdh7	44.1272	44.9545	53.1877	48.8301	58.2027	54.5384	83.9943	64.5601
A2RSJ4	Bltp3b	118.242	114.591	111.731	115.566	122.239	131.391	126.418	123.001
A2RSQ0	Dennd5b	28.3968	27.7391	28.3257	30.6527	28.1506	27.1817	25.2631	31.8032
A2RSX7	Tyw5	27.5922	30.7157	36.7625	33.9233	36.8894	43.8638	38.3044	41.4493
A2RSY1	Kansl3	47.9456	45.9078	46.7075	55.9285	35.6099	40.3827	37.5928	40.4334
A2RSY6	Trmt1l	321.964	312.658	292.374	288.408	345.699	327.552	378.83	314.163
A2RT67	Dennd3	115.702	107.325	101.5	110.828	73.6312	70.0604	72.5636	80.2693
A2RTH5	Lcmt1	341.042	350.399	357.639	319.728	277.926	285.331	269.878	262.544
A2RTL5	Rsrc2	152.026	151.525	157.999	183.711	184.173	157.551	150.041	227.615
A3KFM7	Chd6	14.6993	21.3412	20.4977	19.3936	15.8275	20.7474	22.0289	13.6641
A3KGB4	Tbc1d8b	252.361	263.338	273.881	250.406	241.3	237.701	239.05	246.635
A3KGF9	Ccdc9b	9.57897	9.60883	3.55899	9.79467	11.9283	14.1652	19.3428	7.57468
A3KGS3	Ralgapa2	87.1329	90.6253	83.2626	92.529	93.5323	90.02	94.62	94.0001
A3KGV1	Odf2	39.3756	38.2272	43.9248	40.1343	54.1746	47.6994	61.9807	53.5007
A3KGW5	Cercam	99.0005	103.912	85.0623	87.8775	96.2379	89.5179	88.717	105.786
A3KMP2	Ttc38	76.7509	84.3379	67.4257	72.3584	63.7379	84.8279	68.2274	82.0412
A6H5X4	Phf11	26.7117	32.2926	28.3273	20.861	36.2802	25.8215	25.1136	29.1188
A6H5Y1	Mphosph9	11.8467	12.6284	17.4143	15.5703	19.5052	16.0146	20.0857	16.4466
A6H5Y3	Mtr	116.094	114.489	110.009	118.886	142.55	134.877	128.149	120.309
A6H5Z3	Exoc6b	205.927	203.585	179.001	182.693	139.604	162.436	143.879	147.055
A6H611	Mipep	95.7685	118.467	95.0578	94.7898	89.1287	107.633	77.1978	94.7371
A6H619	Phrf1	304.582	257.284	310.028	308.919	292.436	317.932	396.297	384.806
A6H630	Armt1	143.044	153.102	134.271	154.134	155.593	142.395	131.283	119.952
A6H687	Sac3d1	28.8491	27.2653	22.1707	NaN	37.752	53.3851	52.992	31.5901
A6H6A9	Rabgap1l	289.968	272.055	274.297	275.298	291.302	334.397	338.831	310.751
A6H6J9	Ankrd50	185.147	145.058	132.33	134.963	137.256	132.704	179.764	169.977
A6H8H2	Dennd4c	426.285	424.17	469.293	459.99	481.758	493.195	470.86	510.672
A6PWE0	Elobl	47.0871	40.0614	81.4616	55.8734	48.8159	40.6059	66.9373	26.2196
A6PWY4	Wdr76	88.2274	102.475	86.2911	91.3625	93.0747	76.4075	91.017	85.1501
A6X8Z5	Arhgap31	635.251	634.275	655.625	598.91	668.288	735.36	713.669	735.394
A6X919	Dpy19l1	161.261	161.046	151.941	151.713	101.283	103.297	77.5074	91.8485
A6X935	Itih4	792.132	886.751	1415.27	687.505	1032.49	335.811	712.171	654.881
A6ZI47	Aldoart2	2639.1	2914.54	3323.28	2871.59	2136.01	2352.04	2046.16	1849.14
A7DTG3	Sertad4	NaN	25.5266	NaN	NaN	25.2557	27.5926	37.3857	NaN
A7E1W8	Siglec15	NaN	NaN	4.50683	3.56568	4.10707	6.07574	10.3253	1.88603
A7M7C7	Skor2	6.96203	10.1947	14.7338	7.64337	9.88626	8.58015	12.9564	NaN
A8C756	Thada	296.171	268.495	278.288	263.088	281.352	290.135	237.934	260.187
A8VU90	Ankle1	17.9125	28.3886	33.4193	22.9943	44.5115	32.8454	77.8498	42.8135
A8Y5H7	Sec14l1	140.47	142.182	137.005	134.912	141.687	142.359	143.245	136.601
B0V2N1	Ptprs	237.502	278.608	279.02	275.613	238.469	227.469	278.443	247.669
B1AQJ2	Usp36	NaN	12.6929	NaN	9.09604	17.4071	7.55659	11.9607	16.2393
B1AR10	Mllt6	18.1392	30.1527	23.4532	22.0016	17.7154	17.0354	31.3227	17.414
B1AR13	Cisd3	53.3122	55.4434	76.5797	51.5871	48.2636	50.8473	66.677	76.8028
B1AR17	Chd3	1277.13	1323.82	1144.69	1201.06	1326.05	1213.77	966.121	1252.94
B1ARD6	Slfn9	304.002	309.527	287.845	283.318	354.913	370.291	311.46	326.823
B1ARH2	Zfp735	77.5701	78.5175	76.0492	71.3055	77.903	89.4019	62.5315	74.5987
B1ART2	Vps13d	39.092	38.176	39.4058	36.8123	38.127	36.1468	33.7384	35.5237
B1ARW8		105.101	96.503	110.037	108.219	168.771	126.519	238.525	162.797
B1ASA5	Zfp362	23.1309	20.4142	25.6301	23.609	25.5916	19.2538	16.3895	15.8258
B1AUE5	Pex10	22.0287	27.904	16.4753	22.4534	16.8103	19.7976	22.2871	14.9069
B1AUN2	Eif2b3	647.752	651.831	714.83	608.874	734.369	736.72	634.464	701.079
B1AUR6	Mms22l	51.2918	56.4018	57.2218	57.3976	45.8995	51.2077	41.3042	47.1278
B1AVK5	Col4a6	113.172	144.121	122.442	119.464	102.212	76.6235	91.4543	101.38
B1AVY7	Kif16b	97.1148	95.4905	98.4311	99.6411	86.0449	92.8238	93.658	94.8451
B1AVZ0	Uprt	223.038	233.37	265.938	273.876	288.209	287.585	338.918	286.934
B1AWC9	Pde4b	7.44697	8.63656	11.8054	7.11899	9.50082	6.44941	15.9579	NaN
B1AWL2	Znf462	36.734	40.2646	42.3257	35.869	38.9622	37.468	42.0167	37.1753
B1AXB9	Tesl1	NaN	NaN	NaN	NaN	4.68386	19.9909	14.5752	NaN
B1AXD8	Akirin2	135.34	138.97	138.164	138.273	186.225	199.905	247.783	268.192
B1AXP6	Tomm5	900.762	935.375	1067.44	872.409	800.886	810.467	864.637	938.191
B1AY10	Nfx1	72.7527	93.6964	89.078	87.8721	77.0841	99.6555	122.171	97.2903
B1AY13	Usp24	351.288	326.567	353.15	316.929	368.221	391.307	365.499	348.11
B1AZA5	Tmem245	130.822	120.089	113.051	140.732	108.036	129.189	160.036	134.06
B1AZI6	Thoc2	274.203	303.382	214.022	262.466	262.774	254.56	166.528	233.483
B1AZP2	Dlgap4	284.831	277.103	316.829	379.392	419.763	402.773	534.544	469.444
B2KF05	Brpf3	39.9523	45.1779	39.4226	43.2263	39.5927	47.1862	35.2218	44.8005
B2KF50	Bltp3a	47.3871	41.6514	47.8831	52.2444	46.2636	47.9105	48.3529	48.2402
B2RPU8	Zbed5	206.991	323.914	291.376	246.3	469.397	514.553	783.276	570.714
B2RPY5	Gpr161	84.061	85.4502	NaN	112.95	93.2302	84.8874	125.105	135.281
B2RQC6	Cad	5665.46	5337.01	5684.78	5336.32	6877.64	6763.99	5563.98	5706.97
B2RQE8	Arhgap42	37.1404	38.1107	45.0706	34.533	27.9158	25.9223	27.7547	28.9828
B2RQG2	Phf3	347.473	317.731	315.13	343.942	315.536	320.128	377.473	337.476
B2RR83	Ythdc2	63.3055	53.3296	60.9754	62.8801	52.926	61.9649	41.3736	55.907
B2RRD7	Brpf1	113.097	101.906	113.971	121.575	98.7034	87.7464	125.201	120.26
B2RRE7	Otud4	518.973	451.67	448.309	535.333	553.202	615.727	697.57	624.978
B2RRF6	Znf518a	NaN	13.0033	34.5049	NaN	NaN	13.8918	34.7522	NaN
B2RS76;Q7TPZ8	Cpb1;Cpa1	NaN	12.8354	NaN	NaN	23.3436	NaN	35.0917	NaN
B2RS91	Rrn3	84.2783	84.4292	73.7052	78.5837	97.2043	90.9083	93.522	78.4679
B2RSH2	Gnai1	60.7063	90.5068	76.4104	90.5271	43.2181	36.859	56.3559	43.8466
B2RT41	Zfc3h1	15.3124	15.8118	16.053	16.4254	14.3693	16.5338	13.1927	16.4046
B2RUR8	Otud7b	128.088	130.382	134.842	125.786	156.705	161.411	148.017	158.362
B2RVL6	Zcchc24	144.707	138.619	116.871	141.265	162.529	201.723	170.426	209.637
B2RW11	Ankrd34a	39.8952	33.7963	36.4315	40.3393	40.633	49.0812	85.0097	49.8366
B2RW38	Cfap58	50.4342	50.5778	68.8629	52.1501	55.0402	45.5164	61.0138	38.9061
B2RWS6	Ep300	260.699	239.536	236.424	243.243	268.298	264.62	270.514	286.296
B2RX12	Abcc3	141.842	171.3	127.252	132.605	94.876	152.825	56.324	195.533
B2RX14	Tut4	52.1145	58.8248	49.0145	55.1665	50.1795	46.4345	48.9806	52.6415
B2RX31	Zscan25	23.0452	27.378	25.823	24.9433	27.2347	26.0884	34.9825	34.3871
B2RXC1	Trappc11	169.149	166.698	178.4	175.144	197.109	197.665	167.375	163.117
B2RXC2	Itpkb	52.4093	54.6824	50.2996	43.143	53.5706	54.535	56.0874	60.1528
B2RXC6	Polr3a	131.255	133.113	130.882	135.743	144.912	130.747	103.446	132.342
B2RXC8	Ppp2r3a	42.3595	54.8038	58.5598	59.5481	64.9987	54.2147	43.6842	61.5358
B2RXE2	Slc9a5	NaN	10.313	22.7703	NaN	13.4133	40.8957	24.8495	22.1104
B2RXQ2	Ppfia1	296.705	270.241	289.806	284.009	295.066	315.797	334.663	362.48
B2RXR6	Ankrd44	22.6395	27.0728	28.2282	25.1802	26.7815	25.6522	25.2983	19.4362
B2RXS3	Scaper	26.991	34.6541	33.1139	33.3875	31.7838	28.7396	33.4758	28.0876
B2RXS4	Plxnb2	1081.65	1211.47	1188.41	1138.41	1368.33	1325.3	1325.13	1421.37
B2RXT3	Ogdhl	42.0867	46.8851	42.8843	44.3699	36.7994	42.9916	29.4843	32.8557
B2RXV4	Flvcr1	69.2686	62.925	68.0221	68.4503	73.1611	70.4991	93.0495	67.9264
B2RY04	Dock5	61.4003	63.5023	58.568	63.3354	58.2938	54.226	48.4324	62.2437
B2RY56	Rbm25	722.894	714.47	605.016	682.394	677.198	784.089	680.892	746.852
B5TVM2	Ildr2	165.139	203.624	211.239	224.964	184.178	165.964	338.334	366.604
B5X0E4	Abcb5	4.9381	9.13439	16.5068	NaN	5.53778	13.9904	19.5871	NaN
B7ZMP1	Xpnpep3	303.575	327.874	307.393	277.986	273.547	303.998	234.061	302.851
B7ZNG0	Kif7	74.7902	77.6962	74.0361	79.4204	68.1768	72.9446	72.5603	77.6824
B7ZNG4	Troap	64.3225	77.228	72.0189	90.4019	93.6741	87.5606	80.5288	104.342
B7ZNL9	Tatdn2	24.1759	29.8174	34.5651	24.2073	30.6558	30.2084	25.8601	33.4572
B8JJD3	Fance	43.7968	26.8001	11.5054	30.7418	39.4761	22.1966	27.7914	34.2203
B8ZXI1	Qtrt2	92.0472	75.4043	68.499	76.3646	82.8401	87.0702	80.3815	74.5598
B9EHT4	Clip3	21.6669	22.3566	23.0811	28.5102	21.2456	24.0423	26.8506	25.6425
B9EJ54	Nup205	1600.93	1624.05	1544.2	1453.11	1606.75	1625.64	1360.18	1394.08
B9EJ57;Q8CHZ9	Mterf1b;Mterf1a	198.552	232.838	265.413	221.671	244.021	241.719	240.855	197.486
B9EJ80	Pdzd8	163.969	165.057	179.487	187.451	177.892	155.219	165.966	191.641
B9EJ86	Osbpl8	217.727	230.877	236.225	217.423	206.419	226.281	206.88	218.976
B9EJR8	Dnaaf5	717.284	636.423	708.691	667.907	762.858	802.723	661.293	748.792
B9EKI3	Tmf1	253.998	239.784	287.506	314.354	338.827	317.547	419.721	383.094
C0HKD8;C0HKD9	Mfap1a;Mfap1b	171.351	190.481	201.557	226.158	267.285	227.908	341.453	256.846
C0HKG5;C0HKG6	Rnaset2a;Rnaset2b	340.153	351.104	340.187	357.573	408.184	356.286	441.882	435.296
D0QMC3	Mndal	195.677	175.803	126.681	152.405	125.802	123.618	112.898	68.725
D2EAC2	Zbed6	68.8519	82.9301	67.2162	76.5345	82.9588	80.67	76.7679	100.331
D3YTP3	Mtx3	146.301	154.824	124.287	156.715	113.785	123.105	124.297	122.471
D3YUE4	Fam151b	11.5346	7.50869	13.4183	14.8319	NaN	11.4305	NaN	NaN
D3YUJ3	Ccnyl1	47.6033	59.5464	57.5494	50.0572	51.1237	67.8614	58.037	62.0966
D3YUU5;Q9D195;Q9D6P5;Q9D6R3	Lce1j;Lce1g;Lce1i;Lce1h	NaN	NaN	NaN	NaN	NaN	NaN	8.01875	NaN
D3YVF0	Akap5	2.48868	3.38086	4.69019	NaN	2.83504	7.3904	9.4373	14.5159
D3YVV3	Ankrd29	17.7441	29.8233	NaN	12.2878	NaN	12.1692	55.1962	18.4095
D3YX43	Vsig10	107.674	131.387	139.159	136.726	135.33	128.914	166.669	145.232
D3YXF5	C7	190.13	146.69	169.527	95.3618	85.0065	159.905	146.53	105.254
D3YXG0	Hmcn1	16.0956	12.9512	22.7987	15.7483	27.7463	30.7134	41.2011	19.0706
D3YXJ0	Dgkh	48.6392	48.5302	40.4917	44.9307	42.551	39.8688	46.446	46.0678
D3YXJ5	Lratd2	69.0646	63.1432	86.9638	63.041	122.686	NaN	18.313	32.596
D3YXK1	Samd1	134.444	132.914	143.138	160.581	182.491	170.857	170.896	177.913
D3YXK2	Safb	1413.79	1359.39	1359.4	1931.6	2108.91	2093.64	2794.28	2276.78
D3YYU8	Obsl1	482.492	466.81	421.13	460.531	590.068	577.396	676.889	533.782
D3YYZ0;D3Z2W7;O09158	Cyp3a57;Cyp3a59;Cyp3a25	NaN	NaN	NaN	NaN	NaN	NaN	9.77158	13.8681
D3YZG8	Mthfd2l	68.3082	54.6032	56.6577	50.6615	53.6282	52.8958	55.973	37.9487
D3YZP9	Ccdc6	830.179	815.392	889.374	923.154	1163.74	1066.6	1371.11	1285.05
D3YZZ5	Tmed7	355.157	382.098	394.538	297.422	398.024	373.238	369.497	388.502
D3Z0K6	Rsbn1l	21.0408	21.6677	19.7051	26.9975	26.2244	30.7075	25.3936	NaN
D3Z0M9	Ddx23	1483.65	1576.62	1220.15	1639.47	1357.43	1504.16	1022	1563.42
D3Z286	Tmppe	74.0896	83.353	50.5212	60.8456	49.6408	41.9109	39.0771	42.6275
D3Z2H9	Tpm3-rs7	4950.66	4818.35	6088.06	5784.77	6328.12	6324.07	7689.65	7889.63
D3Z2R5	Selenon	81.3413	90.7047	69.9442	73.2783	72.3112	82.3049	64.2766	77.6127
D3Z3H0	Ino80e	74.6671	57.9848	43.9729	65.6218	68.6559	59.391	89.4297	56.0556
D3Z3L3	Trim12c	55.4914	69.0601	50.1104	60.7103	55.112	69.4408	29.1543	57.5615
D3Z3N4	Hnrnph3	629.963	644.117	602.912	721.573	752.417	790.446	1067.57	743.397
D3Z3Y1	Pigg	81.3521	87.2581	77.4811	85.5879	57.0881	63.0496	55.7044	63.2058
D3Z445	Zfp707	7.09037	23.3812	15.0096	NaN	17.734	19.8062	NaN	NaN
D3Z450	Serpina3i	1234.97	1513.03	1193.79	871.224	1152.39	1250.99	1074.49	1392.56
D3Z4S3	Ptrhd1	225.306	237.739	309.311	293.819	294.049	318.958	297.087	296.103
D3Z4Z0	Tada2b	58.3865	55.284	71.7239	64.34	33.1256	48.5505	43.5633	45.4101
D3Z5L4	Zfp1007	6.03962	9.32164	NaN	16.9308	17.8167	17.1184	19.7843	21.6769
D3Z5L6	Slc18b1	106.461	96.6895	103.007	92.453	92.5289	93.3273	60.7026	70.2253
D3Z6H8;P0DMN7	Amd2;Amd1	47.0228	43.1231	43.2487	66.2572	104.452	102.855	131.714	106.04
D3Z7P3	Gls	1316.83	1337.54	1272.44	1199.32	1344.37	1334.39	1501.51	1237.71
D3Z7Q2	Smim20	221.514	193.287	219.235	225.808	269.518	191.255	226.267	265.616
D3Z7X0	Acad12	143.74	168.445	119.406	124.706	104.725	118.719	133.256	129.491
D4AFX7	Dnajc13	266.444	300.111	315.229	315.04	295.243	290.98	223.951	278.042
E0CXP6	Umad1	201.205	148.62	138.185	173.593	262.028	262.102	372.982	239.184
E0CYQ0	Kctd17	476.471	479.783	467.237	529.187	786.428	715.347	858.247	785.151
E0CZ22	Mroh1	230.964	237.514	244.07	241.086	152.303	165.703	161.166	174.597
E1U8D0	Mtcl2	65.7498	70.5565	66.992	76.0416	65.78	68.8559	71.8564	76.7002
E2JF22	Piezo1	753.144	773.568	755.91	737.893	847.729	766.733	861.56	878.31
E9PUA5	Kifc5b	1154.14	1129.63	1041.63	1157.48	929.877	1020.65	1005.5	979.382
E9PUQ3	Nkapd1	33.1767	31.9909	30.5211	27.6126	33.0256	35.1912	97.1702	39.8365
E9PUQ8	Dgkd	48.755	40.0412	51.8166	49.803	55.6051	56.4348	47.8345	45.8305
E9PUR0	Ankhd1	959.775	833.099	840.562	1007.56	1102.84	1087.44	998.484	1084.85
E9PV38	Ces2g	62.5926	72.7663	47.6187	48.4349	39.2694	39.4747	24.1636	48.0755
E9PV87	Talpid3	35.8557	34.5211	40.3073	47.4101	45.9391	46.7603	53.2819	43.3001
E9PVA8	Gcn1	1440.47	1511.67	1532.28	1464.65	1435.15	1436.1	1187.63	1375.73
E9PVB5	Ttc17	170.008	162.419	170.069	171.276	168.661	160.21	166.054	136.869
E9PVX6	Mki67	395.78	476.87	372.94	494.627	483.414	533.122	646.46	686.482
E9PVZ8	Golgb1	747.963	732.491	818.323	860.673	925.017	875.83	1172.11	1021.96
E9PW37	Rasal2	49.0765	45.9156	52.7135	51.25	64.4675	54.3234	65.029	61.6131
E9PWG6	Ncapg	701.408	667.855	738.657	807.73	637.542	697.372	646.148	728.98
E9PWH2	Card6	52.851	44.5948	40.2977	43.2505	39.9724	46.6168	45.1527	54.4703
E9PWM3	Armcx4	8.3545	13.8058	8.37331	8.34662	7.04927	4.59256	14.7019	8.92498
E9PWP9	Spata31e2	1366.78	1451.65	1572.22	1596.32	1770.17	1794.6	2042.39	2328.98
E9PWQ3	Col6a3	71.4416	59.739	90.0443	70.1892	70.6655	73.6105	85.8299	66.3803
E9PWR4	Dip2c	48.5174	46.0894	45.7296	51.2339	42.8209	43.9891	53.8329	43.2697
E9PWW6	Zc3h7a	102.174	111.534	101.719	97.3607	103.886	110.821	89.1401	117.107
E9PWW9	Rsf1	484.519	380.616	480.25	558.625	559.243	491.548	704.064	627.483
E9PX14	Ccdc152	NaN	53.4176	NaN	NaN	56.654	73.6458	NaN	51.729
E9PX68	Slc4a1ap	236.16	213.162	234.114	271.384	339.109	301.287	429.415	314.156
E9PXC0	Srp54c	NaN	54.6752	221.564	226.336	115.415	64.3581	NaN	239.794
E9PY28	Btbd2	11.8105	10.7943	12.1766	10.4663	12.7898	10.6019	11.5187	12.4338
E9PY43	Erich1	35.8729	30.6126	34.8569	52.7859	33.3997	34.2926	59.0127	53.6873
E9PY46	Ift140	145.51	146.176	146.895	151.893	138.653	154.994	127.856	151.246
E9PYD1	Fam98c	46.9144	49.2217	45.6001	51.2274	63.6848	60.8271	53.1083	50.6271
E9PYF4	Lmo7	114.314	111.355	127.964	135.497	132.24	133.641	136.915	170.46
E9PYF7	Ap1ar	91.7979	98.7348	121.437	126.19	146.692	133.286	227.659	167.757
E9PYG6	Rasa1	651.175	641.671	718.968	705.471	514.911	559.662	529.693	530.066
E9PYH6	Setd1a	151.434	132.302	129.894	146.162	145.173	154.399	140.723	162.176
E9PYK3	Parp4	171.303	177.84	188.256	173.473	188.126	207.904	201.618	214.8
E9PYL2	Prr12	41.8088	41.128	41.4388	48.5579	42.1651	50.03	66.2959	52.5246
E9PYP2	Nbeal1	49.29	52.5607	49.814	51.1219	50.2297	51.9481	62.1895	54.7709
E9PYR1	Fbxl18	76.5766	79.4773	80.252	73.221	60.3486	70.6757	51.3448	64.7405
E9PZJ8	Ascc3	292.487	315.839	298.406	324.586	271.129	259.074	215.409	259.628
E9PZM4	Chd2	28.8062	34.1246	32.1635	34.8618	33.0839	31.3055	19.9987	33.1389
E9PZM7	Scaf11	543.703	533.829	547.149	817.261	775.564	917.651	1182.07	1039.87
E9PZP8	Herc1	250.624	241.769	241.665	256.726	259.591	284.016	250.589	284.326
E9Q0F0	Krt78	6236.75	7298.21	3384.42	2516.24	792.078	2302.73	3936.98	820.148
E9Q0S6	Tns1	279.772	266.589	242.077	228.22	308.882	317.445	319.833	328.382
E9Q137	Tex264	302.376	354.079	437.3	358.552	333.665	374.573	315.616	322.955
E9Q166	Atad2b	62.8248	35.2223	NaN	75.1826	NaN	55.0091	NaN	39.1998
E9Q1A5	Zfp384	91.884	96.1946	86.6138	85.6594	89.4336	92.5965	77.783	65.9672
E9Q1P8	Irf2bp2	557.762	549.076	548.838	652.181	584.712	548.342	647.643	621.732
E9Q1U1	Ccdc171	6.49687	4.3657	3.94033	3.06239	2.21553	3.09777	1.86783	3.20219
E9Q1Z0	Krt90	5153.63	6583.58	7002.34	2358.53	721.242	1439.58	1137.62	722.147
E9Q236	Abcc4	423.401	421.903	437.84	404.142	425.736	411.638	372.626	363.998
E9Q238	Kank1	85.7735	87.0313	82.2769	83.6758	77.881	81.3663	84.144	87.3805
E9Q286	Ice1	37.7545	37.7437	25.2408	37.4673	39.5011	31.1347	57.0779	44.2345
E9Q2E4	Hectd4	43.7534	41.7304	42.5323	48.0854	40.4422	43.1738	40.4562	47.4306
E9Q2I4	Mideas	74.3234	69.0544	82.3685	63.4722	80.6413	81.1707	99.4536	85.8298
E9Q2S7	Zfp266	69.7495	83.2823	86.295	73.8931	80.8076	75.8613	99.4141	53.2191
E9Q309	Cep350	87.5624	83.5628	80.9157	89.4268	95.6737	92.6107	128.436	127.687
E9Q368	Tarbp1	174.526	175.066	204.58	177.358	170.889	189.992	173.063	144.373
E9Q394	Akap13	152.366	161.723	148.697	160.887	166.156	176.512	217.027	213.374
E9Q3G8	Nup153	546.3	480.853	521.504	697.241	605.221	498.421	708.788	674.977
E9Q3K4	Smim10l1	25.2909	31.1615	25.2627	37.5046	31.1257	33.2738	28.2219	33.0816
E9Q3L2	Pi4ka	140.513	145.349	150.745	136.265	128.543	131.308	102.643	128.402
E9Q3L4	Ifi207	136.553	178.287	116.273	156.1	122.596	131.935	119.012	111.464
E9Q3M9	Cracdl	53.7104	52.2181	48.9775	72.3463	64.657	63.0657	31.8194	95.9163
E9Q3P4	Cenpf	155.672	151.486	158.419	172.839	219.615	220.446	283.637	233.655
E9Q3R9	Zbtb21	49.775	44.3493	36.5529	31.3295	41.5034	53.8315	50.4623	41.8678
E9Q3S4	Map3k19	4805.35	5169.32	5892.12	6263.64	4853.34	5245.58	2780.86	6671.07
E9Q401	Ryr2	770.107	516.523	536.764	674.639	747.942	804.019	703.558	433.296
E9Q411	Nbas	117.524	121.991	110.519	111.093	112.545	113.669	102.79	104.102
E9Q414	Apob	49.4854	49.0223	85.7228	61.7864	75.8087	121.211	145.009	105.168
E9Q4F7	Ankrd11	16.175	19.6438	19.5868	21.3966	20.5273	19.9278	15.8483	16.1764
E9Q4N7	Arid1b	158.265	162.462	155.34	151.603	155.843	157.891	156.729	167.847
E9Q4X2	Uggt2	307.584	307.52	302.604	282.529	286.552	304.266	243.28	267.45
E9Q4Y4	Cep192	124.954	118.519	123.331	116.179	150.093	146.284	148.226	150.406
E9Q512	Trip11	266.401	252.231	261.958	289.512	279.384	281.029	301.267	313.138
E9Q555	Rnf213	833.3	893.371	736.601	735.236	698.336	765.531	563.214	745.688
E9Q557	Dsp	86.7768	96.8705	98.0269	55.8775	55.0697	57.7692	57.331	56.8182
E9Q5C9	Nolc1	6504.3	5240.41	6384.36	8781.65	6617.25	5716.6	4870.12	6870.72
E9Q5F9	Setd2	62.3038	57.1733	61.9193	68.6628	80.4461	79.8503	93.9858	90.6508
E9Q5G3	Kif23	110.221	127.791	106.919	109.16	115.827	133.46	140.746	152.013
E9Q5K9	Ythdc1	66.9289	69.4159	72.1521	73.9337	66.0674	62.2577	63.588	94.3254
E9Q616	Ahnak	22393.4	20743.2	22731.2	26042.9	31462.6	20323.9	34878.8	34771.2
E9Q634	Myo1e	191.292	197.282	179.973	179.01	147.135	171.546	138.089	161.324
E9Q649	Gcnt4	52.8516	53.3094	48.274	48.4286	41.0601	36.6046	57.267	25.8482
E9Q6B2	Ccdc85c	112.575	117.999	111.125	102.686	115.162	129.002	174.533	146.126
E9Q6D3	Ccdc121rt1	329.633	344.11	380.54	361.768	745.353	662.668	246.149	656.853
E9Q6D6	Znf277	97.5553	87.4648	95.7998	89.1654	104.172	107.164	94.0997	97.0475
E9Q6E9	Simc1	23.1531	23.033	25.5229	26.3514	26.4653	26.259	31.477	27.7665
E9Q6H8	Plekha5	92.6076	99.9518	98.3557	102.433	99.306	108.388	94.15	96.0756
E9Q6J5	Bod1l	197.62	176.056	189.948	265.991	276.611	267.495	347.885	316.673
E9Q6K3	Pibf1	52.434	44.7814	52.6483	56.7595	46.8162	48.3982	48.2608	46.6402
E9Q6R1	Itga10	22.651	17.3533	17.6572	14.4067	12.9609	14.3604	23.5759	NaN
E9Q6R7	Utrn	1151.79	1148.16	1076.99	1049.86	1116.59	1156.88	1205.21	1120.3
E9Q6S0	Zfp597	25.0073	33.6139	23.6479	26.7524	34.1146	30.5976	87.3026	36.6888
E9Q6Y4	Zfp94	NaN	NaN	NaN	NaN	35.5157	28.0522	24.9083	NaN
E9Q6Y8	Usp31	7.5279	NaN	NaN	5.06074	11.924	NaN	NaN	NaN
E9Q735	Ube4a	98.568	101.718	113.334	106.728	104.813	106.296	110.226	92.4558
E9Q777	Akap11	100.138	91.2685	93.0888	95.7532	104.397	102.478	122.206	126.582
E9Q784	Zc3h13	202.667	183.89	186.125	244.795	214.244	213.846	277.537	262.548
E9Q7C4	Prr14l	17.8712	13.7434	17.7163	19.7542	17.9801	16.6326	18.4647	17.2831
E9Q7D5	Arhgef5	95.3431	95.7424	99.4193	101.939	99.3178	102.877	119.349	104.983
E9Q7E2	Arid2	243.887	257.762	230.764	258.631	264.355	257.279	250.441	248.699
E9Q7F2	Rnf169	60.6761	53.5838	59.5113	71.8346	87.6695	78.175	64.3056	62.1436
E9Q7G0	Numa1	1031.17	1032.41	929.81	1004.04	895.088	1248.18	1100.52	1274.08
E9Q7L1	Urb2	183.377	194.174	176.642	163.365	155.369	170.504	109.577	146.025
E9Q7M2	Tsc22d2	297.758	260.287	341.03	315.704	440.738	457.835	619.145	479.244
E9Q7P1	Col22a1	49.819	46.1336	50.6464	53.6602	8.17227	9.79679	4.19199	22.4363
E9Q7X6	Heg1	22.2012	20.4961	20.0604	23.1527	27.9304	40.5465	35.6699	48.9558
E9Q8D0	Dnajc21	83.3041	72.3901	96.8836	101.021	89.331	91.8168	76.1628	90.3116
E9Q8F8	Abca14	NaN	NaN	NaN	NaN	135.403	210.968	401.612	NaN
E9Q8I7	Nfxl1	36.9392	42.7498	49.5494	43.6968	34.7011	38.6471	30.7719	32.5292
E9Q8I9	Fry	24.846	24.8165	44.5531	41.6036	22.9364	19.6891	19.9146	22.872
E9Q8M1	Zfp358	56.0143	60.9012	63.8178	80.7169	55.8722	44.4286	78.7277	55.8423
E9Q8Q6	Ccdc141	35.9978	41.1695	40.6991	36.9701	48.2272	47.7162	52.3799	48.4198
E9Q8T2	Prdm15	20.0213	21.4615	23.3675	26.2379	16.9612	21.5438	13.3758	23.3284
E9Q8V6	Dennd4a	36.713	31.7443	28.475	34.3759	35.0057	36.04	26.6611	28.3155
E9Q8X5	Zbtb10	61.3628	61.6141	66.3754	55.9765	64.1423	67.4858	71.506	69.7411
E9Q912	Rap1gds1	886.406	803.64	932.38	868.148	947.512	991.039	1098.27	852.21
E9Q9B3	Spryd3	28.1077	30.6589	34.8582	38.5618	32.7897	30.9798	NaN	49.597
E9Q9B7	Kidins220	176.392	182.772	165.792	179.369	162.129	163.099	158.049	153.436
E9Q9D5	Rabl2	15.635	18.3494	18.6998	18.3594	17.23	18.7138	25.1525	17.7432
E9Q9K8	Akap6	5572.39	5408.89	5675.64	7374.36	9038.75	7267.33	10611.4	9596.67
E9Q9M8	Pwwp2b	15.2797	9.38883	16.3229	13.3292	12.818	8.9582	18.8819	13.0659
E9Q9Q2	R3hdm1	132.909	136.947	138.714	132.253	150.204	146.42	206.17	166.077
E9Q9R9	Dlg5	26.3763	28.3916	24.5324	26.1247	28.163	24.6011	32.1674	34.6877
E9Q9T0	Fbrsl1	26.3161	28.1414	20.6729	25.2151	34.7405	37.5501	37.2973	31.1364
E9Q9U8	Ccdc74a	12.8366	16.7572	21.0367	13.4289	10.695	10.5783	19.1271	8.72843
E9QA16	Cald1	11908.5	10854.3	11950.9	13570	15538.4	13610.8	18975.7	15937
E9QA22	Zfp644	41.8871	39.0257	38.6545	45.0388	38.1807	37.7439	40.2288	44.4306
E9QAE3	Btaf1	386.368	374.72	375.826	385.731	381.859	408.439	376.16	385.24
E9QAF4	Phldb3	26.5679	28.8216	26.216	28.5639	30.2469	34.8235	20.8552	30.6935
E9QAM5	Helz2	116.123	135.608	125.832	112.901	120.219	125.304	79.1565	115.769
E9QAP7	Taf4	222.637	224.982	223.976	225.087	222.562	204.028	227.675	232.138
E9QAT4	Sec16a	404.528	403.169	413.575	451.15	437.17	452.272	479.374	488.443
E9QAW0	Zfp213	12.8498	14.6373	18.3792	13.3938	17.786	17.6674	17.001	32.3069
F2Z3U3	Raph1	33.5748	31.9655	30.9626	40.3217	42.12	37.2668	46.1163	47.6534
F2Z461	Herc6	164.594	170.938	188.576	142.308	212.853	356.11	181.197	249.441
F6U238	Maml2	26.2892	19.0029	25.5116	26.3523	26.5754	21.0638	32.2282	24.8275
F6VAN0	Atf6	89.7142	77.9789	95.6968	105.03	83.9501	95.6444	93.4879	84.1096
F6YVP7;P62270	Rps18-ps6;Rps18	13618.7	13538.2	13759.6	15938.5	14823.4	15443.5	9532.01	16473.5
F6ZDS4	Tpr	1648.75	1641.61	1559.18	1921.54	2360.28	2139.29	3080.23	2553.47
F7BJB9	Morc3	155.217	127.179	132.408	134.979	138.802	141.246	160.025	140.338
F7BWT7	Tspan15	47.8697	58.5747	44.3093	55.9352	46.858	55.9273	52.2287	54.6394
F8VPJ6	Rfx7	43.4525	38.0113	43.0632	35.4933	40.3735	31.6249	43.6437	47.4347
F8VPK0	Skic3	274.952	304.8	297.712	286.249	290.095	269.859	254.72	250.926
F8VPN4	Agl	302.731	308.055	314.995	281.453	308.369	308.127	250.531	290.678
F8VPP8	Zc3h7b	509.235	504.79	497.323	498.348	534.452	546.737	495.793	540.51
F8VPQ2	Arid4a	16.2382	15.221	14.2423	19.9423	19.5599	16.0958	21.3075	20.2886
F8VPT3	Lct	NaN	45.7364	40.0958	56.4536	34.8978	38.0146	NaN	NaN
F8VPU2	Farp1	929.275	992.694	885.181	895.074	1188.38	1173.31	1041.08	1056.92
F8VPX2	Fbxw9	23.8886	27.2832	36.4176	40.8738	35.3476	32.0813	32.7082	NaN
F8VPZ3	Usp32	114.27	112.484	120.24	120.443	100.548	98.8695	110.4	103.285
F8VPZ5	Ercc6	18.8811	17.8916	24.7307	16.2836	25.5815	18.0381	26.9045	29.9017
F8VPZ9	Bicra	51.1796	51.0496	65.4715	57.3562	50.3636	58.4865	49.4362	50.7789
F8VQ05	Fryl	365.416	363.336	377.837	353.145	329.635	343.521	319.59	333.176
F8VQ29	Iqgap3	384.488	405.966	370.946	362.946	424.144	464.252	362.962	426.146
F8VQB6	Myo10	190.198	196.498	192.734	186.51	198.25	194.972	189.316	140.9
F8VQC1	Srp72	352.774	401.245	280.337	293.885	276.823	306.098	215.957	258.583
F8VQG7	N4bp2	45.3237	41.3011	43.7496	47.837	53.5894	45.6635	55.2092	46.4142
G3UVV3	Zfp407	62.5424	66.1594	74.2006	67.1841	69.0709	61.4043	67.8758	65.824
G3UW40	Mcc	1168.74	1211.25	1245.83	1178.9	1756.78	1670.91	2079.94	1693.95
G3UW78	Cyp4f17	41.2619	48.5985	35.5899	43.4332	33.1545	32.3073	23.3298	15.8294
G3UXL2;Q9D7G0	Prps1l3;Prps1	656.077	637.97	628.779	581.398	652.571	686.054	564.28	708.887
G3UYU0	Mex3a	90.5504	96.3678	96.2031	103.4	103.833	92.7024	92.4287	99.5219
G3X8Q1	Cabin1	102.123	117.126	113.349	120.608	118.6	116.484	133.565	126.179
G3X8R7	Zfp212	11.8756	14.2174	14.6664	16.0399	12.7311	13.1625	14.4425	20.0284
G3X8U3	QNG1	1005.73	1332.32	807.482	384.082	711.208	3410.36	725.52	1470.14
G3X8X0	Dhx16	136.473	122.509	122.411	133.373	120.283	132.921	111.992	123.566
G3X912	Sprtn	0.90098	3.31496	4.74097	1.81163	3.0232	4.39228	7.81818	4.76137
G3X972	Sec24c	1003.7	1008.15	1047.3	1011.19	1106.69	1063.13	925.067	920.905
G3X9B1	Heatr1	731.421	767.154	692.97	642.175	651.249	702.362	512.307	557.994
G3X9C2	Nccrp1	11.2912	13.2398	NaN	NaN	NaN	NaN	NaN	NaN
G3X9F6	Sh3tc1	31.533	62.7454	21.3116	50.4077	62.9732	80.2815	55.778	117.775
G3X9J0	Sipa1l3	48.6694	51.9428	45.1505	53.9344	55.2845	59.926	61.1729	66.1913
G3X9K3	Arfgef1	89.8614	77.9655	83.4766	91.7501	86.455	90.4709	93.7832	84.0103
G3X9N5	Nxph4	NaN	32.7022	30.3531	NaN	NaN	NaN	NaN	NaN
G3X9X1	Kbtbd2	212.679	200.738	192.635	196.27	251.289	243.391	185.353	217.223
G3X9Z4	Pcf11	145.289	138.671	145.136	176.661	145.142	168.397	206.921	179.999
G3XA30	Nsmce4a	182.251	184.304	183.554	203.027	221.169	206.389	225.382	258.251
G3XA57	Rab11fip2	24.3877	27.7496	31.4874	29.3611	32.2412	23.2939	37.3991	30.3034
G5E829	Atp2b1	1397	1436.55	1485.31	1417.92	1476.7	1504.1	1625	1486.73
G5E861	Sclt1	28.8761	28.1054	32.7394	27.525	30.4488	27.5136	38.6023	33.2699
G5E869	Znf142	80.029	82.8757	65.5116	78.0602	57.2861	64.2545	39.8497	56.962
G5E870	Trip12	525.247	524.478	479.655	488.722	500.45	535.983	445.008	582.336
G5E872	Rnpepl1	87.6114	NaN	79.0104	53.8132	NaN	90.2959	67.901	161.258
G5E893	Ankrd12	43.9465	38.3767	46.9193	45.185	28.5468	30.7484	41.2996	NaN
G5E895	Akr1b10	1006.33	1126.9	1166.77	1073.61	1219.25	1307.81	1076.93	1309.17
G5E897	Poglut3	228.675	248.449	200.666	189.809	202.354	177.404	195.143	177.964
G5E8B9	Zbtb11	35.7553	47.3141	34.8456	34.5322	36.7305	41.5445	33.787	34.4444
G5E8F4	Fpgt	59.5055	61.9863	59.5889	48.3739	48.827	56.3109	43.7135	43.8568
G5E8K5	Ank3	204.887	204.07	191.853	181.481	164.522	169.616	172.543	166.63
G5E8P0	Tubgcp6	73.3348	81.3334	78.882	72.1467	88.0894	80.5648	83.1797	74.6532
G5E8P1	Brd1	67.7381	68.9263	55.1486	69.7447	66.0129	72.6003	52.7307	66.1373
G5E8V9	Arfip1	1746.08	1848.05	1852.91	1829.45	1822.09	1774.64	1821	1753.86
G5E8Z2	Taf4b	32.8575	NaN	NaN	38.0729	NaN	NaN	34.3897	23.7288
G5E905	Zfp871	52.1679	57.8114	45.9668	56.3874	53.5516	50.5015	68.8959	45.926
H3BKP8	Brd10	564.316	482.805	624.944	564.241	777.878	782.083	502.487	945.781
H3BKQ3	Evi5l	34.5459	32.2275	33.1557	38.3818	33.9632	36.6446	45.835	37.7835
H7BX60	Pot1b	46.6439	46.6934	56.5656	43.32	58.4386	58.5372	49.7918	56.6807
I3ITR1;Q9D924	AK157302;Isca1	77.0881	73.4305	72.2052	80.7223	81.2207	76.0941	72.0479	86.1715
J3QMC5	Mdn1	348.476	342.398	323.713	329.015	358.261	361.329	302.212	322.832
J3QMK2	Bbip1	51.3052	53.4815	65.5137	65.5185	67.9586	68.6745	97.6442	75.7046
J3QPC3	Actmap	51.8067	51.5665	66.8865	56.5268	65.6324	63.157	97.0751	64.1683
K7N6Y5	Gm8011	25.6442	20.8924	34.2047	29.1351	10.81	15.3337	NaN	5.18263
K9J7B2	Ugt1a6b	38.8602	42.4132	40.0783	NaN	NaN	NaN	NaN	NaN
L0N7N1	Kif14	35.0543	45.6452	41.3372	38.952	41.3684	46.3607	46.0169	51.6543
L7N457;Q8VF72	Or10g3b;Or10g3	24.9193	NaN	34.0325	23.599	NaN	NaN	NaN	NaN
L7N466	Mthfsl	35.2681	51.2205	48.373	41.2456	35.9661	38.3206	46.9532	39.3493
L7N480	Garin5b	140.514	182.266	187.753	180.401	184.226	159.6	86.2119	86.4449
M0QWN7	Usp35	17.3001	15.3171	10.3725	12.8219	11.6769	12.0291	11.8701	10.8857
O08528	Hk2	388.953	448.215	444.188	414.512	412.722	414.256	337.948	392.171
O08529	Capn2	1061.2	1038.65	994.846	929.041	1192.94	1151.14	970.161	1146.01
O08532	Cacna2d1	415.831	458.926	479.103	449.285	348.413	348.88	443.522	374.681
O08539	Bin1	1122.57	1064.72	1117.73	1362.5	2133.65	1796.02	2756.42	2010.68
O08543	Efna5	34.381	15.899	32.6067	17.672	23.3994	12.7665	27.5475	18.4195
O08547	Sec22b	342.335	398.913	338.775	319.345	317.61	339.223	266.211	346.875
O08550	Kmt2b	49.6782	48.1616	45.6847	49.6006	51.4572	63.4425	61.1471	60.7561
O08553	Dpysl2	5175.39	4929.8	4786.77	4902.59	6846.55	6760.74	5859.8	4551.42
O08573	Lgals9	105.258	85.2986	88.6052	92.1201	107.945	104.916	91.665	122.871
O08579	Emd	4044.04	4067.35	4867.18	4565.75	4974.4	5153.43	6133.03	5706.68
O08580	Esrra	53.4204	51.4297	53.769	53.0044	32.4433	42.029	28.1974	46.6768
O08582	Gtpbp1	721.291	637.282	645.161	693.004	732.589	739.277	722.621	720.408
O08583	Alyref	2725.52	3137.34	3346.5	3797.82	4295.9	4039.36	4030.38	4307.16
O08585	Clta	7478.46	7827.69	9112.6	9342.33	9776.5	9352.58	10914.2	11141.8
O08586	Pten	102.028	110.964	90.7521	114.539	137.82	138.116	123.822	125.076
O08599	Stxbp1	814.478	888.366	803.927	789.8	721.711	812.53	725.132	777.037
O08600	Endog	1513.28	1529.05	1721.87	1632.84	1188.14	1385.55	1140.92	1133.85
O08601	Mttp	84.7787	76.7062	73.6581	60.0918	55.1527	66.2879	46.4582	62.3977
O08605	Mknk1	40.1526	39.2465	36.1049	34.3269	34.3286	49.5484	47.9753	37.9962
O08609	Mlx	28.4569	20.477	26.0779	23.6397	26.2347	25.5295	32.5982	33.5937
O08638	Myh11	4279.9	4547.99	4297.45	4436.91	5815.14	5384.55	3948.52	5312.77
O08648	Map3k4	189.48	179.309	196.542	201.965	172.529	157.745	149.916	173.821
O08663	Metap2	2294.53	2512.44	2134.5	2234.28	2106.96	2688.93	2538.29	2099.75
O08664	Bcl7c	116.72	117.416	119.564	173.115	174.491	166.43	184.005	154.46
O08665	Sema3a	24.4408	26.892	15.8047	22.9499	25.6924	20.5394	28.5591	26.4972
O08677;Q6S9I3	Kng1;Kng2	NaN	74.6347	225.935	314.909	301.587	NaN	NaN	177.397
O08688	Capn5	18.9734	18.2855	26.5585	20.531	21.2577	20.1759	19.6732	21.917
O08696	Foxm1	194.688	203.678	217.773	242.135	204.243	205.733	210.29	211.387
O08709	Prdx6	8725.22	7507.62	8337.95	9144.31	12192	11131.8	15885.3	11766.6
O08715	Akap1	362.272	338.517	343.044	341.588	363.463	387.514	426.82	409.673
O08734	Bak1	1499.89	1646.8	1489.72	1306.63	1381.32	1360.98	1244.57	1497.56
O08736	Casp12	50.0614	54.5198	58.9617	50.2484	63.8969	54.3409	38.9274	91.6068
O08738	Casp6	651.577	626.681	678.243	553.701	686.217	600.598	616.146	499.631
O08739	Ampd3	56.1584	54.9269	60.624	49.9189	50.7467	47.7272	40.5013	55.6557
O08740	Polr2j	534.532	547.385	586.659	612.285	732.642	692.205	851.555	751.257
O08746	Matn2	28.9957	30.3736	28.8781	26.0317	25.8735	25.5644	41.0022	21.2363
O08749	Dld	2228.25	2387.21	2196.46	1899.66	2081.24	1795.46	1821.28	1906.88
O08750	Nfil3	122.115	123.731	121.267	125.435	113.35	130.597	133.82	110.763
O08756	Hsd17b10	3336.84	3456.95	3291.23	3062.96	3545.12	3690.72	2888.78	3020.89
O08759	Ube3a	714.025	669.106	706.741	667.049	822.298	776.576	705.976	693.147
O08784	Tcof1	1531.98	1360.43	1362.89	1648.6	1913.2	1585.04	1851.86	1866.85
O08785	Clock	40.9142	45.9481	49.489	46.7786	43.5654	40.7514	49.2009	48.1134
O08788	Dctn1	749.815	768.763	771.068	767.842	841.819	846.464	901.593	924.36
O08789	Mnt	61.3797	63.6739	63.7354	76.33	90.5866	75.7367	109.429	91.1459
O08795	Prkcsh	5867.58	6399.54	6963.98	6901.81	7888.38	7870.9	9222.86	9209.87
O08796	Eef2k	115.809	121.59	123.323	104.047	133.25	140.314	125.067	138.666
O08797	Serpinb9	642.715	646.746	592.108	506.434	680.206	713.768	469.896	732.46
O08800	Serpinb8	109.928	117.283	126.919	121.068	91.7318	105.475	72.4632	75.6474
O08804	Serpinb6b	377.776	362.16	329.706	294.368	393.712	402.76	293.708	384.03
O08807	Prdx4	6892.33	7100.88	6848.08	6441.33	7615.79	7681.82	7388.2	7277.34
O08808	Diaph1	667.206	623.149	623.709	694.213	663.481	617.977	602.406	712.121
O08810	Eftud2	9528.12	9684.29	10272.5	9813.74	12750.9	11423.6	10276.8	11092.5
O08811	Ercc2	123.513	117.592	105.425	108.523	104.214	100.836	68.837	102.238
O08832	Galnt4	58.0323	56.4906	46.7947	50.7434	50.2506	39.2537	38.5797	46.4292
O08848	RO60	305.499	297.298	320.151	314.374	346.583	322.692	323.74	305.519
O08852	Pkd1	15.2717	17.5437	17.1377	20.2581	15.1623	14.5675	18.8143	15.8438
O08856	Ell	2220.64	1916.8	2136.03	2351.39	2476.59	2224.82	2491.73	2298.22
O08901	Bub1	124.469	128.885	121.137	130.764	147.918	137.453	157.697	136.652
O08908	Pik3r2	80.9941	80.6657	77.7178	73.3806	80.2978	74.5045	69.108	82.146
O08911	Mapk12	111.756	118.537	114.176	115.054	92.0973	104.793	79.277	97.9817
O08912	Galnt1	881.908	934.606	911.597	867.341	780.16	848.652	663.551	841.632
O08914	Faah	32.0543	29.7536	29.2844	30.2787	25.9288	26.0864	19.692	28.5886
O08915	Aip	3061.36	2967.04	3343.77	3696.13	3901.15	4083.29	4990.44	4647.76
O08917	Flot1	586.973	668.575	544.875	544.599	613.866	565.072	563.603	566.568
O08919	Numbl	250.998	270.781	239.235	259.974	310.916	298.799	317.428	286.522
O08967	Cyth3	176.025	186.774	159.339	178.578	198.878	208.073	181.714	229.283
O08970	Tuft1	157.086	168.082	171.691	166.006	192.781	187.03	237.265	227.067
O08983	Hps1	74.5257	77.5572	77.0853	73.2811	82.1782	81.1457	92.4594	81.5742
O08989	Mras	20.4449	14.1494	12.7742	21.9186	20.3113	20.0735	21.6832	22.4193
O08992	Sdcbp	267.99	362.596	343.943	313.913	347.389	333.224	325.157	418.994
O08997	Atox1	5729.9	5227.38	6972.72	6934.77	7980.66	6990.29	10692.1	11242.9
O09000	Ncoa3	163.432	140.911	160.1	187.831	197.278	191.851	258.115	217.966
O09005	Degs1	309.875	313.488	256.342	337.396	343.743	366.447	310.791	231.321
O09012	Pex5	483.507	448.792	525.865	546.233	675.775	699.934	916.592	720.718
O09030	Il13ra1	32.5132	32.6773	38.2413	36.7846	59.8643	33.3645	47.5092	56.0926
O09043	Napsa	153.573	140.033	93.7963	85.6357	124.548	124.156	120.429	84.9364
O09044	Snap23	709.14	766.851	842.237	884.89	1279.78	1147.11	1672.11	1539.12
O09053	Wrn	9.03398	15.5899	14.0895	11.8546	10.5745	11.0784	6.33254	10.5447
O09061	Psmb1	3559.76	3806.59	3854.73	3416.18	3428.44	3646.54	2996.16	3756.68
O09106	Hdac1	2902.69	3123.73	2694.79	2780.86	3281.42	3149.73	2763.24	3007.83
O09110	Map2k3	236.114	221.716	240.804	244.45	226.525	224.092	221.765	234.527
O09111	Ndufb11	1638.04	1924.58	1929.17	1642.27	1931.13	1832.53	1256.52	1716.36
O09112	Dusp8	4.63224	3.44754	NaN	5.78497	3.11476	7.92597	9.5975	NaN
O09117	Sypl1	177.264	131.966	143.393	126.911	128.562	148.959	145.632	105.501
O09126	Sema4d	50.5106	NaN	66.4955	30.989	41.3869	NaN	45.9746	26.3457
O09130	Nfatc2ip	147.128	142.725	144.375	178.46	166.276	161.279	205.168	189.608
O09131	Gsto1	15741.7	16032.5	22140.6	19451	15503.1	17151.6	16334.5	16207.5
O09159	Man2b1	395.989	445.768	321.281	323.5	260.628	297.479	249.41	320.673
O09164	Sod3	38.9537	38.1845	45.5457	46.9358	68.3034	67.8478	110.769	67.4943
O09167	Rpl21	1233.48	1357.03	1336.87	1469.07	1476.07	1501.32	999.668	1420.26
O09172	Gclm	2314.75	2005.61	2349.59	2197.49	1843.43	2174.38	2336.73	1864.45
O09174	Amacr	131.945	143.016	144.553	126.914	127.16	127.612	115.499	118.11
O35047	Psmc3ip	114.526	116.254	117.054	125.227	157.459	146.308	167.565	149.743
O35066	Kif3c	17.5765	21.0115	13.3388	17.9806	18.6573	18.0814	NaN	19.1634
O35071	Kif1c	167.976	165.015	151.932	179.124	151.258	176.624	173.112	195.327
O35074	Ptgis	2011.54	2403.46	1974.65	1789.23	1810.33	1950.26	1300.8	1839.33
O35075	Vps26c	166.602	168.648	154.769	147.628	174.152	157.354	185.579	195.011
O35083	Agpat1	101.429	125.06	90.2172	93.0662	95.9869	100.689	86.796	102.031
O35114	Scarb2	1169.47	1124.81	1393.53	1266.12	1362.86	1187.91	1331.83	1447.85
O35126	Atn1	315.181	282.253	317.243	344.238	419.588	410.313	496.92	442.47
O35127	Grcc10	1334.51	1074.85	1679.02	1341.08	2657.19	2757.43	3088.21	2470.38
O35129	Phb2	5664.35	6812.09	5692.47	5628.47	5225.26	4956.9	3821.56	5570.23
O35130	Emg1	403.54	431.877	387.723	367.286	444.864	451.636	394.535	396.196
O35134	Polr1a	357.456	335.668	315.775	315.495	402.806	447.388	363.474	373.038
O35143	Atp5if1	721.44	839.621	714.393	873.693	680.349	739.544	1105.48	891.54
O35144	Terf2	68.3675	71.2839	67.4945	86.1357	67.9045	71.561	79.1111	71.1243
O35153	Bet1l	74.1596	62.1445	68.8372	76.6093	175.348	158.721	203.976	113.516
O35166	Gosr2	228.798	228.54	253.481	264.211	293.915	265.989	298.454	238.662
O35177	Nedd9	34.6278	51.5758	41.4048	34.7524	54.9772	62.704	74.6559	70.7894
O35185	Bhlhe40	18.6834	25.8402	34.7182	30.3992	28.1679	29.0159	31.1382	28.933
O35188	Cx3cl1	86.2194	102.274	135.402	100.209	107.328	111.141	127.344	103.01
O35207	Cdk2ap1	168.433	198.487	216.188	212.342	277.136	282.535	389.166	381.115
O35215	Ddt	2726.96	2725.31	3499.19	3538.97	4066.22	4046.33	4968.31	4208.56
O35216	Cenpa	15.8845	24.4064	21.1197	31.2476	20.0512	18.2141	19.6887	30.9408
O35218	Cpsf2	581.276	605.42	582.198	544.848	624.271	687.831	617.243	701.782
O35226	Psmd4	2964.42	3019.46	3652.19	3188.54	4056.1	4449.25	4313.05	3893
O35231	Kifc3	97.0455	80.3948	76.72	86.6853	70.4361	59.1785	73.6702	73.4785
O35239	Ptpn9	134.759	137.349	127.224	146.259	127.615	130.818	106.119	121.003
O35242	Nsmaf	102.933	93.0427	97.798	102.441	83.5065	63.6053	88.0783	93.6804
O35245	Pkd2	355.603	354.195	344.102	365.752	367.497	365.247	388.06	372.042
O35250	Exoc7	294.102	303.275	267.329	267.877	252.501	271.631	228.38	272.961
O35261	E2f3	26.7899	30.4472	31.6138	35.1416	36.1981	38.2464	42.242	42.061
O35280	Chek1	162.002	143.279	151.584	170.349	174.249	179.767	148.905	171.202
O35286	Dhx15	1571.4	1752.61	1493.37	1633.02	1397.41	1598.51	1115.16	1485.31
O35295	Purb	854.151	774.035	872.243	888.396	810.151	827.485	823.603	758.12
O35309	Nmi	195.772	217.03	158.135	124.285	176.98	186.544	137.146	213.372
O35316	Slc6a6	1176.37	1128.28	1328.16	1214.21	1084.15	1096.85	1086.15	1124.94
O35317	Pbx3	81.0282	62.1995	59.6413	81.1544	76.1477	79.357	119.16	84.2178
O35326	Srsf5	901.254	1002.66	965.19	1201.36	1183.17	1195.1	1113.88	1366.98
O35343	Kpna4	160.074	174.84	134.634	154.499	393.784	352.617	304	256.679
O35344	Kpna3	1800.82	1628.15	1684.21	1621.07	2118.75	1973.1	1947.08	1938.5
O35345	Kpna6	241.43	189.197	239.888	243.596	293.794	261.302	221.565	243.878
O35347	Dgcr6	36.5678	26.1347	33.2534	38.8884	30.0908	31.313	50.0591	41.2258
O35350	Capn1	808.834	904.592	782.101	811.322	594.778	604.385	456.289	625.696
O35368	Ifi203	57.7613	60.0857	86.3469	59.5698	55.527	NaN	NaN	71.7832
O35375	Nrp2	71.068	64.3447	70.3836	71.6376	86.5873	96.7064	147.581	103.868
O35379	Abcc1	185.216	183.375	167.697	161.769	230.724	231.065	230.312	221.785
O35381	Anp32a	3532.26	3708	3931.91	4136.61	4467.47	4201.5	5463.35	5089.23
O35382	Exoc4	571.616	559.87	564.344	630.302	537.311	526.66	506.35	546.444
O35385	Ppef2	151.783	185.469	186.079	96.5865	176.117	136.32	NaN	157.788
O35386	Phyh	21.9693	23.3217	26.0652	21.6851	16.9113	22.3837	23.1749	18.4219
O35387	Hax1	228.731	230.899	255.013	252.039	285.197	270.747	382.426	330.935
O35400	Sult2b1	33.4146	19.8306	25.2705	22.4006	26.0643	20.7045	26.8249	22.1138
O35405	Pld3	1958.42	2437.6	2308.36	2222.61	2391.73	2547.08	2767.51	2936.93
O35425	Bok	36.0993	62.172	46.1546	56.0841	43.9562	56.31	44.9497	65.6868
O35427	Crcp	27.0207	27.91	31.2215	33.4346	66.0637	71.7873	93.8225	64.9768
O35435	Dhodh	406.139	398.337	348.427	370.588	314.498	305.039	327.674	302.382
O35445	Rnf5	141.446	107.548	101.696	128.524	116.827	87.892	103.261	43.7913
O35448	Ppt2	860.091	783.534	810.57	996.477	1220.62	881.45	1666.29	1119.76
O35450	Fkbpl	85.2377	97.2493	102.606	118.696	108.44	112.027	119.426	127.076
O35451	Atf6b	40.6314	34.911	41.9992	45.4589	51.0747	57.2162	60.6502	56.9464
O35454	Clcn6	38.1148	29.4157	34.2409	34.0354	44.4681	44.0549	43.6331	47.0855
O35459	Ech1	1159.8	1286.91	1155.86	1063.66	904.67	987.569	1095.15	960.337
O35465	Fkbp8	330.283	373.214	375.653	370.488	451.58	520.72	467.258	444.099
O35473	C1d	269.043	358.008	443.647	315.701	222.074	257.061	86.6485	453.206
O35492	Clk3	54.3116	69.7385	71.5405	61.831	64.077	68.8099	35.6293	61.7782
O35495	Cdk14	36.9441	39.1417	31.9178	32.776	33.0776	31.6556	20.9124	30.9692
O35516	Notch2	243.973	249.187	281.123	289.736	385.884	406.442	494.573	379.318
O35551	Rabep1	394.096	392.192	452.335	435.656	480.28	459.402	680.569	568.164
O35566	Cd151	52.6556	48.7154	54.1298	50.5936	62.0171	75.9097	59.4454	77.3663
O35593	Psmd14	1578.16	1661.07	1757.6	1521.9	1708.17	1647.2	1368.68	1336.34
O35594	Ift81	34.4427	35.6683	34.2037	44.8186	52.2329	39.8314	67.4971	56.1356
O35598	Adam10	498.442	526.325	549.724	539.978	389.754	384.761	370.337	380.349
O35601	Fyb1	27.4022	23.1246	NaN	31.3429	28.3426	27.6729	46.165	30.3553
O35604	Npc1	1034.45	988.75	1109.18	1132.59	879.023	931.968	1076.28	1042.9
O35607	Bmpr2	17.3473	18.5276	17.9972	16.9044	17.005	18.3972	22.4805	11.9346
O35609	Scamp3	656.337	733.129	795.929	779.417	713.687	713.083	773.214	806.091
O35613	Daxx	121.035	103.473	112.683	117.081	121.327	111.493	173.589	118.258
O35615	Zfpm1	17.6123	20.0443	15.8883	19.6755	16.8725	16.7803	25.5144	21.7853
O35618	Mdm4	18.7386	16.0293	17.6653	23.2223	20.2354	25.2551	43.7269	29.0756
O35621	Pmm1	625.58	526.012	662.224	648.41	779.002	788.794	1014.99	809.814
O35623	Bet1	153.293	188.713	166.175	264.607	352.421	284.9	362.678	232.652
O35625	Axin1	41.3335	43.8438	60.7545	56.608	60.9941	56.7965	75.0719	58.8599
O35627	Nr1i3	22.7255	11.952	NaN	13.7633	20.6618	NaN	15.709	20.8439
O35632	Hyal2	32.5428	32.0626	32.4275	28.1096	30.6871	18.8945	21.7792	24.8475
O35638	Stag2	337.372	361.725	348.435	350.981	360.681	361.769	296.505	332.254
O35639	Anxa3	24067	24317.1	27866.6	27805.1	24725.5	25838.9	29270.5	29590.4
O35640	Anxa8	7388.82	8448.63	8100.19	6182.52	5317.54	5636.55	4181.26	5038.72
O35643	Ap1b1	1540.04	1448.87	1725.54	1638.67	1841.93	1812.72	1549.34	1822.06
O35648	Cetn3	204.002	197.337	234.467	205.487	298.796	296.906	346.802	308.357
O35654	Pold2	198.762	204.549	203.847	162.588	179.101	181.488	152.338	159.152
O35657	Neu1	398.978	415.114	452.45	407.476	292.67	330.322	295.942	285.147
O35658	C1qbp	7962.82	6425.38	6790.73	8126.62	22806.6	14468	29123.8	19043.2
O35664	Ifnar2	60.8738	57.3175	66.0674	51.2337	73.244	84.9202	93.2262	110.844
O35668	Hap1	58.3398	48.5255	51.3975	59.4503	59.2012	55.2326	80.0505	70.9005
O35671	Itgb1bp1	21.7466	22.9929	18.6181	20.4879	23.8237	24.0601	29.3246	27.3088
O35680	Mrps12	115.844	119.342	94.9782	121.843	113.911	108.823	96.4109	92.1862
O35682	Myadm	443.385	470.549	397.852	376.101	444.215	465.544	364.038	425.935
O35683	Ndufa1	88.0973	114.123	99.2153	95.9226	70.6734	71.6302	86.5924	77.4139
O35685	Nudc	6622.01	6673.64	7024.36	7954.23	10085.4	9805.76	11640.2	10821.4
O35691	Pnn	678.529	506.223	673.715	929.159	922.723	804.069	1081.46	1028.32
O35704	Sptlc1	204.088	186.229	179.145	172.082	199.831	211.367	166.294	219.599
O35709	Enc1	58.5087	51.6534	45.4264	44.3413	39.8819	43.2077	63.5792	29.856
O35710	Noct	30.1569	32.9466	29.4536	35.8772	44.5784	39.127	48.8107	39.2514
O35719	Rad51b	28.2064	31.1518	29.5681	26.4669	20.9324	19.6968	18.762	21.1739
O35730	Ring1	163.118	164.34	162.589	178.353	184.091	207.699	218.503	191.688
O35737	Hnrnph1	19416.3	20205.1	23990.8	22435.6	27906	29570.4	29171.7	26820.1
O35740	Cited2	20.7571	18.2298	15.0073	22.8008	28.9233	24.9612	53.5905	40.5823
O35841	Api5	5135.62	4740.63	5019.21	5951.8	5655.22	4944.42	5410.7	5897.12
O35855	Bcat2	200.347	242.133	211.45	210.337	218.354	245.019	173.629	241.02
O35857	Timm44	718.367	744.761	724.541	708.642	586.158	579.428	572.851	690.44
O35864	Cops5	887.277	798.718	854.18	832.955	961.698	985.356	792.996	891.766
O35874	Slc1a4	264.054	218.948	272.752	263.267	280.117	271.861	322.231	249.251
O35887	Calu	9979.01	10815	11406.5	11656.9	13743.7	12844.5	16328.1	15552.2
O35892	Sp100	70.314	50.092	43.8362	45.2482	72.9939	89.9342	95.9975	70.2151
O35900	Lsm2	769.985	890.292	820.57	678.773	967.288	935.6	807.497	864.625
O35912	Emp3	58.4151	72.9109	79.1856	68.5882	214.398	369.152	324.144	276.676
O35943	Fxn	1070.41	1046.75	1088.71	1134.4	1251.73	1155.4	1654.44	1414.89
O35954	Pitpnm1	318.403	314.221	321.554	359.843	348.343	328.219	278.937	322.532
O35955	Psmb10	197.932	243.593	200.744	195.496	199.277	208.44	210.261	267.092
O35963	Rab33b	132.918	134.667	129.636	122.039	141.508	127.749	114.144	135.992
O35969	Gamt	878.589	938.569	986.115	875.936	894.071	889.243	878.602	757.664
O35972	Mrpl23	136.194	116.77	129.632	133.226	137.6	128.487	144.227	123.792
O35973	Per1	50.2972	43.6833	44.431	44.3777	48.9009	41.2804	49.6837	40.1304
O35984	Pbx2	265.933	288.297	301.864	298.011	331.505	271.631	348.808	329.621
O35988	Sdc4	161.285	207.095	233.511	221.727	249.238	310.868	299.277	376.827
O54692	Zw10	574.097	626.461	657.019	583.32	516.482	530.968	505.551	504.533
O54714	Pias3	14.5419	15.0794	13.9765	11.2876	12.3738	12.6857	14.4338	13.4563
O54724	Cavin1	1743.54	1605.41	1776.5	2153.8	2485.68	2252.76	2792.56	2958.85
O54734	Ddost	5195.17	5526.37	5137.89	4829.64	4933.88	4935.02	4611.92	4431.5
O54743	Foxf2	4892.66	4946.02	6467.63	6136.53	5257.72	2208.14	4391.21	6338.92
O54754	Aox1	73.669	89.3964	63.7204	67.726	54.7959	59.0359	46.5843	60.7422
O54774	Ap3d1	318.423	381.742	264.937	272.366	233.847	242.388	189.02	268.79
O54781	Srpk2	315.605	335.208	295.702	321.226	269.422	305.177	293.656	295.147
O54782	Man2b2	387.061	390.639	363.709	349.502	340.56	349.281	344.509	308.515
O54784	Dapk3	110.24	111.827	102.257	103.449	94.8978	116.637	97.6209	107.148
O54785	Limk2	42.3304	53.458	70.8598	50.1957	55.6012	54.8941	43.14	61.2739
O54786	Dffa	100.599	97.239	115.588	127.801	154.804	168.746	236.599	190.114
O54790	Mafg	136.067	130.818	145.808	169.036	149.687	137.074	167.54	135.638
O54791	Maff	315.741	277.872	418.761	451.315	373.305	409.379	364.674	431.418
O54804	Chka	84.9007	88.9623	104.631	102.774	121.665	111.29	97.6993	133.27
O54818	Tpd52l1	136.436	130.722	120.039	151.824	183.507	168.082	281.365	220.988
O54825	Bysl	223.442	206.677	198.258	236.579	314.578	355.342	257.872	341.51
O54826	Mllt10	29.1538	34.4345	31.7408	42.982	41.5954	37.159	45.2052	32.2269
O54833	Csnk2a2	185.224	196.622	193.513	200.199	191.113	211.062	165.492	215.725
O54834	Arhgap6	107.401	104.039	109.35	145.692	95.3143	96.0055	128.991	103.207
O54836	Zmat3	6642.43	6978.77	6425.58	6054.15	6432.97	6804.4	12332	6998.66
O54864	Suv39h1	28.0025	36.4775	38.6824	34.8231	37.187	42.4574	31.6529	38.4253
O54879	Hmgb3	1628.86	1463.66	1865.93	2174.19	2502.21	2014.6	3469.42	2571.23
O54890	Itgb3	55.1777	48.6379	70.877	59.0859	53.3229	40.9128	34.8048	52.448
O54904	B3galt1	NaN	1.41958	1.78688	1.88123	NaN	3.68243	NaN	NaN
O54907	Tnfsf12	38.0744	37.1346	56.5013	44.7379	48.7559	59.4454	46.8575	47.9001
O54910	Nfkbie	217.318	196.459	219.392	226.555	393.474	317.917	405.374	349.385
O54916	Reps1	302.054	306.856	340.466	354.997	449.299	416.293	467.979	468.032
O54918	Bcl2l11	38.2848	41.7903	38.9259	46.1861	48.6183	42.7113	63.716	45.6694
O54926	Siva1	113.9	124.707	140.967	136.431	135.165	146.808	124.745	156.591
O54929	Wsb2	11.053	13.6341	NaN	10.7808	8.701	6.95291	7.01975	8.85774
O54931	Pakap	556.411	535.202	574.985	584.377	787.218	794.405	1072.82	1004.34
O54940	Bnip2	103.817	85.5722	87.7551	96.2282	132.196	115.41	137.818	117.536
O54941	Smarce1	746.042	745.796	749.964	753.238	814.627	936.386	890.093	739.406
O54943	Per2	NaN	7.78946	4.47233	NaN	8.3625	14.4574	16.7052	10.5669
O54946	Dnajb6	516.191	546.742	556.11	473.329	573.427	652.208	645.839	641.409
O54950	Prkag1	815.213	809.08	795.231	725.572	808.342	799.018	659.577	707.629
O54956	Pole2	109.259	110.391	114.423	119.566	113.904	110.071	97.4788	116.443
O54962	Banf1	12783.8	12415.7	13410.9	12076.6	15406.1	14462.5	17676.9	15632.4
O54965	Rnf13	83.6889	106.148	94.3885	93.7445	99.3714	102.323	146.573	105.825
O54967	Tnk2	34.3931	35.1043	37.2455	37.0109	29.8552	37.8802	31.9647	38.136
O54984	Get3	3659.89	4189.73	4236.36	3638.91	5948.74	5796.5	4588.95	4928.01
O54988	Slk	1340	1194.01	1332.92	1461.45	1359.62	1290.66	1264.17	1380.19
O54991	Cntnap1	23.7047	23.2807	24.759	24.4171	24.9364	23.4194	20.3899	24.8219
O54998	Fkbp7	508.844	512.776	558.158	556.663	664.316	627.997	771.213	673.258
O55003	Bnip3	61.7194	44.9992	57.8758	NaN	94.8395	134.247	128.498	67.837
O55013	Trappc3	945.244	1067.9	1297.07	1028.59	1081.75	1140.62	983.913	1265.24
O55022	Pgrmc1	10481.7	10694.2	12480.4	10959.4	9264.34	9421.47	11725.3	11262.5
O55023	Impa1	3503.79	3493.22	3714.2	3553.7	3922.08	3965.65	3355.2	4071.18
O55026	Entpd2	19.9024	19.8969	NaN	9.94911	15.9869	14.5122	19.8811	NaN
O55028	Bckdk	470.02	506.709	457.586	464.187	370.431	448.308	393.752	430.444
O55029	Copb2	2340.68	2433.16	2217.51	2170.56	2435.99	2509.78	2174.71	2314.6
O55033	Nck2	154.68	146.769	137.935	145.957	156.73	157.786	164.194	153.759
O55047	Tlk2	144.456	167.52	152.218	158.605	158.728	152.832	145.279	178.498
O55055	Trdmt1	18.4098	17.5196	20.7529	14.6641	11.7732	17.5514	12.0199	10.3998
O55057	Pde6d	402.334	407.941	417.09	433.382	376.454	408.129	324.186	391.557
O55060	Tpmt	250.502	258.197	238.997	214.854	176.536	169.77	188.47	160.2
O55091	Impact	773.902	771.96	822.15	780.686	646.008	559.957	678.393	669.117
O55098	Stk10	208.607	211.163	178.338	191.044	171.344	160.419	170.992	141.829
O55100	Syngr1	313.574	352.571	316.207	327.097	263.511	248.893	314.427	314.735
O55101	Syngr2	1260.97	1286.26	1309.1	1109.54	963.986	1011.18	1250.69	941.828
O55102	Bloc1s1	247.899	297.37	297.453	338.536	313.561	255.092	281.509	351.585
O55106	Strn	705.461	696.748	767.517	649.433	790.355	809.071	768.632	807.822
O55125	Nipsnap1	337.811	471.321	383.281	388.541	329.928	396.644	331.165	404.176
O55126	Nipsnap2	446.346	483.974	389.316	430.403	305.821	308.292	266.096	320.995
O55128	Sap18	702.247	657.046	648.238	758.851	977.637	853.484	932.605	1013.46
O55131	Septin7	956.645	1090.19	920.23	917.248	1060.88	983.522	926.424	961.921
O55135	Eif6	5346.7	5059.78	6050.61	5100.71	8083.65	7922.59	7868.07	6690.6
O55137	Acot1	17.8593	17.0483	12.2474	19.2844	NaN	NaN	NaN	NaN
O55142	Rpl35a	792.191	931.112	866.463	861.015	847.779	930.569	537.644	896.618
O55143	Atp2a2	3964.64	4376.3	4212.2	3995.17	3734.97	4274.27	3866.45	4428.71
O55176	Pja1	40.2625	36.4523	41.9275	45.7982	57.2425	52.2796	87.8686	66.5318
O55187	Cbx4	54.3624	51.5672	50.9858	62.9511	41.9321	53.621	35.4938	36.4392
O55201	Supt5h	1062.39	1005.94	999.004	1006.68	1292.09	1281.19	1270.54	1171.71
O55222	Ilk	388.249	439.698	390.375	406.001	388.793	372.483	321.91	417.402
O55229	Chkb	1479.7	1537.97	1398.31	1507.29	1131.07	1357.75	1177.02	1068.69
O55230	Rad51d	28.1173	30.6479	34.2851	32.0694	30.6054	32.0634	27.8964	31.7078
O55234	Psmb5	1370.87	1408.06	1423.16	1335.78	1627.02	1678.03	1256.19	1511.9
O55236	Rngtt	169.157	165.282	150.029	178.012	156.794	175.241	122.028	150.758
O55239	Nnmt	40.8214	37.3585	37.1201	39.0705	32.4148	36.9207	41.9563	42.2499
O55242	Sigmar1	318.631	343.521	342.909	305.341	307.937	346.728	215.09	371.364
O70126	Aurkb	133.007	133.025	132.269	132.412	118.13	134.025	123.362	113.225
O70131	Ninj1	29.0072	20.6704	25.1251	19.16	28.6142	32.4647	31.3388	29.8742
O70133	Dhx9	3121.26	3172.64	3060.01	2940.04	3040.06	3059.73	2715.04	2768.8
O70139	Pkig	102.462	82.6334	113.185	118.023	145.444	115.128	194.427	131.694
O70146	Tesk1	NaN	33.2585	NaN	13.9673	27.8451	24.6295	NaN	NaN
O70152	Dpm1	419.98	500.543	462.991	406.997	373.393	374.201	270.323	377.019
O70157	Top3a	91.2796	82.7904	75.1998	88.5029	62.3067	75.8578	74.0399	82.6096
O70161	Pip5k1c	125.818	146.234	146.459	129.529	114.682	141.322	143.222	104.571
O70166	Stmn3	22.8236	37.4649	34.4931	40.1715	16.4108	23.2101	NaN	24.6931
O70172	Pip4k2a	55.9065	58.5955	57.1418	48.7947	54.6073	45.8067	52.2052	39.8604
O70174	Chrna4	29.4292	28.9494	27.0755	47.8667	15.6494	24.9995	58.7087	21.148
O70194	Eif3d	877.187	934.447	850.726	875.899	941.458	899.374	780.41	918.559
O70201	Birc5	152.268	132.448	149.998	155.138	178.523	191.326	245.296	178.732
O70230	Znf143	117.896	111.026	132.925	149.182	201.386	179.898	288.038	185.512
O70251	Eef1b	14196.3	12494	17586.9	14176.5	23786	25761.9	28272.5	25912.6
O70252	Hmox2	585.035	572.867	646.649	624.994	781.287	727.911	983.288	765.054
O70274	Ptp4a2	92.8993	117.081	111.493	109.496	103.61	125.057	89.5021	121.192
O70279	Ess2	243.906	242.408	247.859	318.771	316.195	310.147	449.447	332.163
O70281	Tpst1	93.8498	91.9476	82.6324	93.4615	102.698	98.898	131.083	98.5311
O70293	Grk6	41.4	38.4733	42.1349	40.8935	38.0232	37.0919	37.906	46.3167
O70305	Atxn2	348.325	318.994	315.495	354.126	448.758	502.405	586.371	517.925
O70306	Tbx15	36.8856	24.552	22.7697	17.6477	40.0562	35.3692	61.5386	35.4105
O70309	Itgb5	253.227	294.666	297.55	253.265	250.09	247.63	279.763	242.157
O70310	Nmt1	1178.09	1443.75	1213.78	1340.36	1184.53	1318.77	944.317	1243.93
O70311	Nmt2	116.067	122.975	116.984	126.37	120.949	140.862	121.808	122.61
O70318	Epb41l2	1693.85	1670.52	1601.97	1669.93	2251.13	2357.49	2076.66	2470.73
O70325	Gpx4	161.478	179.349	153.989	151.348	182.277	189.839	169.06	180.559
O70326	Grem1	199.361	184.311	296.317	281.908	180.792	187.805	228.934	211.182
O70333	Cript	154.592	217.398	206.473	311.314	280.658	280.644	153.871	297.72
O70338	Rnaseh1	26.0464	23.4691	38.8064	39.2215	38.1063	34.9068	44.1689	35.3824
O70348	Dxo	146.7	142.088	137.277	128.314	156.563	169.774	150.998	112.383
O70374	Cbfa2t2	143.553	111.743	128.824	140.901	165.107	179.299	236.645	161.921
O70378	Emc8	1293.89	1334.9	1358.34	1048.44	1442.14	1615.96	1596.52	1526.98
O70400	Pdlim1	5348.8	5276.52	5739.49	5871.13	7734.4	9042.63	9869.12	7949.1
O70401	Tspan6	56.1414	59.6251	60.46	51.4431	55.6938	46.394	35.8018	68.0738
O70404	Vamp8	1389.88	1579.56	1752.9	1668.06	1629.61	1479	1866.15	2079.3
O70405	Ulk1	40.6053	40.3219	41.2698	46.4601	47.1649	48.9594	45.9902	51.2061
O70421	Fzd1	18.5338	NaN	15.0703	15.8711	16.3786	NaN	13.1719	NaN
O70422	Gtf2h4	43.7918	44.5492	46.5616	46.3976	44.2398	51.9057	36.4284	54.5172
O70433	Fhl2	72.0018	69.5123	66.3574	59.7887	120.439	137.099	128.841	126.663
O70435	Psma3	4313.86	4834.28	4642.41	3814.21	4549.54	4564.83	3248.3	4289.15
O70439	Stx7	691.355	620.595	840.069	814.713	854.539	773.611	1152.39	1015.31
O70445	Bard1	60.4999	80.4497	69.3042	75.34	63.9812	55.9082	49.4743	98.3765
O70456	Sfn	102.002	NaN	110.973	134.188	NaN	NaN	NaN	NaN
O70458	Osmr	101.086	100.144	96.8978	100.757	142.321	129.336	142.202	161.008
O70472	Tmem131	46.1139	42.8169	43.7715	47.9267	48.6764	44.9923	52.489	47.842
O70475	Ugdh	4139.33	3882.7	3985.56	3681.99	3782.25	3962.08	3217.46	3327.02
O70477	Pknox1	40.3539	36.8211	32.8252	44.0671	47.6526	53.9382	71.9303	63.6838
O70480	Vamp4	174.471	151.984	163.007	195.512	226.757	218.121	305.789	268.044
O70481	Ubr1	196.352	190.389	182.734	190.789	215.511	213.679	206.209	194.626
O70492	Snx3	1679.33	1827.13	1987.9	2452.29	2000.97	1896.82	2198.02	2448.5
O70493	Snx12	885.701	964.156	1163.04	1202.9	1464.16	1636.22	1865.99	1901.03
O70494	Sp3	80.0246	101.437	113.738	116.693	133.727	112.233	182.425	141.964
O70496	Clcn7	48.0237	59.1052	51.6526	58.9112	55.1388	56.6241	48.8206	59.7882
O70503	Hsd17b12	1955.06	2125.09	2289.64	2021.96	1803.9	1828.13	1423.88	1772.59
O70546	Kdm6a	88.869	96.949	86.2575	87.1651	100.841	92.2484	99.593	94.837
O70551	Srpk1	350.273	336.948	266.98	367.556	380.716	462.577	428.334	360.3
O70566	Diaph2	38.8753	31.7252	28.0816	36.8913	39.2388	31.9949	34.5263	39.84
O70571	Pdk4	291.424	276.589	264.616	233.666	228.347	289.315	248.781	281.895
O70572	Smpd2	133.572	133.235	151.659	165.809	160.705	157.892	205.11	145.927
O70579	Slc25a17	236.63	255.306	228.716	222.75	233.535	259.837	160.834	222.337
O70583	Mid1	129.602	122.273	138.015	113.809	147.252	124.491	121.656	108.215
O70585	Dtnb	64.5924	66.4868	74.3716	78.0639	61.6659	73.1313	68.3687	74.8209
O70589	Cask	202	209.286	195.698	192.6	231.846	230.135	212.624	211.75
O70591	Pfdn2	4002.09	3986.13	4643.85	4688.12	5767.52	5714.5	7210.59	6630.88
O88196	Ttc3	46.5963	53.498	46.0365	47.1043	41.1231	42.4364	49.9577	52.5776
O88200	Clec11a	26.7225	31.7451	NaN	NaN	NaN	NaN	NaN	NaN
O88207	Col5a1	158.007	181.696	154.102	147.67	358.772	253.378	273.348	408.054
O88271	Cfdp1	1658.08	1419.74	1364.46	1754.01	2276.55	2006.72	3447.57	2349.1
O88286	Wiz	452.487	463.047	450.714	529.82	520.671	446.482	488.144	506.238
O88291	Znf326	997.826	987.463	1027.34	1030.73	1012.88	1070.75	1256.6	960.589
O88307	Sorl1	21.3381	17.6544	21.1171	24.4499	11.3721	16.692	18.5121	15.1046
O88322	Nid2	12.4265	17.5753	NaN	20.3622	22.0453	21.3326	33.3466	15.0799
O88325	Naglu	364.46	410.52	340.187	300.647	240.935	244.015	238.527	248.231
O88327	Ctnnal1	32.3711	33.8235	34.9686	28.5679	38.3158	35.042	32.0011	34.6818
O88329	Myo1a	86.4378	93.5182	68.6753	87.9503	104.533	98.5325	78.5542	94.8923
O88342	Wdr1	9675.3	9553.71	9823.73	8901.67	10851.7	10524.1	9160.86	10608.4
O88351	Ikbkb	268.308	277.927	268.125	263.795	279.084	297.769	267.63	267.726
O88379	Baz1a	108.536	121.062	109.957	113.21	99.5391	126.773	83.4493	114.849
O88384	Vti1b	651.455	638.315	791.177	846.109	845.634	846.496	1089.86	1152.45
O88393	Tgfbr3	43.6885	41.2641	23.9073	21.6085	35.1434	34.441	24.6	30.0859
O88396	Grpel2	209.03	208.248	230.773	254.201	173.133	207.259	150.469	228.018
O88413	Tulp3	67.1852	75.7259	66.188	81.8821	97.1342	98.0887	100.573	88.9306
O88425	Nme6	120.713	124.333	131.903	128.711	97.1498	105.51	68.397	123.145
O88428	Papss2	96.7724	109.496	99.6812	97.8717	81.5948	106.893	66.1405	106.883
O88441	Mtx2	529.287	479.193	412.995	377.752	320.289	398.839	335.299	339.936
O88447	Klc1	797.947	843.375	957.646	1018.56	1108.93	992.042	1340.65	1252.8
O88448	Klc2	632.532	570.926	662.06	756.975	776.353	742.33	977.462	882.716
O88451	Rdh7	137.84	4954.82	5162.8	4123.49	3110.43	2738.89	2619.92	5233.98
O88455	Dhcr7	136.25	156.43	128.667	153.219	137.886	139.717	93.4655	118.23
O88456	Capns1	798.085	704.204	739.357	924.7	992.386	809.523	942.692	842.986
O88466	Znf106	72.0675	66.0944	77.3372	68.2715	84.4268	77.6017	82.26	85.1583
O88477	Igf2bp1	743.097	693.984	746.196	785.022	671.848	714.714	700.316	649.703
O88487	Dync1i2	1383.23	1403.61	1385.47	1356.02	1526.55	1483.64	1500.95	1465.68
O88491	Nsd1	81.559	83.9682	83.2413	96.0391	84.7516	69.9006	86.3938	106.792
O88492	Plin4	99.613	113.32	154.99	203.74	73.8806	73.9085	62.7264	105.708
O88508	Dnmt3a	24.672	20.8608	18.5119	27.9355	35.6402	42.4725	NaN	21.3867
O88512	Ap1g2	383.5	410.7	414.095	369.524	382.409	348.344	358.865	321.471
O88513	Gmnn	121.239	120.519	142.391	152.997	170.81	182.757	217.879	184.836
O88520	Shoc2	177.847	163.574	186.148	185.461	172.323	162.744	172.249	151.896
O88522	Ikbkg	371.715	361.579	407.732	375.732	498.827	435.525	644.453	514.729
O88531	Ppt1	620.014	605.785	583.72	617.198	552.564	542.83	566.501	421.727
O88532	Zfr	1263.32	1463.89	1337.13	1348.18	1470.34	1467.15	1247.36	1416.1
O88543	Cops3	2803.42	2759.48	2863.24	2586.84	3140.81	3101.98	2766.84	3094.44
O88544	Cops4	2126.41	2227.9	2200.32	1807.74	1993.87	2003.94	1828.82	1936.26
O88545	Cops6	384.781	415.492	394.238	371.2	499.191	498.025	449.411	441.208
O88554	Parp2	104.259	102.915	113.279	118.445	105.762	91.0376	95.8476	82.7354
O88559	Men1	82.0475	87.6996	77.8193	92.8854	69.4462	76.479	68.3905	79.3439
O88561	Slc27a3	103.667	131.664	91.3918	76.7273	68.7333	115.145	60.207	106.685
O88569	Hnrnpa2b1	41912.5	40649.2	49244.7	44526.4	57274.7	59554.6	68350	54896.8
O88572	Lrp6	91.2862	92.8412	82.8927	99.3966	110.217	110.849	128.33	106.481
O88573	Aff1	30.8153	30.5464	29.0164	33.142	22.0528	24.4753	20.9691	24.573
O88574	Sap30	64.0137	46.7069	46.7895	56.1211	54.4199	55.8202	41.8421	50.6785
O88587	Comt	1671.76	1664.19	1784.42	1621.83	1725.59	1761.36	1460.05	1396.83
O88597	Becn1	170.067	191.267	187.214	220.658	207.341	213.884	223.362	199.188
O88622	Parg	195.248	208.431	188.989	195.561	188.396	201.282	180.734	197.005
O88623	Usp2	13.6444	25.2026	NaN	18.6791	NaN	NaN	18.4248	NaN
O88630	Gosr1	223.952	208.148	185.458	260.54	244.029	223.487	322.691	224.152
O88632	Sema3f	9.22317	7.30976	15.3354	9.10425	10.0656	NaN	NaN	NaN
O88643	Pak1	671.832	682.589	699.067	749.072	814.169	795.365	708.182	851.122
O88653	Lamtor3	531.93	664.526	612.757	606.198	608.631	579.717	590.003	487.238
O88665	Brd7	160.689	158.741	156.771	222.565	188.361	161.078	192.681	201.112
O88667	Rrad	343.338	242.736	250.115	245.902	260.12	300.171	223.717	308.009
O88668	Creg1	415.186	450.341	532.445	492.332	318.194	443.833	442.372	585.887
O88673	Dgka	51.4588	66.0917	46.0129	27.6766	43.8849	66.78	41.7723	37.5278
O88685	Psmc3	8322	7889.66	9593.58	9068	10149.9	10067.4	12254.7	10186.2
O88696	Clpp	531.959	617.458	540.054	465.34	455.419	425.007	373.961	434.568
O88697	Stk16	36.0669	51.8806	40.5824	33.6253	26.787	32.5424	35.6188	36.3166
O88700	Blm	8.68742	NaN	11.8005	14.739	11.4305	17.4937	14.8238	20.084
O88708	Orc4	152.352	149.441	148.43	150.516	118.098	152.948	117.452	106.88
O88712	Ctbp1	793.63	790.728	802.07	716.986	848.228	861.713	802.561	890.811
O88736	Hsd17b7	231.265	245.018	277.362	281.172	238.715	250.48	198.348	222.15
O88737	Bsn	16.7581	36.577	NaN	35.6388	40.3017	24.9337	25.0259	20.1362
O88738	Birc6	790.041	726.481	822.654	840	958.458	929.84	893.096	911.127
O88745	Scrg1	67.6724	75.9825	126.934	76.5774	68.9304	95.6089	93.9577	89.7665
O88746	Tom1	874.52	905.356	1154.63	1193.05	1002.5	952.414	1293.61	1196.1
O88783	F5	343.382	381.484	299.332	240.828	224.994	384.866	294.481	324.138
O88792	F11r	501.503	548.373	647.47	584.572	622.465	584.838	751.599	776.403
O88796	Rpp30	204.347	217.068	182.714	215.638	283.103	270.197	249.525	219.888
O88811	Stam2	733.078	742.351	920.437	829.98	1046.12	1041.69	1291.78	1208.33
O88822	Sc5d	20.0114	28.9116	28.2264	23.174	NaN	38.9949	25.6831	25.394
O88824	Jtb	34.2132	32.3154	42.2319	13.415	44.413	45.8859	43.951	49.9299
O88829	St3gal5	104.668	105.781	92.8923	100.148	98.3099	98.0023	79.171	122.228
O88839	Adam15	194.508	163.705	202.481	180.445	240.956	263.392	317.769	235.163
O88842	Fgd3	135.912	116.624	159.13	179.143	189.272	186.105	286.383	183.625
O88843	Cradd	62.5339	54.1965	72.5258	64.4414	51.0693	72.8393	66.5887	58.7436
O88844	Idh1	4149.03	4313.19	5050.98	5087.46	4973.61	5180	4666.93	4863.31
O88845	Akap10	225.968	186.837	229.433	220.658	211.329	205.281	189.299	222.392
O88848	Arl6	95.358	76.0043	83.8841	91.6957	111.902	87.0744	93.7446	93.527
O88851	Rbbp9	268.82	252.447	243.959	248.989	241.009	261.222	235.347	221.948
O88852	Tspyl1	113.724	134.484	152.128	120.572	152.283	141.213	146.325	154.935
O88856	Tpst2	139.154	136.283	158.622	121.179	126.793	137.98	107.905	131.456
O88874	Ccnk	78.5931	94.7636	91.5122	83.2343	121.224	90.9731	109.349	100.34
O88878	Zfand5	92.9949	87.7403	86.8641	118.82	131.938	109.705	123.102	131.158
O88879	Apaf1	186.043	184.946	179.033	157.972	166.566	176.042	155.495	167.789
O88888	Apba3	92.5569	97.9195	97.3155	92.6284	80.141	96.2467	81.0658	92.0099
O88895	Hdac3	123.378	125.415	106.138	107.803	131.659	116.849	111.741	115.772
O88907	Pias1	296.861	300.685	262.951	306.329	316.079	266.626	371.265	288.149
O88935	Syn1	44.1722	54.0512	51.5437	34.5647	43.7467	35.259	22.7631	34.0642
O88939	Zbtb7a	65.9593	65.5688	79.0209	85.3292	164.088	145.869	201.305	129.319
O88942	Nfatc1	401.6	357.071	411.264	391.705	401.209	439.08	440.388	346.653
O88947	F10	79.0199	76.2845	NaN	68.596	108.988	131.306	82.0661	85.9155
O88952	Lin7c	967.372	989.571	1131.76	1073.4	1245.08	1262.05	1503.36	1564.6
O88958	Gnpda1	442.662	458.355	521.724	493.171	374.989	384.953	330.374	392.545
O88967	Yme1l1	736.129	785.559	716.775	681.615	650.676	701.603	628.734	694.134
O88974	Setdb1	128.559	126.748	116.203	113.687	137.355	147.248	112.944	148.534
O88983	Stx8	403.696	379.184	490.688	462.798	511.055	539.393	574.74	650.364
O88986	Gcat	192.733	234.269	221.561	198.145	218.832	223.828	199.332	176.04
O88995	Nfkbil1	40.4334	46.0762	37.352	40.4869	40.2301	44.1602	53.9163	41.1821
O89001	Cpd	679.475	703.095	847.838	876.99	796.526	774.209	1065.9	902.696
O89016	Abcd4	39.8767	39.5548	37.9924	33.9414	33.0485	34.3332	35.0273	29.8171
O89017	Lgmn	37.1201	40.6087	45.5307	37.6301	54.8905	53.7464	68.3899	54.8095
O89023	Tpp1	644.573	678.084	784.706	844.833	742.375	645.807	906.332	754.774
O89026	Robo1	11.2374	25.0515	7.78187	30.6026	14.9743	12.5769	40.3086	14.3428
O89032	Sh3pxd2a	172.881	170.431	169.692	209.863	171.792	198.753	197.179	214.709
O89050	Mkln1	317.405	295.066	332.949	319.392	403.247	412.289	393.385	390.037
O89051	Itm2b	366.065	390.551	389.438	411.761	439.091	398.002	580.687	604.938
O89053	Coro1a	88.4749	95.3601	75.0111	95.5336	108.275	116.354	102.049	109.287
O89079	Cope	1853.93	1750.85	1873.88	1511.31	1872	1995.85	2131.71	1749.59
O89084	Pde4a	140.737	138.252	142.593	136.885	137.795	141.118	132.192	113.2
O89086	Rbm3	9498.9	9238.15	9934.67	9814.73	11559.1	12749.2	14023	13497.2
O89090	Sp1	59.944	71.8691	55.0655	84.8908	78.7497	80.8765	64.6268	76.936
O89091	Klf10	39.8852	34.4993	40.9372	44.8831	36.3075	36.5139	52.0464	43.3129
O89094	Casp14	NaN	NaN	NaN	NaN	164.395	NaN	NaN	NaN
O89110	Casp8	598.563	535.191	635.588	557.166	583.388	627.63	633.948	653.848
O89112	Lancl1	231.703	287.988	205.389	213.995	172.545	191.74	118.477	199.374
O89116	Vti1a	251.557	235.438	305.648	304.211	312.13	323.846	392.789	363.878
P00158	Mt-Cyb	49.1392	90.3346	78.1474	67.5732	44.9735	42.8934	35.536	59.9268
P00184;P00186	Cyp1a1;Cyp1a2	5.58289	7.7493	6.72271	4.51383	11.0319	17.3014	7.17499	4.31221
P00375	Dhfr	2053.01	2078.63	2036.37	2168.66	1744.16	1893.84	1891.93	1959.54
P00397	Mtco1	311.489	375.777	190.531	277.845	131.623	149.034	175.924	128.46
P00405	Mtco2	2507.48	3308.56	2576.84	2545.46	2374.34	2630.47	1995.75	2387.98
P00416	mt-Co3	19.3291	25.7533	13.7902	21.3332	10.5843	14.6658	12.4143	13.0886
P00493	Hprt1	3726.56	3495.33	3819.75	3498.55	3782.85	3972.18	3520.33	3034.35
P00520	Abl1	15.9261	20.1948	26.4752	18.399	15.0044	16.2577	24.7586	20.0386
P00687	Amy1	NaN	5.874	NaN	NaN	15.1135	12.4414	9.13464	14.1942
P00848	Mtatp6	43.9285	44.8258	40.2817	41.2216	28.961	32.9675	28.6437	28.5663
P00860	Odc1	88.4999	82.5418	88.1124	82.8126	97.2271	94.9193	115.585	90.3354
P01027	C3	279.924	319.438	348.607	237.07	306.47	258.227	317.674	291.405
P01029	C4b	620.967	606.106	818.307	750.08	582.12	566.899	578.73	783.358
P01101	Fos	18.6132	10.1821	25.7867	25.4887	28.8895	21.6962	11.4814	33.5729
P01108	Myc	57.5112	84.6908	38.6373	51.0984	57.7281	49.6533	59.8484	52.4441
P01887	B2m	1690.56	1790.15	1907.45	1967.89	1943.39	1871.6	1876.65	2308.25
P01896		94.9025	66.525	79.6784	33.9934	45.609	38.183	99.1846	50.7191
P01897	H2-L	542.016	641.152	589.099	596.89	722.877	767.612	838.646	923.85
P01901	H2-K1	213.068	221.967	196.369	178.844	265.295	284.181	389.487	360.948
P01942	Hba	17469.8	21744.5	18745.3	11481.5	13886.5	13156.6	22171.5	17343.2
P02088	Hbb-b1	22427.7	24320.2	25992.1	15281.2	16050.1	15985	24066.5	19073.8
P02104	Hbb-y	1081.8	977.831	1263.76	473.974	932.669	812.86	1642.56	1398.79
P02301;P84244	H3-5;H3-3b	8505.51	11024.2	9835.85	10635.6	9134.08	8983.4	7260.14	8126.22
P02340	Tp53	4979.54	4483.63	4961.06	4420.12	7015.18	7630.8	6292.7	5748.22
P02463	Col4a1	79.5112	67.4355	78.0522	62.9925	79.1041	65.2626	82.9431	76.5677
P02468	Lamc1	1795.96	1764.12	2007.5	1879.87	2301.99	2490.67	3242.55	2725.95
P02469	Lamb1	1055.09	1013.33	1085.93	1031.76	1396.98	1235.86	1664.07	1303.97
P02535	Krt10	3787.51	3810.77	4351.88	2051.75	865.337	1126.49	1451.28	616.262
P02831	Hoxa3	41.1259	28.1678	41.015	49.8685	32.3239	42.7301	63.1675	23.6738
P03888	Mtnd1	104.587	111.157	85.8284	76.3118	73.5367	85.2611	46.3025	69.8502
P03893	mt-Nd2	10.6806	9.92069	23.2056	4.9322	20.9363	24.1306	15.5975	NaN
P03911	Mtnd4	119.556	74.6005	67.9671	109.321	85.6625	118.662	45.6282	40.9321
P03921	Mtnd5	NaN	NaN	NaN	12.2017	11.2823	9.64996	18.1114	NaN
P03930	Mtatp8	3753.21	3839.77	3467.95	2924.7	2534.78	2621.03	2626.59	2890.73
P03958	Ada	1778.59	1800.14	1990.23	1844.08	1785.35	1793.95	1604.77	1803.67
P03975	Iap	44.4564	76.768	53.9254	61.4731	36.6093	51.0174	40.3937	64.0095
P04095	Prl2c2	341.298	243.303	290.543	331.587	441.839	484.377	653.454	314.52
P04104	Krt1	3675.11	3649.2	4026.39	2373.38	656.32	1404.55	925.268	495.966
P04117	Fabp4	22.6101	22.9823	31.0401	24.9428	20.3612	18.4075	25.9546	15.6809
P04184	Tk1	460.61	500.633	480.256	448.677	458.656	521.723	307.53	642.112
P04187	Gzmb	2177.14	3107.91	3289.3	1977.82	3168.6	3205.72	2695.53	3006.79
P04202	Tgfb1	97.9897	99.03	106.483	98.4369	78.343	80.4432	76.5323	61.5837
P04342;P04345;Q03740;Q9CXV3	Crygd;Cryga;Cryge;Crygf	32.4525	40.7119	59.5799	56.1428	26.5731	45.9592	46.8258	44.9749
P04370	Mbp	52.1755	37.2573	36.553	66.3957	75.3629	51.6463	134.755	74.4688
P04441	Cd74	24.5356	25.2476	25.2091	21.2087	32.902	27.4042	47.5866	29.2706
P04444	Hbb-bh1	808.532	843.156	653.338	401.24	380.965	483.371	685.168	435.293
P04627	Araf	209.702	209.601	195.433	216.099	215.647	207.214	180.413	182.656
P04925	Prnp	105.3	100.81	116.942	122.672	126.585	119.813	174.129	154.103
P05063	Aldoc	165.472	177.31	183.305	148.681	117.401	118.754	128.453	146.361
P05064	Aldoa	20474.5	20221.6	24639	21387.4	20916.8	23048.7	17885.1	18953.4
P05125	Nppa	NaN	77.5172	52.9527	45.01	34.7041	76.4263	NaN	39.6972
P05132	Prkaca	1185.44	1319.11	1358.83	1317.24	1134.44	1146.82	863.592	1155
P05201	Got1	2217.24	2214.77	2326.79	2300.85	2046.58	2182.4	1605.25	2052.11
P05202	Got2	9229.21	10829.8	10228.4	8843.52	7620.66	7792.2	5679.39	8044.31
P05213	Tuba1b	37746.9	38367.4	41627.2	37470.4	46859.6	49380.4	39567.9	46082.2
P05214	Tuba3b	4290.78	12062.1	12155.3	5979.74	20905.5	15869.5	17647.8	16648.6
P05480	Src	299.569	312.781	264.738	303.066	386.889	364.834	231.269	346.905
P05531	Xlr	29.2005	19.936	NaN	24.185	29.0549	25.4712	37.9094	27.2699
P05532	Kit	96.8546	111.848	104.411	102.258	88.4748	85.4865	100.085	101.239
P05622	Pdgfrb	452.077	465.06	418.158	387.866	623.908	509.689	533.5	712.755
P05627	Jun	145.015	115.601	130.324	158.428	271.336	232.649	421.845	228.109
P05977	Myl1	NaN	NaN	1962.75	NaN	2489.48	7970.05	7542.86	7580.5
P06151	Ldha	30214.3	32923.1	32940.6	30514.2	38079.8	35800.5	30099.2	33168.8
P06339	H2-T23	50.6587	63.1908	56.2302	54.4977	63.9277	64.1219	69.4544	85.3202
P06537	Nr3c1	227.252	247.235	219.757	207.727	248.652	265.715	223.853	303.914
P06684	C5	46.3689	NaN	NaN	NaN	43.6544	58.5215	NaN	32.1829
P06745	Gpi	6162.41	6276.68	6286.73	6075.17	6365.96	6528.42	5428.83	5680.02
P06795	Abcb1b	302.928	299.811	291.011	283.471	385.454	387.585	381.386	371.899
P06797	Ctsl	582.538	618.481	701.824	752.277	761.441	763.32	1234.99	896.367
P06798	Hoxa4	34.2644	23.7155	15.98	27.7203	22.3021	NaN	25.7497	NaN
P06801	Me1	569.813	596.029	652.459	574.179	582.08	530.766	378.328	520.815
P06802	Enpp1	43.4237	43.7	41.6874	52.0871	53.093	63.9006	54.4495	52.9993
P06837	Gap43	4.14856	5.56476	5.09621	6.07499	2.45532	3.63989	8.129	NaN
P07091	S100a4	11508.4	12655.6	15263.2	14636.7	12557.3	12949.6	16009.6	17528.3
P07141	Csf1	40.7252	39.2009	31.189	48.2928	54.9386	55.9422	104.228	62.6381
P07214	Sparc	416.129	445.368	467.493	469.272	952.15	898.631	1365.86	1146.93
P07356	Anxa2	14070.9	14798.9	14081.1	13050.3	12968.8	12436.3	10527.9	13470.2
P07607	Tyms	1218.92	1190.9	1333.54	1178.52	1404.94	1505.17	1195.99	1260.93
P07724	Alb	7858.82	8404.55	12531.7	12990.3	10173.3	12210.1	6939.09	11431.6
P07742	Rrm1	1345.2	1393.46	1547.82	1446.58	2079.17	2175.49	1731.56	2078.47
P07744	Krt4	9306.59	11078.1	9418.17	5403.13	NaN	5647.04	2632.1	2132.73
P07901	Hsp90aa1	20725.6	21073.7	21722.5	19816.1	23544.6	21990.3	22381.1	22692.4
P07903	Ercc1	51.8146	58.2125	59.3531	40.5278	39.4347	46.6884	55.8725	51.8065
P08003	Pdia4	7771.24	8469.31	8628.35	8067.09	8029.56	7684.77	7517.69	7891.15
P08030	Aprt	3463.02	4143.81	4094	3457.4	3265.02	3409.61	3084	3518.04
P08032	Spta1	976.694	618.307	789.729	759.486	1184.79	1159.4	1327.47	1028.61
P08046	Egr1	89.6081	104.838	83.6024	121.48	153.166	152.145	175.043	130.97
P08071	Ltf	10.5971	14.7592	61.8696	NaN	45.2624	28.9145	NaN	12.7978
P08074	Cbr2	472.435	643.034	447.539	424.895	302.918	330.662	175.553	339.022
P08113	Hsp90b1	41362.1	43651.1	48030.6	41693.1	45864.9	43871.2	47726.6	46004.9
P08121	Col3a1	45.208	61.6844	73.272	42.1007	83.7891	81.1947	101.197	87.9792
P08122	Col4a2	33.0476	32.7076	40.8129	33.8119	41.7924	42.8316	41.0789	47.8258
P08152	Egr2	81.7521	73.9546	83.7048	81.8511	102.062	102.184	115.244	54.0813
P08207	S100a10	23463.2	22752.8	23738	22755.1	44754.5	31337.7	42793.8	32173.6
P08228	Sod1	18783.9	23362.1	26765	23700.2	32168.3	31588.1	35161.3	35639.4
P08249	Mdh2	22815	25214.8	23927.9	20360.1	19730.7	19562.5	16856.9	20174.1
P08556	Nras	1005.64	1152.79	1249.34	938.921	890.157	983.033	833.397	1061.74
P08730	Krt13	1084.84	1344.38	1661.17	1016	596.012	721.221	892.949	401.914
P08752	Gnai2	2142.47	2445.33	2094.34	1905.36	2295.93	2228.2	2161.97	2131.69
P08775	Polr2a	868.457	890.297	903.504	860.165	963.3	992.872	838.167	822.531
P09021	Hoxa5	59.0563	73.1522	75.7274	64.2321	66.3418	57.9001	58.3236	57.7477
P09055	Itgb1	3803.83	3704.46	4183.13	4034.01	5132.15	4831.26	6360.63	5420.3
P09056	Lif	12.8344	17.3879	28.5696	26.7023	27.0224	25.2585	43.6572	41.9657
P09103	P4hb	20702.6	21798.1	26666.1	24926.4	26742.2	26900.5	34157	34977.2
P09242	Alpl	62.4526	62.4371	67.9406	73.8647	92.6226	88.9475	89.4823	89.8535
P09405	Ncl	24644.1	24967.9	26808	29196.7	36997.5	30618.5	33399.3	41066.4
P09411	Pgk1	27464.5	26235	29463.3	27199.1	30810.8	30721	26494.2	26814.7
P09450	Junb	435.673	419.829	536.354	579.38	630.352	658.78	752.332	609.938
P09470	Ace	49.6843	58.139	60.5071	65.8754	37.1634	38.9097	47.9875	34.6497
P09528	Fth1	823.949	763.295	1104.99	952.818	1059.25	985.455	1481.42	1333.53
P09541	Myl4	51.0893	32.7776	26.239	89.4304	50.7948	46.0144	34.2413	18.3514
P09602	Hmgn2	1895.68	2317.02	2265.53	2425.61	2977.39	1770.68	2321.73	1800.19
P09671	Sod2	4129.32	4763.84	4841.15	4216.53	4828.75	4381.38	5255.25	4749.03
P09925	Surf1	161.376	169.173	170.277	136.46	129.227	137.679	112.733	150.452
P09926	Surf2	316.417	211.888	305.993	497.862	431.825	402.523	385.183	455.608
P0C027;P0C028	Nudt10;Nudt11	126.711	106.498	126.078	82.6461	111.867	139.43	72.661	139.387
P0C090	Rc3h2	95.6817	99.8401	94.4713	97.7608	104	100.556	105.824	111.429
P0C0A3	Chmp6	123.832	103.196	139.482	181.764	155.25	164.982	190.339	206.531
P0C0S6;Q3THW5	H2az1;H2az2	5665.58	4792.64	6675.37	6977.23	6381.5	6662.09	5694.78	6051.77
P0C673	Igsf11	96.9525	96.8491	135.066	130.916	165.213	151.111	104.042	98.5815
P0C6A2	Mamld1	19.588	23.4923	22.8672	18.8536	24.525	26.65	27.5904	26.3113
P0C7N9	Psmg4	69.7857	75.049	63.2056	69.4645	72.0822	83.2444	83.8689	75.6688
P0C7T6	Atxn1l	313.683	305.77	358.268	335.775	354.622	337.866	381.749	398.919
P0C872	Jmjd7	82.0756	103.915	85.6735	98.9575	91.5429	103.706	81.6659	94.9987
P0C8B4	Gon7	23.6026	33.2231	52.7475	46.0521	56.9124	164.151	80.8288	45.497
P0C8K7	Smim1	40.01	42.3219	64.7371	52.854	46.0119	43.5877	80.7239	49.1245
P0CAX8	Tagap1	536.774	535.813	612.665	605.323	478.429	496.578	614.245	696.329
P0CB42	Alkbh1	33.8264	41.8477	33.9001	26.2958	43.8818	38.1955	28.3419	31.3384
P0CG14	Derpc	131.352	143.258	164.444	178.598	195.604	169.007	229.722	194.557
P0CG15	Chtf8	90.7525	85.8295	116.033	92.3751	101.2	97.051	84.271	83.7793
P0CG49;P0CG50	Ubb;Ubc	15.9926	15.4642	15.9266	18.5589	20.1836	23.8892	24.9407	41.1142
P0CL69	Znf703	72.6722	89.6836	90.814	89.8848	96.1702	106.305	122.427	116.366
P0DJE0	Pet100	47.7303	62.5941	36.6869	67.6093	47.1096	31.3189	13.0879	39.797
P0DJF2	Pet117	146.509	223.79	202.435	235.883	172.922	161.789	149.232	236.658
P0DN34	Ndufb1	535.743	551.11	556.639	527.604	837.63	791.622	911.468	771.225
P0DN89	Tmem254	35.2462	42.5002	29.0182	43.391	31.2232	48.7401	26.0865	45.7824
P0DOV1	Ifi211	72.7557	44.0137	55.1738	53.5554	82.5317	132.722	110.969	76.7496
P0DOV2	Ifi204	937.603	919.033	766.651	822.356	718.512	645.886	495.515	538.523
P0DP26;P0DP27;P0DP28	Calm1;Calm2;Calm3	16631.8	18899.8	19388.2	24958.6	24527.6	24076.1	35115.5	30829.3
P0DPE0	Eef1akmt4	100.207	107.972	105.715	110.986	129.413	145.695	103.491	122.928
P0DW87	Zftraf1	102.028	117.282	99.3122	93.5487	93.6878	104.363	90.7298	105.285
P10076	Zfp26	11.9694	15.2079	17.4709	15.4671	17.113	18.3751	19.6227	24.9568
P10107	Anxa1	18361.7	19808.2	17603.1	16523.4	17894.8	17161.2	16174.5	17922.7
P10126	Eef1a1	63249.2	63562.8	72686	66052.1	63325.1	69230	57745.2	80329.9
P10148	Ccl2	20.916	36.2593	26.5314	40.0596	46.6155	44.3961	56.1441	77.8323
P10284	Hoxb4	26.4466	39.2234	34.8641	40.6227	41.2116	34.2059	53.0446	29.5944
P10287	Cdh3	22.3786	NaN	NaN	NaN	33.0653	22.6039	33.507	34.4381
P10404		24.9806	20.0065	21.1417	30.2833	29.8463	27.6666	63.0397	35.017
P10417	Bcl2	44.9389	37.1824	35.4837	32.8856	49.6597	41.8437	43.1228	41.3856
P10493	Nid1	61.7621	62.6783	62.2563	59.4847	82.5732	83.7988	80.9502	82.7646
P10518	Alad	1095.72	1108.22	1097.44	898.284	1067.89	985.674	727.902	941.626
P10605	Ctsb	1442.24	1452.23	1741.65	1546.13	1780.88	1791.31	2113.47	2109.16
P10630	Eif4a2	458.31	465.809	404.482	422.56	483.512	479.03	486.457	436.479
P10639	Txn	35722.2	36322	51232.6	44464.4	48868.6	53528.4	41885.6	62016.1
P10648	Gsta2	157.353	149.114	133.63	110.161	107.416	119.066	87.1862	86.2595
P10649	Gstm1	2982.06	3398.76	3279.09	2916.97	2045.01	2487.69	1608.5	2432.97
P10711	Tcea1	1368.12	1277.71	1357.97	1647.48	2076.57	1837.32	2386.66	2373.61
P10810	Cd14	319.707	295.738	367.491	422.408	441.53	326.146	620.886	386.835
P10833	Rras	206.32	197.667	190.989	172.769	206.166	232.195	196.173	172.493
P10852	Slc3a2	2174.75	2437.1	2565.81	2458.87	3264.93	3105.56	3539.06	3690.72
P10853;Q64478;Q6ZWY9	H2bc15;H2bc9;H2bc8	33370.1	37664.5	42308.2	50012.2	39408	41717.1	43122.4	40068.2
P10922	H1-0	1072.33	775.276	1321.23	1875.69	1489.02	827.29	1056.76	1389.85
P10923	Spp1	51.0952	36.104	52.2018	46.7151	54.2925	50.3801	107.947	54.5846
P11031	Sub1	4083.25	4390.97	4797.62	5136.68	3862.92	4081.91	4747.32	4436.67
P11087	Col1a1	3111.38	3313.48	2461.64	1686.37	5099.78	2524.26	4371.27	5169.68
P11103	Parp1	1220.61	1290.81	1083.83	1275.72	1382.52	1249.86	1114.23	1289.5
P11157	Rrm2	500.25	456.092	452.761	435.776	498.928	536.351	478.524	510.917
P11214	Plat	47.8781	39.3541	43.6643	55.5682	53.0395	38.6644	60.1949	69.0101
P11247	Mpo	NaN	9.10668	NaN	NaN	9.79219	9.76906	NaN	NaN
P11276	Fn1	1815.56	2010.5	1783.23	1683.57	2980.54	2735.7	3056.28	3571.97
P11352	Gpx1	395.103	411.349	414.719	366.716	358.768	472.926	416.075	357.603
P11369	Pol	37.4453	53.7603	53.3304	44.6436	NaN	34.8348	35.0101	69.2842
P11404	Fabp3	113.367	128.114	172.448	143.421	73.8363	89.0415	79.8827	94.4405
P11416	Rara	25.8713	30.1147	23.3195	18.9473	21.2325	39.4805	25.6688	20.5992
P11438	Lamp1	9455.4	10770.5	12687.9	10302.9	7846.45	6971.18	7178.73	8742.5
P11440	Cdk1	2134.46	2293.19	1980.36	1985.2	2427.82	2590.09	2022.55	2480.49
P11499	Hsp90ab1	75094.8	78595.6	87084.8	80147.4	97556.6	91143.9	93396.4	98859.5
P11609	Cd1d1	79.7217	82.2996	77.9635	92.6189	84.074	81.1398	108.228	122.989
P11688	Itga5	1034.36	1016.24	1180.35	1134.04	1311.44	1331.51	1600.94	1398.59
P11862	Gas2	31.0197	34.4056	18.1374	31.9645	35.3731	35.1944	29.8566	33.8992
P11881	Itpr1	152.933	172.993	132.016	124.909	151.002	153.337	133.527	137.764
P11928;Q8K469	Oas1a;Oas1g	28.6189	27.2279	21.5613	16.8138	84.8928	93.2423	38.5199	65.3123
P11930	Nudt19	72.1365	62.3385	78.6518	74.3254	60.1574	80.8652	79.4053	70.7293
P11983	Tcp1	9093.22	8616.28	9874.13	9011.59	12855.4	12587.5	10197.4	12158.4
P12023	App	192.94	225.774	205.923	210.028	279.443	260.822	428.64	347.632
P12032	Timp1	76.2092	89.0138	79.3933	77.0313	80.9047	127.313	78.6415	105.849
P12265	Gusb	632.257	729.167	565.805	553.096	561.17	569.924	480.488	564.123
P12367	Prkar2a	220.35	202.19	240.592	192.906	203.949	253.088	213.427	254.119
P12382	Pfkl	1300.31	1356.05	1322.25	1314.09	1452.11	1415.6	1336.12	1426.78
P12388	Serpinb2	NaN	NaN	NaN	NaN	NaN	44.6645	NaN	NaN
P12787	Cox5a	8798.43	9478.78	8766.01	8331.26	8891.82	7866.52	13383.8	11441.3
P12813	Nr4a1	NaN	NaN	20.0529	16.5518	15.4292	29.9312	19.1002	13.5683
P12815	Pdcd6	1059.39	1097	1164.82	1113.97	1249.16	1257.07	1103.37	1016.53
P12849	Prkar1b	58.5727	53.9268	47.0512	55.605	50.6196	59.2332	49.8105	51.2248
P12970	Rpl7a	4368.93	5587.46	4376.88	4927.12	4417.58	4761.82	2777.35	3745.25
P13011	Scd2	73.3801	82.28	74.5947	78.9494	78.8841	80.5247	61.8143	58.3873
P13020	Gsn	12309.1	11989.8	13581.7	12104	12400.2	12679.1	11409.8	11638.9
P13439	Umps	1055.44	1043.35	1087.6	1040.44	1205.36	1244.04	1024.57	1206.93
P13504	Il1r1	40.19	35.7921	39.9486	37.7579	48.3275	46.0508	47.9165	50.2611
P13516	Scd1	42.3035	45.7843	59.5317	42.3867	51.2362	55.1583	53.5584	52.1168
P13595	Ncam1	39.9015	38.6733	46.2706	46.9049	61.4069	59.6701	73.0988	69.6832
P13705	Msh3	50.305	63.8255	65.6747	66.6858	54.5854	52.034	47.8865	53.4763
P13707	Gpd1	60.2845	51.382	68.7968	49.0702	48.7218	54.2292	47.4497	53.4069
P13808	Slc4a2	128.645	118.882	128.005	153.932	123.236	133.737	170.089	149.757
P13864	Dnmt1	902.932	879.213	806.693	931.492	946.228	967.237	787.04	721.183
P14069	S100a6	35254	40329.8	41164.6	34903.3	31625.2	30752.4	33357.3	40769.2
P14094	Atp1b1	1832.59	1894.4	2158.63	2011.55	1588.17	1701.4	1843.55	1900.66
P14115	Rpl27a	6289.86	7133.03	7143.32	8264.46	7083.34	7815.93	4776.19	8799.08
P14131	Rps16	4044.69	4455.91	3944.53	4585.52	5757.69	6131.24	3770.24	5889.96
P14148	Rpl7	4963.55	5672.07	5063.14	5525.11	4528.69	4846.37	2382.19	3900.23
P14152	Mdh1	12749.9	14329.1	14951.4	12941.3	11502	10824.7	8308.97	11311.8
P14206	Rpsa	17254.2	17248.6	20713.5	17955.9	26621.4	24067	25205.7	19804.8
P14211	Calr	20625.2	23956.6	26259	24102.1	29476.8	30090.2	32385.9	35288.6
P14231	Atp1b2	5.75352	8.13814	2.94172	5.38395	NaN	2.5379	6.87545	6.8229
P14404	Mecom	42.5233	44.393	36.6722	45.1755	49.2634	54.8854	56.26	57.4963
P14430	H2-Q8	760.899	890.573	837.292	805.275	902.308	895.112	1096.62	1248.77
P14576	Srp54	688.133	675.525	640.131	642.346	609.504	551.944	541.072	603.843
P14602	Hspb1	7763.36	8147.08	9531.27	9206.34	8679.59	8094.68	9670.76	9673.31
P14685	Psmd3	1536.02	1639.04	1606.63	1606.4	1633.53	1583.87	1266.79	1573.51
P14733	Lmnb1	6907.24	7077.37	6772.58	7195.89	7813.75	7687.86	7888.45	8134.11
P14824	Anxa6	9796.86	10121	8910.84	9240.5	10356.4	10264.3	9499.19	10758.3
P14869	Rplp0	11899.2	12594	13115.9	11968.6	14806.7	15707.8	12574.1	15618.9
P14873	Map1b	1004.97	1037.37	867.895	963.885	1081.42	1201.18	1068.76	1014.7
P14901	Hmox1	947.928	980.717	1181.17	974.972	865.708	1003.47	903.184	838.167
P15037	Ets2	20.1934	25.6866	36.8551	26.6325	29.6259	33.8715	34.691	38.0817
P15066	Jund	554.35	543.558	580.576	694.978	891.185	796.807	879.348	867.618
P15105	Glul	45.4217	37.046	44.3426	54.8854	46.0278	37.0519	40.1918	24.7771
P15116	Cdh2	639.199	742.143	776.439	830.817	1035.27	960.397	1646.19	1364.14
P15208	Insr	663.961	695.722	793.957	780.329	911.694	843.918	1115.39	837.465
P15261	Ifngr1	94.0914	87.4617	84.1382	80.9585	95.3124	117.843	158.591	129.503
P15307	Rel	158.547	145.233	175.032	162.991	180.215	192.804	190.666	185.704
P15327	Bpgm	93.9683	87.5063	120.157	91.9252	116.552	131.68	109.57	78.6698
P15379	Cd44	1345.64	1420.83	1563.34	1426.96	1892.13	1933.44	2153.7	2126.72
P15508	Sptb	90.2442	78.1892	86.7997	84.7884	79.8423	76.7408	119.04	145.219
P15532	Nme1	19709.5	18552.5	22304.9	21725.7	32216.8	33479.3	21188.8	24850.5
P15535	B4galt1	106.73	116.398	113.154	103.207	104.594	106.288	92.1903	96.3994
P15626	Gstm2	5770.86	5694.13	5627.09	5210.05	3968.87	4760	3368.64	4459.7
P15655	Fgf2	44.1242	47.2673	53.7629	38.2665	57.1392	48.4698	40.6989	34.8672
P15806	Tcf3	227.63	188.791	204.634	244.119	328.892	279.033	500.052	354.051
P15864	H1-2	3043.62	2776.81	2767.18	3997.48	3544.19	2842.86	1123.41	3152.77
P15920	Atp6v0a2	271.083	301.933	307.15	312.324	239.138	236.669	236.635	242.493
P16045	Lgals1	30994.5	30847.3	44426.6	31211.2	57204.6	59841.3	58735.2	62430.2
P16056	Met	89.4747	82.4868	86.5709	82.0874	102.564	107.225	103.99	111.902
P16092	Fgfr1	131.125	134.387	151.574	121.302	143.484	133.805	160.585	159.179
P16110	Lgals3	8026.96	8124.28	11425.8	9660.64	8907.93	9568.9	9533.04	8679.75
P16125	Ldhb	1802.84	1990.45	2023.75	1764.16	1382.34	1338.46	1007	1402.7
P16254	Srp14	497.901	487.956	640.75	762.279	566.277	402.42	499.973	543.226
P16301	Lcat	445.553	376.246	507.585	218.938	383.867	452.592	302.766	357.634
P16330	Cnp	101.355	121.731	116.222	108.069	99.6903	104.83	84.0679	123.245
P16332	Mmut	482.42	494.675	465.359	387.783	340.716	367.796	335.357	344.966
P16406	Enpep	78.1124	97.4996	61.4004	77.2246	35.8581	31.2649	36.2846	49.5277
P16460	Ass1	103.309	125.756	111.293	86.21	87.0534	88.4083	70.9039	95.3891
P16546	Sptan1	5577.54	5416.42	6005.54	6300.39	7662.48	7587.04	10108.7	9162.99
P16627	Hspa1l	66.0462	95.2047	65.0368	53.4931	97.1788	41.0174	70.9718	77.7739
P16675	Ctsa	2034.21	2322.79	2302.36	2098.65	1646.04	1934	1506.49	1981.13
P16858	Gapdh	52402.3	55383.3	56437.4	52978.2	53869.1	50256.9	42458.1	50188.6
P16882	Ghr	35.9671	42.1306	25.3226	44.3004	41.3049	36.582	82.7825	58.1422
P16951	Atf2	205.964	219.494	214.437	272.03	302.355	295.397	393.714	298.805
P17012;P23607	Zfx;Zfa	56.1061	81.1918	100.177	53.1415	80.5495	53.9835	56.4721	112.239
P17047	Lamp2	7826.67	7253.22	8115.85	8328.56	8471.2	7702.47	9328.84	10293.9
P17095	Hmga1	1855.38	1706.74	2005.27	2351.67	3466.22	2229.86	3547.83	2025.63
P17125	Tgfb3	37.2851	46.4682	42.7274	35.9498	47.3554	40.3561	52.9357	32.3393
P17156	Hspa2	38953.7	38015.8	42655.5	44601.7	44711.1	45770	47551.2	48949.9
P17182	Eno1	48697.3	51664.5	61532.7	50915.4	57413.9	63797.5	45389.2	58862.4
P17183	Eno2	152.871	145.255	209.847	224.817	172.092	160.868	224.902	183.569
P17225	Ptbp1	10901.5	10115.4	10556.9	10319.9	12662.4	12432.7	10685.8	11042.4
P17426	Ap2a1	1740.31	1650.17	1788.08	1734.5	1861.6	1754.59	1448.45	1704.62
P17427	Ap2a2	513.239	497.619	532.766	510.408	642.595	610.427	514.876	573.295
P17439	Gba1	1367.13	1554.04	1520.78	1403.13	962.323	1015.67	911.481	1045.25
P17563	Selenbp1	205.123	217.189	180.314	180.189	151.365	170.96	133.822	181.947
P17665	Cox7c	2855.73	3207.67	2931	2406.82	2621.48	2583.41	2304.02	2702.49
P17710	Hk1	1082.32	1414.38	1083.49	1059.62	1066.44	1141.61	809.193	924.266
P17742	Ppia	51807.9	52555.7	71169.7	59916.3	61843.6	67502.8	78257.4	72349.8
P17751	Tpi1	13373.5	13847.1	16891.8	15352.3	17051.6	17344.5	19363.1	18679.1
P17809	Slc2a1	597.74	619.472	656.81	592.123	695.599	685.982	763.831	652.642
P17879	Hspa1b	83.7683	52.2753	98.7759	82.9934	234.999	437.257	193.782	134.57
P17897	Lyz1	115.255	160.008	347.683	55.7474	84.7641	401.542	148.274	126.324
P17918	Pcna	10117.6	10789.4	13741.1	11664.6	11995	13036.2	12247.1	12435.3
P18052	Ptpra	361.641	428.38	416.962	416.755	407.32	367.892	349.696	420.967
P18155	Mthfd2	1628.88	1369.73	1433.32	1786	2029.81	1961.56	2603.98	1936.82
P18242	Ctsd	8073.62	8502.06	9213.93	8257.12	6334.03	6784.56	5772	6761.27
P18293	Npr1	19.3328	15.008	32.8182	16.2916	15.704	18.6862	18.902	16.9482
P18406	Ccn1	42.0668	63.0485	71.3619	45.1827	81.5703	68.9186	26.9819	66.4952
P18572	Bsg	1849.39	1815.61	2001.43	2303.68	3029.75	3119.92	4136.01	3068.59
P18581	Slc7a2	344.7	376.363	379.402	361.79	281.771	304.408	327.175	348.678
P18608	Hmgn1	76.4888	91.6672	56.4598	100.02	64.1263	61.3389	84.5898	53.0435
P18653	Rps6ka1	179.063	181.613	165.319	182.907	154.189	146.266	144.937	145.592
P18654	Rps6ka3	576.324	593.283	545.669	566.23	548.819	546.493	446.767	546.301
P18760	Cfl1	45278.2	47547.1	57352.7	49853.8	62198.3	64974.5	60106.8	60505.2
P18826	Phka1	84.5951	82.7273	79.7563	74.919	63.7106	87.1084	59.7716	67.8615
P18828	Sdc1	187.119	203.01	201.056	184.79	333.297	311.202	351.4	341.694
P18872	Gnao1	22.611	28.5752	30.6732	31.2849	42.7546	36.1018	34.5745	48.7316
P18911	Rarg	160.028	149.927	158.619	179.707	146.532	166.088	116.854	183.388
P19001	Krt19	117.607	139.973	187.689	118.744	78.7327	139.258	108.809	149.597
P19096	Fasn	6441.62	6030.9	6612.35	6171.3	7722.44	7073.84	6496.2	6199.48
P19157	Gstp1	8307.03	7542.96	9654.29	7857.17	11493.7	12673.8	11796.2	7915.41
P19182	Ifrd1	64.9737	48.2431	65.4191	58.1468	71.4577	91.1801	75.7433	80.7613
P19221	F2	211.747	155.28	154.844	107.706	106.176	182.526	243.483	121.71
P19253	Rpl13a	3342.05	4402.76	4004.35	4109.47	3222.77	3369.99	1679.98	2869.03
P19258	Mpv17	30.9197	37.297	42.171	48.1303	31.2388	28.0833	53.6326	46.0515
P19324	Serpinh1	10589.4	11435.8	10896.7	9992.17	12423.6	10759.7	11801.8	10151.9
P19426	Nelfe	340.705	317.162	327.239	414.534	527.754	517.76	727.14	571.648
P19536	Cox5b	8810.18	10722.5	10772.6	8400.44	7252.52	7398.17	7218.39	9601.23
P19783	Cox4i1	11955.6	13625.9	12650.2	10594.9	10797.6	10089.5	9470.15	10916.8
P19788	Mgp	298.871	329.753	392.45	381.504	95.3984	111.605	155.61	142.666
P20029	Hspa5	22393.7	22652	26755.5	27866.6	26824.3	25552.7	33604.7	32107.3
P20060	Hexb	1237.5	1391.7	1159.11	1127.99	944.856	1012.28	825.859	1166.1
P20065	Tmsb4x	30.9482	48.5728	44.1179	62.1769	32.7531	49.2795	61.172	67.461
P20067	Id1	159.725	136.122	166.205	180.691	164.85	206.885	385.34	138.16
P20108	Prdx3	7867.41	9246.23	9783.34	8612	10409.8	10381	10854.6	9407.65
P20152	Vim	46635.7	48468.7	51604.2	53478.3	60011.6	58944.6	62702	69661.7
P20352	F3	119.436	147.699	136.24	131.724	77.144	127.435	103.262	204.853
P20357	Map2	138.587	140.341	149.266	185.63	113.102	99.1297	174.907	151.538
P20444	Prkca	195.242	187.291	177.212	170.455	185.757	192.139	144.712	188.997
P20664	Prim1	355.719	390.882	332.588	369.59	360.998	366.112	293.968	385.593
P20918	Plg	228.507	335.023	206.396	121.571	180.749	231.327	138.038	206.764
P20934	Evi2a	21.4785	17.4916	23.3844	28.8377	15.1925	11.0314	21.965	22.0912
P21107	Tpm3	26985.8	30392.4	34585.2	30548.7	39213.4	39853.3	39949	47727
P21126	Ubl4a	1438.07	1416.5	1639.53	1891.31	2260.45	1968.37	2889.61	2540.18
P21278	Gna11	783.025	898.168	800.702	799.475	858.81	902.611	749.972	932.968
P21279	Gnaq	1191.46	1450.99	1324.43	1201.97	1353.5	1424.55	1252.13	1357.9
P21447	Abcb1a	22.3167	NaN	17.8314	NaN	14.9449	12.7832	10.7507	12.838
P21460	Cst3	200.176	230.547	216.458	227.454	245.816	238.343	278.934	212.485
P21550	Eno3	6322.94	7060.8	7345.13	6954.87	5457.98	5472.82	3753.13	5050.28
P21552	Wnt2	NaN	NaN	NaN	28.4046	61.5384	74.1981	63.7112	NaN
P21619	Lmnb2	1763.04	1766.47	1724.98	1838.94	2296.02	2201.11	2793.7	2158.01
P21956	Mfge8	2551.13	2675.64	2783.56	3136.99	2709.75	2689.33	2920.4	2967.93
P21958	Tap1	54.9333	61.0298	43.2493	42.2752	46.7404	51.6856	43.1142	47.5064
P21981	Tgm2	782.692	812.303	785.139	747.984	904.528	859.83	866.186	931.414
P21995	Emb	651.109	704.401	867.831	815.794	726.272	731.885	878.406	916.447
P22315	Fech	119.277	134.761	131.243	114.826	98.9897	105.237	91.9142	102.675
P22339	Gadd45b	9.19298	NaN	5.41788	10.2524	15.1234	10.9988	NaN	19.2937
P22366	Myd88	597.549	642.624	603.721	656.211	557.932	652.437	517.177	734.126
P22437	Ptgs1	1494.95	1293.33	1496	1411.77	1581.09	1670.27	1341.52	1183.2
P22682	Cbl	178.253	159.361	174.329	173.045	199.877	212.144	222.751	205.797
P22777	Serpine1	324.629	300.945	362.676	382.775	528.25	517.369	629.876	712.11
P22892	Ap1g1	1025.2	1064.51	1097.96	984.901	1104.29	1091.33	1055.25	1029.28
P22907	Hmbs	183.212	181.037	183.385	199.586	188.369	191.716	166.622	194.142
P23116	Eif3a	1521.57	1595.39	1469.8	1681.27	1495.93	1885.34	1715.37	2013.22
P23188	Furin	54.7151	52.3371	46.6682	60.4276	93.0752	72.3615	127.298	75.5721
P23198	Cbx3	1241.47	1270.58	1536.75	1403.77	1921.19	1702.72	2362.37	1996.24
P23242	Gja1	48.6659	41.1172	62.1221	46.8807	73.4171	75.5465	85.8253	81.0227
P23249	Mov10	463.209	504.964	416.631	417.746	439.46	422.778	357.436	398.782
P23336	Ggta1	76.0218	70.5602	78.5603	70.2479	63.136	68.0049	54.3667	59.3558
P23475	Xrcc6	833.685	891.144	789.436	807.778	683.623	717.964	625.896	660.212
P23492	Pnp	2916.49	2922.23	2887.24	2796.1	3125.64	3050.4	2771.35	2708.07
P23506	Pcmt1	1621.97	1552.39	1758.34	1913.33	2018.95	1819.17	2502.67	2103.51
P23591	Gfus	1008.48	1114.02	1040.27	1003.96	1124	1152.83	981.694	1099.35
P23708	Nfya	25.4468	30.0801	49.6571	29.9026	39.5866	35.8371	36.3379	32.7677
P23780	Glb1	1005.49	1106.47	960.29	905.123	777.115	823.731	639.093	779.388
P23798	Pcgf2	69.2684	65.7014	66.357	77.2751	80.4679	75.0669	78.4403	57.2571
P23881	Tcea3	108.122	99.1345	107.957	124.128	98.0436	100.295	110.083	113.167
P23906	Irf2	40.4085	31.6786	26.1272	45.4322	50.8444	39.874	67.7904	49.2826
P23927	Cryab	1964.77	1742.7	1890.31	1706.88	1652.37	1613.59	1836.21	1550.71
P23949	Zfp36l2	163.27	163.549	169.461	200.645	226.426	229.006	331.576	258.548
P23950	Zfp36l1	105.84	128.138	134.273	146.871	147.161	130.993	140.654	135.948
P24270	Cat	2079.72	2173.99	2146.56	1908.75	1976.71	2155.71	1859.33	1803.89
P24288	Bcat1	878.249	756.934	1009.23	911.254	1072.53	1157.57	997.486	1024.57
P24369	Ppib	3314	3876.42	4167.27	4020.85	3730.82	3338.26	2563.91	4360.03
P24452	Capg	4999.67	5512.38	6401.56	6211.14	5017.05	4782.46	5241.86	5272.39
P24472	Gsta4	442.571	515.332	465.94	392.964	411.187	496.573	242.027	454.507
P24527	Lta4h	1541.06	1533.02	1637	1536.04	1479.54	1474.95	1329.6	1422.07
P24547	Impdh2	2392.93	2233.26	2520.02	2265.28	3025.56	3015.66	2554.39	2772.11
P24549	Aldh1a1	61.2034	82.5348	44.8033	46.5069	54.5464	65.6242	64.8102	67.5051
P24638	Acp2	645.134	717.021	688.401	622.56	551.514	584.644	702.607	588.883
P24668	M6pr	119.382	118.995	143.167	138.23	265.957	321.955	311.935	290.16
P24788	Cdk11b	516.463	464.755	461.556	637.801	572.454	544.974	510.208	547.329
P24860	Ccnb1	155.138	168.143	146.704	137.662	170.567	166.923	148.916	142.592
P25085	Il1rn	54.9568	49.7651	69.1996	59.7039	87.4098	105.962	166.046	176.764
P25118	Tnfrsf1a	29.8127	32.2608	45.0854	41.1259	46.1711	47.1759	45.6591	61.2667
P25119	Tnfrsf1b	64.8058	60.8348	80.9143	66.484	83.4435	83.7434	141.581	113.611
P25206	Mcm3	7996.79	8585.72	8963.37	8214.38	9628.29	9637.96	7400.21	8912.58
P25322	Ccnd1	93.2659	96.546	82.2748	67.5215	73.3202	80.3714	93.4843	61.4266
P25425	Pou2f1	117.315	128.757	136.357	129.256	197.719	201.664	259.678	224.805
P25444	Rps2	6950.79	7099.62	6873.89	7266.05	6480.82	7056.46	4799.21	6851.96
P25446	Fas	68.6962	67.5616	77.6628	58.4419	132.963	117.786	133.718	152.716
P25785	Timp2	61.9277	54.262	77.161	64.7838	107.294	120.744	124.709	71.4042
P25799	Nfkb1	452.281	471.869	459.649	411.515	493.054	521.405	524.414	527.508
P25911	Lyn	21.1835	21.4181	23.4576	21.3939	17.7485	25.2629	15.1281	16.8524
P25916	Bmi1	107.531	116.48	119.636	113.513	127.158	140.646	163.798	134.223
P25976	Ubtf	1090.62	1062.54	1025.76	1340.1	1264.24	1303.84	1209.36	1343.11
P26039	Tln1	7983.97	8196.49	8487.41	8217.64	8913.25	9147.03	8883.63	10062.4
P26040	Ezr	1452.57	1677.72	1580.07	1578.59	1641.57	1676.43	1350.69	1566.25
P26041	Msn	7567.84	7759.87	7185.39	7590.59	9353.42	8846.24	7459.05	8404.1
P26043	Rdx	11723.9	12467.5	11097.4	12380.3	14520.4	13371.9	11798.7	13707.6
P26187	Mgmt	101.245	116.261	97.2198	122.437	112.727	107.829	173.62	113.194
P26231	Ctnna1	995.933	984.237	1001.59	1282.51	1415.16	1167.69	1499.49	1565.6
P26350	Ptma	31956.5	32036.9	39380.6	39023.2	45698.8	41639	48335.2	51810.2
P26369	U2af2	4730.84	4677.81	4274.36	3988.4	6480.74	7421.18	5153.17	5672.55
P26443	Glud1	4105.14	4843.39	4096.75	3448.85	3471.32	3806.44	3066.64	3542.53
P26450	Pik3r1	227.545	208.73	257.879	244.434	206.807	230.616	229.856	224.646
P26516	Psmd7	4519.48	4431.59	4594.22	4587.37	4443.81	4426.77	4295.7	4001.69
P26618	Pdgfra	27.9528	30.0471	28.5067	28.7397	28.4727	24.7491	20.0422	38.874
P26638	Sars1	3289.32	3031.19	2930.6	3012.36	4127.95	3900.99	3583.15	3566
P26645	Marcks	2232.21	1882.23	1789.73	2271.78	4378.46	3096.64	5558.97	4603.53
P26883	Fkbp1a	945.61	772.045	965.271	993.086	1671.06	1722.1	1902.82	1509.13
P26952	Il3ra	49.2443	61.1414	72.682	61.9491	NaN	50.4295	NaN	76.6761
P27040	Acvr2b	3.00504	23.0295	NaN	15.6178	10.6528	13.4711	NaN	NaN
P27046	Man2a1	526.985	580.824	455.844	420.918	530.444	541.848	424.302	507.969
P27048	Snrpb	1156.69	1232.79	976.143	972.132	1027.92	1065.81	754.099	1039.19
P27546	Map4	2066.39	2037.98	2148.77	2470.39	3012.02	2226.69	3075.18	2672.25
P27577	Ets1	40.0153	47.9199	51.1577	46.6955	61.4214	59.0274	83.3348	77.2419
P27601	Gna13	256.621	295.814	282.283	271.267	274.489	282.197	227.916	286.827
P27612	Plaa	831.479	847.11	932.704	897.062	975.551	958.75	853.956	1031.77
P27641	Xrcc5	1344.72	1356.63	1269.51	1270.23	1459.97	1464.84	1546.91	1321.05
P27659	Rpl3	4105.64	4652.7	4049.03	4093.59	4572.83	4951.05	2475.62	3445.36
P27661	H2ax	553.102	666.815	614.989	684.026	298.694	549.877	563.294	194.034
P27699	Crem	36.5026	38.5432	39.0821	38.9566	43.238	45.8951	35.5783	38.9835
P27773	Pdia3	39066.2	39744.5	44843.2	47826.2	55398.1	50016.9	70141.6	61751.9
P27790	Cenpb	26.4773	27.0128	28.0426	29.1178	25.5228	32.0102	34.4528	28.4346
P27808	Mgat1	102.952	114.15	96.8811	103.58	117.406	115.77	88.2322	110.964
P28028	Braf	122.367	129.747	115.328	120.048	119.725	140.587	89.5543	134.756
P28033	Cebpb	177.433	203.275	212.024	233.822	294.007	289.007	317.293	292.874
P28063	Psmb8	634.485	609.19	638.877	656.748	542.173	732.847	558.292	619.558
P28229	Gjc1	34.6635	38.2043	28.9235	28.7459	37.834	26.7139	60.2095	56.2658
P28231	Gjb3	64.2435	77.2601	61.136	50.4423	81.6536	130.804	139.856	94.742
P28271	Aco1	533.512	551.395	557.318	597.882	606.751	615.657	451.477	547.095
P28301	Lox	51.7262	43.2877	31.2379	58.6064	82.8617	84.7923	114.155	110.784
P28322;P41164;Q9CXC9	Etv4;Etv1;Etv5	76.5521	107.764	113.605	94.4042	95.7492	95.3387	NaN	100.99
P28352	Apex1	1813.06	1984.61	1808.43	1969.09	2497.46	2519.72	2089.18	2113.31
P28474	Adh5	423.836	446.81	481.766	440.934	523.638	495.334	393.108	520.098
P28481	Col2a1	322.153	364.176	345.717	237.21	327.171	310.776	390.965	347.789
P28571	Slc6a9	56.5671	58.3377	63.0227	66.6356	59.6271	56.5843	49.8163	58.6489
P28574	Max	228.304	214.872	304.225	254.831	312.139	247.488	358.082	348.366
P28650	Adss1	158.5	168.621	187.316	177.237	138.539	150.315	116.44	168.674
P28652	Camk2b	545.719	550.721	526.612	477.813	385.946	470.385	384.572	438.594
P28653	Bgn	1171.04	1387.76	1140.51	981.224	1556.04	1792.54	1892.02	1270.43
P28654	Dcn	63.0621	85.4936	65.1909	79.2028	105.933	125.611	110.377	89.7359
P28656	Nap1l1	10439.6	8602.66	11720.8	13389.9	18402.1	17744.2	27841.3	17340.1
P28658	Atxn10	3006.63	2992.81	3339.56	2988.28	3471.91	3491.74	3659.58	3279.12
P28659	Celf1	241.713	246.459	288.268	248.84	304.608	302.951	295.973	242.784
P28660	Nckap1	668.389	708.453	634.415	641.876	585.334	622.765	449.29	580.369
P28667	Marcksl1	1905.32	1808.32	2162.57	2595.77	2891.04	2241.11	3738.01	3518.87
P28700	Rxra	138.857	125.384	116.042	119.725	147.643	125.2	117.703	142.069
P28704	Rxrb	72.4856	95.9308	72.1451	73.3472	92.5202	108.688	81.8064	91.0166
P28738	Kif5c	84.9196	198.825	518.009	80.4992	48.516	141.457	137.691	56.558
P28740	Kif2a	437.732	363.912	413.069	464.594	523.62	453.453	469.743	518.401
P28741	Kif3a	232.304	242.258	243.804	263.241	186.397	204.836	181.991	211.439
P28798	Grn	90.9786	102.524	125.624	141.581	145.782	146.479	210.33	191.561
P28828	Ptprm	160.071	153.503	189.014	191.73	124.874	141.177	162.68	144.281
P28862	Mmp3	19.4457	28.8566	11.6959	NaN	25.8809	25.2781	39.2798	NaN
P28867	Prkcd	234.542	231.947	198.424	188.874	290.65	303.952	208.531	263.576
P29037	Tbp	72.1275	86.5665	78.4995	75.9729	74.7419	72.884	57.8588	68.7182
P29268	Ccn2	173.692	190.012	177.35	158.092	165.874	244.545	194.135	176.141
P29341	Pabpc1	10222.6	9818.94	10787.9	10142	10828.5	11450	10249.8	11111.3
P29351	Ptpn6	16.015	13.0392	13.1967	17.6809	12.1748	11.0794	14.6736	15.8849
P29387	Gnb4	1268.6	1319.6	1260.77	1181.61	1216.16	1489.36	1442.64	1596.8
P29391	Ftl1	1209.22	1194.07	1678.73	1512.69	895.225	896.989	1264.35	1161.58
P29416	Hexa	574.59	618.409	597.997	542.532	376.058	378.964	342.034	477.143
P29533	Vcam1	4107.15	4983.04	3889.68	3796	5443.47	4945.29	5190.94	7295.17
P29594	Casp2	160.307	158.752	174.946	158.714	169.38	206.702	214.384	171.826
P29595	Nedd8	2532.9	2692.44	2764.31	3142.37	3351.37	3225.81	3657.61	3206.82
P29699	Ahsg	890.698	790.471	1528.58	593.389	2411.3	946.075	3024.54	1604.09
P29758	Oat	2685.41	2959.67	2642.35	2465.77	2977.91	2908.62	2643.93	2799.93
P29788	Vtn	50.6477	118.98	65.6468	61.3431	131.217	176.639	162.951	116.288
P30051	Tead1	85.2285	76.6698	71.9643	69.8955	92.4177	88.1627	76.2681	92.5888
P30115	Gsta3	20.4251	24.587	28.5253	NaN	15.6742	27.8903	22.6114	17.2475
P30276	Ccnb2	5.27832	16.6294	9.15096	10.2626	7.55922	14.3344	10.6262	9.717
P30280	Ccnd2	60.8432	71.665	59.9799	71.3398	69.5529	80.6157	73.152	65.0138
P30282	Ccnd3	35.4262	46.7733	53.0084	41.3184	52.1292	77.2189	47.9968	62.5177
P30285	Cdk4	714.127	816.343	892.48	736.152	713.061	745.915	698.411	665.142
P30306	Cdc25b	32.0153	38.4925	35.3709	23.595	28.3083	29.2485	46.7246	31.9485
P30412	Ppic	2204.16	2326.46	2385.11	2379.85	2518.7	2436.39	2833.9	2514.4
P30415	Nktr	49.5091	48.3009	40.1382	59.095	49.1459	41.6379	49.9421	43.9255
P30416	Fkbp4	4393.12	4495.43	4723.83	4224.03	5927.71	5670.75	5664.25	5225.55
P30561	Ahr	71.3357	67.3421	59.3309	58.1107	85.5657	71.7577	76.0742	101.338
P30658	Cbx2	38.8154	45.044	46.2858	33.9655	35.2657	39.1417	40.4353	55.9721
P30677	Gna14	52.0675	NaN	97.2911	72.9359	38.7896	52.1125	73.3735	47.69
P30681	Hmgb2	6595	6784.68	7887.8	9931.84	11255.1	8409.17	14620.3	12291.6
P30999	Ctnnd1	1827.01	1796.94	1933	2034.17	2093.35	2120.12	2375.64	2254.35
P31230	Aimp1	3236.44	2947.67	3094.47	3790.41	4476.22	4050.66	4654.31	4386.66
P31245	Hoxa2	41.7267	43.6313	42.5951	70.2957	47.1998	37.2495	62.5033	45.9482
P31266	Rbpj	503.843	479.465	404.954	409.692	472.028	484.51	530.789	340.102
P31324	Prkar2b	1167.01	1135.46	1095.21	982.722	1082.43	1085.6	957.066	880.957
P31750	Akt1	334.66	322.359	312.02	291.074	340.416	346.59	294.284	326.499
P31786	Dbi	2774.08	2879.9	3584.89	3818.94	4327.33	4827.88	5457.19	5238.16
P31938	Map2k1	444.886	437.138	518.524	466.669	508.494	464.103	473.793	458.429
P31996	Cd68	297.417	306.107	384.234	349.137	176.455	191.685	242.519	243.043
P32020	Scp2	2422.34	2429.18	2446.84	2923.75	2882.04	2439.5	2634.65	2785.44
P32067	Ssb	3372.8	3031.99	2956.38	3927.65	2468.99	2951.06	2251.45	2585.35
P32233	Drg1	706.478	797.787	717.355	777.572	807.34	772.108	607.236	676.192
P32261	Serpinc1	201.993	230.037	256.796	135.333	184.172	119.588	140.784	129.81
P32507	Nectin2	195.873	167.371	188.773	209.469	311.813	292.116	318.473	332.887
P32883	Kras	169.555	160.845	134.917	167.342	174.606	179.017	86.4408	180.703
P32921	Wars1	820.895	863.742	833.204	768.46	816.9	879.658	770.859	765.849
P33174	Kif4	650.154	591.326	603.019	744.304	678.29	636.213	721.55	757.804
P33215	Nedd1	108.908	113.91	118.027	111.137	153.113	130.84	152.535	146.38
P33434	Mmp2	21.9107	12.6724	8.49086	17.9221	27.8733	17.4521	18.9349	16.818
P33435	Mmp13	76.9584	74.1303	102.272	85.1889	76.9051	64.3188	89.2929	77.7075
P33609	Pola1	881.096	822.484	788.595	929.742	893.482	802.35	743.819	865.167
P33610	Prim2	692.069	718.104	635.366	623.758	621.251	625.017	496.234	603.328
P33611	Pola2	563.156	592.263	575.887	537.033	543.076	583.842	471.902	532.239
P33896	Ifnar1	29.7943	25.7329	32.2917	25.8421	36.1594	36.0986	40.175	47.3602
P34022	Ranbp1	11785.2	12978.8	15260	13420.8	24812.6	27613.7	31362.7	26535
P34152	Ptk2	771.044	792.493	768.655	789.164	783.901	768.154	797.984	840.145
P34884	Mif	12355.6	12483.1	14468.2	13295.2	16245.9	17845.3	16331.5	15001.4
P34914	Ephx2	36.8808	39.4204	37.5493	36.8158	29.6106	35.8706	24.9222	27.4937
P35123	Usp4	355.403	359.68	382.25	344.572	411.942	408.068	392.124	396.87
P35235	Ptpn11	792.433	815.638	777.455	772.969	793.146	832.697	760.746	774.178
P35276	Rab3d	288.637	290.435	267.849	271.53	298.68	315.28	260.759	331.095
P35278	Rab5c	3046.04	3196.55	3143	2928.55	2817.89	2676.07	2274.13	2935.51
P35279	Rab6a	1183.86	1301.59	1222.07	1111.41	1132.12	1115.44	794.611	1017.04
P35282	Rab21	780.079	845.512	858.807	725.184	777.947	793.799	627.117	740.869
P35283	Rab12	263.589	265.077	252.676	291.216	276	303.51	261.394	294.725
P35285	Rab22a	625.071	636.741	577.834	532.35	498.266	559.906	518.727	682.135
P35288	Rab23	253.152	281.545	277.58	235.061	213.959	252.641	191.765	257.765
P35290	Rab24	158.155	175.202	150.884	156.433	171.536	164.132	166.588	165.739
P35293	Rab18	1188.93	1324.28	1365.82	1246.27	1073.23	1072.84	1006.76	1165.52
P35295	Rab20	137.316	41.0665	164.832	81.1329	89.9826	NaN	NaN	28.7256
P35396	Ppard	24.1598	29.1073	71.7467	52.535	38.4513	19.6916	41.4906	40.4358
P35428	Hes1	11.6134	11.7159	21.8809	10.536	13.6162	13.0832	20.0108	10.198
P35441	Thbs1	684.307	776.193	449.015	360.152	614.176	770.223	513.629	749.528
P35456	Plaur	76.5614	86.5524	87.9032	104.707	155.311	142.03	191.673	146.533
P35486	Pdha1	2553.56	2832.1	2741.29	2380.24	2307.02	2188.39	1748.92	2197.44
P35492	Hal	NaN	33.0428	NaN	NaN	NaN	NaN	NaN	NaN
P35505	Fah	93.1197	101.92	108.611	95.8305	87.3028	100.563	75.5014	108.301
P35550	Fbl	1799.62	1922.26	1537.95	1647.45	1564.74	1783.35	1258.24	1298.66
P35564	Canx	6753.58	6880.3	7537.66	7617.53	8479.81	8631.13	11527.1	9532.39
P35569	Irs1	12.3655	9.56352	12.3206	11.1127	6.07292	8.73233	14.0287	13.7369
P35583	Foxa2	NaN	82.5697	80.9835	113.045	67.7176	NaN	76.7774	81.4347
P35585	Ap1m1	849.482	845.449	804.968	767.709	842.573	841.848	713.837	789.291
P35601	Rfc1	128.796	135.818	117.237	138.289	129.267	120.062	125.253	147.925
P35689	Ercc5	36.0427	25.8895	29.4069	33.4205	32.744	33.0902	52.7671	36.8516
P35700	Prdx1	46026.8	47388.5	58655.4	47757.5	47468.8	49174.7	49713	51277.7
P35710	Sox5	55.4637	57.8293	64.7269	61.9431	51.3512	53.0232	75.6584	54.0949
P35737;Q31099	H2-DMb1;H2-DMb2	28.2181	42.1407	26.7289	33.5834	30.3989	27.4695	26.8028	23.6358
P35761	Ttk	74.0735	73.8678	76.2493	72.4341	76.9944	76.6848	77.6164	77.8089
P35762	Cd81	39.6507	55.609	72.258	47.009	130.506	101.516	62.2008	174.067
P35821	Ptpn1	557.92	549.831	559.382	512.151	664.699	642.722	608.475	627.634
P35822	Ptprk	100.53	108.627	109.361	105.74	119.311	129.135	145.843	136.481
P35831	Ptpn12	214.901	223.845	241.909	236.307	244.679	266.452	256.229	253.976
P35922	Fmr1	907.4	859.195	781.169	964.984	812.321	921.349	795.732	931.861
P35951	Ldlr	240.058	184.815	224.399	253.74	388.628	375.147	514.319	403.157
P35969	Flt1	21.2406	27.1771	21.0029	23.5784	15.7333	12.5526	18.4923	18.3706
P35979	Rpl12	8688.58	8276.25	9822.96	8999.16	9440.17	9751.58	9196.56	9239.68
P35980	Rpl18	5160.81	6052.98	5450.05	6225.69	4888.56	6067.72	2964.15	5210.59
P36371	Tap2	65.6978	72.1319	61.3284	63.1401	53.5118	57.6221	35.6078	56.2363
P36536	Sar1a	100.975	122.954	108.811	103.3	233.215	191.548	182.485	158.243
P36552	Cpox	898.681	880.907	1003.12	900.322	1002.97	1196.3	917.056	899.144
P36895	Bmpr1a	52.4529	76.3185	48.6789	55.7601	69.8635	84.0306	55.5585	49.6402
P36916	Gnl1	456.642	456.978	384.081	535.719	408.052	478.997	369.832	488.427
P36993	Ppm1b	635.053	667.516	753.869	842.273	1059.96	1139.75	1528.67	1332.02
P37040	Por	2092.51	2208.77	2340.98	2069.68	2137.25	2272.77	1925.15	2070.07
P37172	Acvr1	142.509	140.146	88.4554	131.097	138.455	133.855	114.266	129.633
P37804	Tagln	165.235	150.277	95.3461	84.6886	195.932	339.334	208.355	656.83
P37889	Fbln2	364.729	388.533	327.692	299.324	413.018	443.872	523.997	462.398
P37913	Lig1	832.946	787.822	727.902	964	888.462	786.597	772.492	997.113
P38060	Hmgcl	6214.28	6773.83	6825.33	5650.96	5424.79	5256.6	4782.49	5804.4
P38532	Hsf1	101.413	114.01	110.244	105.441	138.869	121.729	164.157	124.777
P38533	Hsf2	126.35	123.793	127.868	147.193	184.444	156.288	229.21	151.605
P38585	Ttl	114.276	115.532	106.815	113.713	105.053	128.79	110.629	112.993
P38647	Hspa9	13613.5	14066.9	15458.5	15058.4	17416.2	16182.5	21212.2	19850
P39053	Dnm1	324.864	308.805	312.695	326.432	296.105	293.868	257.467	319.365
P39054	Dnm2	1507.5	1490.29	1445.38	1653.17	1315.73	1311.27	1118.87	1594.86
P39061	Col18a1	301.549	323.451	246.748	228.404	393.528	325.718	357.026	298.173
P39098	Man1a2	175.982	199.019	172.537	197.637	174.065	173.716	172.537	164.757
P39428	Traf1	50.058	47.1882	74.267	55.3232	74.1119	64.2144	70.0222	62.0787
P39429	Traf2	161.684	150.44	154.35	143.109	164.877	164.305	155.794	151.341
P39447	Tjp1	949.868	893.21	837.835	934.613	1240.95	1334.06	1232.4	1386.44
P39655	Alox12	473.486	405.126	388.34	390.303	440.832	407.902	291.678	396.539
P39689	Cdkn1a	67.9437	40.5841	47.2889	73.5175	60.2356	53.8957	76.6796	62.5483
P39749	Fen1	2026.61	2056.2	2102.33	2454.24	2295.93	2046.68	2434.35	1971.43
P39876	Timp3	41.0838	38.5883	35.2584	43.3733	41.0291	37.4086	38.0532	53.8175
P40124	Cap1	3002.14	3163.74	3445.93	3031.09	3360.13	3183.55	2647.38	3123.55
P40142	Tkt	2988.44	3151.36	3340.68	3244.36	3091.77	2990.02	2566.1	2727.58
P40201	Chd1	145.994	138.657	146.785	149.585	148.114	156.217	114.614	173.651
P40224	Cxcl12	107.141	147.029	102.242	163.098	163.069	176.67	87.6283	123.705
P40237	Cd82	393.431	399.645	451.9	523.848	617.402	572.512	820.703	742.851
P40240	Cd9	270.747	333.245	377.791	321.506	317.201	416.705	299.488	470.087
P40336	Vps26a	3156.49	3247.32	3261.96	2995.29	2567.79	2571.84	2323.09	2322.39
P40338	Vhl	166.007	139.444	172.54	174.35	193.366	187.877	273.79	204.012
P40630	Tfam	446.306	503.323	467.687	499.891	478.439	446.006	565.72	534.716
P40694	Ighmbp2	33.148	25.4412	26.8936	38.2707	23.0752	35.5485	28.5959	44.9815
P41105	Rpl28	3679.01	4272.4	4002.19	4076.7	3766.74	4190.21	2883.59	4126.77
P41133	Id3	111.186	112.844	116.482	111.67	120.25	136.952	176.147	149.636
P41183	Bcl6	26.5304	20.0933	22.3723	NaN	24.9387	41.0283	55.552	28.4521
P41216	Acsl1	425.226	484.26	440.914	430.824	353.847	354.444	295.206	355.593
P41230	Kdm5c	80.9252	76.7005	75.6441	74.2814	86.1306	76.9347	86.1907	84.5329
P41234	Abca2	144.463	144.212	153.624	141.638	116.033	130.993	158.554	144.843
P41241	Csk	425.747	457.292	435.141	420.245	455.53	469.725	370.328	419.276
P41274	Tnfsf9	59.0232	34.8549	41.2683	44.3103	57.323	55.341	72.6608	34.2345
P41438	Slc19a1	35.1694	39.1208	42.6874	27.9734	31.7117	31.8555	39.8601	22.0969
P41731	Cd63	2521.87	3135.87	3687.6	3404.58	4180.12	3737.54	3617.07	4498.59
P41778	Pbx1	409.407	378.286	361.341	412.021	420.635	428.537	580.895	411.795
P41969	Elk1	42.6199	50.926	50.6318	56.2006	46.8261	44.7673	66.3802	67.7594
P41971	Elk3	45.8905	47.1866	37.9915	29.066	52.0129	44.0154	41.0171	30.3074
P42125	Eci1	1900.46	2252.23	1952.18	1833.91	1540.81	1580.27	1325.07	1661.51
P42128	Foxk1	442.419	466.158	449.421	458.2	516.095	497.204	473.323	489.114
P42208	Septin2	740.202	771.76	640.581	689.402	854.087	766.127	785.907	846.249
P42225	Stat1	604.591	635.836	541.323	525.405	637.428	662.846	536.4	650.378
P42227	Stat3	473.086	489.236	497.033	479.231	527.193	534.793	492.131	557.871
P42230	Stat5a	102.869	100.945	104.162	112.933	98.2098	98.4026	110.173	98.4802
P42232	Stat5b	384.609	434.565	393.987	391.136	416.953	420.399	390.852	401.103
P42337	Pik3ca	60.8367	57.9534	66.8931	68.1886	69.8249	73.3718	63.6855	68.502
P42567	Eps15	628.981	576.622	699.804	677.675	831.743	832.98	1067.22	867.424
P42669	Pura	858.538	950.643	1014.55	925.909	1006.97	1020.8	875.074	1044.13
P42703	Lifr	75.6933	80.6329	94.211	88.1048	75.9855	69.5605	78.8509	98.8272
P42859	Htt	138.96	139.943	140.623	136.773	139.631	142.409	131.447	139.838
P42867	Dpagt1	15.1118	23.935	17.3064	11.6538	14.0524	16.4027	13.7095	12.0149
P42932	Cct8	14523.1	14458.6	15184.5	13766.1	16857.8	16269.6	14321.6	16424.1
P43024	Cox6a1	1303.93	998.023	634.572	1001.73	1831.91	1070.42	2559.92	1260.85
P43135	Nr2f2	142.462	148.528	122.111	136.036	172.825	170.076	111.756	154.88
P43136	Nr2f6	74.5582	82.1176	69.8639	68.7359	65.3408	78.2253	58.5714	77.9561
P43247	Msh2	1284.93	1330.1	1339.51	1337.77	1449.87	1415.53	1248.12	1450.33
P43274	H1-4	10693.5	7638.62	12295.6	16377.3	16424.7	14609.4	18250.9	16656.2
P43275	H1-1	20268.3	12486.8	16169.6	28405.6	30894.4	26208.1	35402.3	31608
P43276	H1-5	28402.9	22684.5	31495.7	45768.8	40749.7	32487.2	44282.9	45637.8
P43277	H1-3	31441.3	23760.9	36813.9	45560.2	43576.8	31256.9	53232.2	48499.5
P43300	Egr3	NaN	NaN	NaN	NaN	17.8928	23.3458	24.3628	NaN
P43346	Dck	524.741	515.414	456.572	414.252	454.667	444.191	404.084	430.593
P43406	Itgav	1038.89	1062.08	1159.57	1062.87	1125.35	1087.8	1097.11	1132.5
P43407	Sdc2	64.2819	73.6303	63.0129	64.4072	85.1243	87.1643	90.3816	110.255
P43680	Sox18	NaN	38.2987	27.3312	31.8991	42.0902	NaN	54.0944	29.6977
P43883	Plin2	1364.22	1159.82	1666.81	2160.34	1212.27	1115.4	1240.26	1315.35
P45376	Akr1b1	4894.44	5114.85	5968.72	5540.85	6627.34	6670.3	5089.68	5699.33
P45377	Akr1b8	1047.81	819.812	1165.56	878.675	1099.56	989.196	911.042	1274.72
P45481	Crebbp	937.532	929.586	866.874	896.347	958.385	995.248	978.946	918.81
P45591	Cfl2	991.579	960.258	1246.92	926.158	921.999	1027.77	921.237	909.934
P45700	Man1a1	221.811	219.266	211.725	212.428	170.832	179.733	160.045	132.581
P45878	Fkbp2	4291.83	4919.96	5911.14	5216.31	4695.76	5071.52	4419.83	4840.21
P45952	Acadm	2321.52	2615.99	2326.43	2201.68	1853.91	1964.07	1538.16	2101.92
P46061	Rangap1	7616.29	6823.44	8127.58	8221.99	9247.85	10156.8	11029.6	9184.06
P46062	Sipa1	323.666	337.091	316.69	325.906	379.516	380.02	333.719	393.727
P46096	Syt1	85.2884	158.856	99.1137	93.4473	35.4779	89.8435	57.5567	45.6515
P46414	Cdkn1b	290.54	277.947	310.455	341.178	339.817	291.288	421.642	378.324
P46425	Gstp2	NaN	NaN	NaN	NaN	12.807	36.8739	236.89	NaN
P46460	Nsf	1791.32	1861.73	1927.48	1795.32	1852.82	1846.94	1475.34	1746.92
P46467	Vps4b	1980.64	1876.04	2072.47	2253.12	2639.8	2593.31	3038.48	2754.09
P46471	Psmc2	4841.05	4803	4963.46	4922.18	6119.05	5677.96	5162.82	5489.77
P46638	Rab11b	12638.9	11932.4	13488.9	12747.1	15674.1	15459.5	13592.6	14107.8
P46656	Fdx1	208.16	170.913	200.113	222.672	315.628	324.289	472.217	329.001
P46662	Nf2	42.9247	41.5852	48.3037	50.4501	40.3248	43.9321	50.2417	45.7943
P46664	Adss2	2008.16	2093.32	2159.26	2148.36	2235.75	2370.84	2101.47	2116.39
P46694	Ier3	NaN	NaN	NaN	NaN	25.877	31.2294	30.5645	24.5692
P46718	Pdcd2	538.925	544.769	614.772	627.542	772.923	762.446	970.281	917.166
P46735	Myo1b	117.964	137.989	104.773	105.144	103.289	116.051	75.7286	105.771
P46737	Brcc3	148.237	131.727	137.721	122.125	166.189	168.626	183.314	123.517
P46935	Nedd4	1631.75	1676.61	1590.51	1640.26	1390.36	1524.64	1246.64	1641.13
P46938	Yap1	824.476	997.345	1067.31	1021.23	1170.88	1056.18	1839.6	1261.85
P46978	Stt3a	2316.88	2570.85	2158.38	2194.79	1929.32	2191.31	1817.85	2215.06
P47199	Cryz	1093.77	1174.1	1219.01	1146.29	1051.43	1110.86	861.03	898.158
P47226	Tes	736.258	842.726	904.537	756.054	835.461	855.076	551.377	825.524
P47713	Pla2g4a	1418.32	1361.03	1582.84	1381.04	1358.9	1378.62	1156.65	1167.53
P47738	Aldh2	19815.9	23288.5	21726.9	17368.6	14779.8	16555.3	14212.9	14886.9
P47739	Aldh3a1	2285.45	2703.37	2346.33	2035.01	2121.82	3468.36	1537.33	2768.05
P47740	Aldh3a2	621.92	726.045	640.145	570.073	433.669	517.919	307.959	469.451
P47753	Capza1	5660.86	4897.56	5646.24	5311.29	7686.26	8324.05	7609.17	6381.98
P47754	Capza2	1136.22	1209.08	1166.28	1080.77	1347.48	1292.09	1072.75	1269.63
P47757	Capzb	4699.64	4250.74	5021.76	4052.77	4850.23	4882.07	4416.61	4445.81
P47758	Srprb	782.827	782.942	720.912	740.799	772.219	762.158	623.17	809.025
P47791	Gsr	1212.66	1411.12	1368.3	1224.36	1411.05	1409.51	1273.28	1148.01
P47802	Mtx1	493.704	517.256	476.161	433.903	437.976	501.41	416.378	508.098
P47809	Map2k4	375.067	321.099	350.88	417.14	373.758	370.88	391.868	411.291
P47810	Wee1	89.9594	100.598	83.6421	89.1647	124.923	92.8132	91.8735	81.1623
P47811	Mapk14	663.736	686.781	647.218	546.092	679.939	740.759	650.256	698.229
P47856	Gfpt1	871.051	928.832	905.352	847.738	870.228	878.345	723.517	864.261
P47857	Pfkm	1815.75	1797.06	1951.16	2018.28	1692.01	1724.58	1669.91	1613.22
P47877	Igfbp2	182.057	150.31	139.491	91.9974	156.31	203.463	160.319	135.919
P47878	Igfbp3	26.1841	41.1738	26.6027	NaN	31.4602	46.5299	36.4009	19.1742
P47879	Igfbp4	186.856	245.074	221.529	106.797	116.832	66.2266	101.543	164.636
P47880	Igfbp6	29.1822	29.9226	30.8947	23.0883	64.4719	75.0656	113.771	61.4723
P47911	Rpl6	7222.02	8625.02	7615.94	7454.64	6523.85	7287.4	3151.26	5757.56
P47915	Rpl29	2631.41	2864.59	3545.97	3283.99	2554.19	2683.96	1806.53	2484.11
P47930	Fosl2	216.246	183.311	220.098	285.43	364.864	322.636	584.496	354.249
P47934	Crat	284.897	314.562	286.863	286.088	223.586	246.269	205.133	209.513
P47941	Crkl	2774.72	2748.17	3057.5	3195.98	3548.9	3624.03	4451.53	3815.14
P47955	Rplp1	7719.28	5754.87	8895.44	10049.4	20034.4	16508.8	22748.1	15362.1
P47962	Rpl5	4546.73	4747.89	4449.7	4743.38	4800.32	5185.98	3599.74	4234.78
P47963	Rpl13	5316.41	5803.81	5440.69	6075.57	5636.76	6218.61	4166.65	5766.94
P47964	Rpl36	1650.96	1668.64	1758.32	2016.75	2310.55	2130.57	1844.56	2401.5
P47968	Rpia	231.006	254.917	235.395	204.104	264.762	273.499	222.183	250.457
P48024	Eif1	1311.29	1108.51	1738.03	1650.79	2007.22	1609.13	2595.87	1665.48
P48025	Syk	58.4428	67.3394	54.9896	51.2885	65.7306	60.242	54.8983	57.7075
P48036	Anxa5	44622.7	53634	36573.9	38105.6	24528.7	25860.3	24924.2	34162
P48193	Epb41	141.113	145.404	159.65	153.495	175.016	162.775	180.695	178.377
P48281	Vdr	15.4112	17.7385	15.7026	20.6219	11.8264	15.7426	10.1282	17.1191
P48301	Tead2	17.4056	27.5202	20.8909	19.2253	16.489	NaN	NaN	NaN
P48318	Gad1	52.8456	121.846	90.1791	55.6932	17.6953	34.8395	NaN	43.8742
P48377	Rfx1	457.947	483.711	514.141	467.631	513.668	535.819	489.036	484.109
P48379	Rfx2	134.044	130.166	123.321	105.98	114.096	120.831	113.24	108.981
P48381	Rfx3	55.5269	69.3479	83.9017	71.3202	57.6021	79.3504	79.4808	49.1418
P48410	Abcd1	92.8161	103.891	91.8321	88.2115	85.8478	74.8272	74.2071	71.8494
P48428	Tbca	2766.97	2675.89	3552.43	3865.21	4180.17	3707.75	4685.96	5236.73
P48441	Idua	10.2057	11.8749	NaN	4.72289	9.94098	9.46308	11.7855	11.5083
P48453	Ppp3cb	675.2	695.61	712.558	635.103	680.953	665.799	595.997	642.151
P48678	Lmna	31210.1	31930.3	31088.2	30586	33070.7	34122.4	36515.1	31674.5
P48722	Hspa4l	2807.83	2642.88	3180.46	3130.78	2860.86	3095.81	2908.29	2609.33
P48725	Pcnt	196.246	200.381	192.128	216.107	243.765	260.224	329.702	279.259
P48754	Brca1	143.75	128.629	119.836	135.799	163.953	146.735	172.091	151.836
P48755	Fosl1	310.318	226.014	290.967	289.924	496.124	450.622	528.505	443.279
P48758	Cbr1	1952.71	1944.28	2098.66	2212.81	2052.42	2099.4	2117.94	1988.47
P48760	Fpgs	268.486	243.312	232.966	201.854	288.449	236.528	278.006	285.662
P48771	Cox7a2	3723.35	4530.05	4182.88	3211.61	3599.03	3793.94	4220.91	3794.57
P48774	Gstm5	548.952	561.149	590.836	574.897	542.379	579.172	498.845	539.364
P48962	Slc25a4	6238.87	8010.17	6317.19	6226.83	7154.92	7060.15	5039.44	7304.49
P48967	Cdc25c	29.4526	24.444	30.8494	24.1785	22.8891	26.5389	20.3839	20.2151
P48972	Mybl2	38.9206	42.5005	33.3129	39.4137	43.5237	38.2108	50.5791	46.9175
P49025	Cit	192.375	188.444	183.151	205.136	220.587	235.044	210.564	238.254
P49070	Camlg	110.745	106.378	119.961	115.247	143.323	142.283	118.715	127.095
P49117	Nr2c2	194.118	190.231	206.476	180.114	173.789	186.355	181.641	149.713
P49135	Ercc3	106.386	101.191	108.047	110.448	93.7674	97.8521	69.4396	99.7884
P49138	Mapkapk2	129.246	140.575	138.211	128.687	132.714	138.004	119.432	145.402
P49182	Serpind1	65.5349	56.5773	90.8401	37.4954	80.3803	93.1301	84.3503	63.7626
P49282	Slc11a2	48.0387	34.7516	43.2992	40.3266	57.5918	64.0443	63.4248	74.2848
P49312	Hnrnpa1	22423.9	23195.9	23721.1	23292.5	26383.3	28212	27931.4	25799.3
P49442	Inpp1	378.069	363.67	391.404	408.477	347.497	322.962	297.53	331.879
P49443	Ppm1a	644.591	640.503	771.461	716.973	842.593	848.675	958.733	881.989
P49452	Cenpc	66.1669	91.5375	97.3305	70.0371	70.9892	76.8285	94.6462	96.2847
P49586	Pcyt1a	863.856	848.949	856.764	1070.91	917.25	746.39	1175.17	1017.97
P49615	Cdk5	230.052	235.248	220.574	250.456	224.739	227.001	196.681	202.006
P49717	Mcm4	3184.18	3310.19	3277.18	3322.18	3517.11	3618.45	2835.19	3195.13
P49718	Mcm5	7596.26	7937.61	7751.65	7167.25	7586.86	7324.52	6516.62	6495.15
P49722	Psma2	2603.96	2614.53	2588.47	2505.83	2794.7	2874.58	2362.28	2487.07
P49769	Psen1	125.539	135.279	144.408	126.861	135.744	130.426	77.7156	104.882
P49813	Tmod1	NaN	18.9305	14.5305	15.6382	NaN	NaN	13.4509	NaN
P49817	Cav1	304.207	330.235	282.298	279.158	556.265	601.266	505.454	628.799
P49935	Ctsh	49.6333	55.6079	56.327	52.309	42.3414	48.0711	44.9732	45.0691
P49962	Srp9	165.707	177.628	171.21	151.937	180.492	189.999	185.541	181.832
P50096	Impdh1	596.221	554.365	671.805	531.12	696.014	678.466	535.477	608.972
P50136	Bckdha	238.871	263.809	237.683	188.617	243.943	237.213	194.527	189.29
P50171	Hsd17b8	333.252	365.757	293.347	294.44	271.662	300.726	232.932	249.057
P50247	Ahcy	7432.12	7948.65	8186.45	7464.54	8534.22	8524.39	7556.39	7999.01
P50284	Ltbr	18.3954	22.298	22.551	25.6697	33.8551	32.4221	52.1701	36.3086
P50295	Nat2	66.3089	79.5705	66.9791	78.8702	58.9097	83.5027	63.097	75.9563
P50396	Gdi1	1164.81	1105.57	1199.05	1096.28	1398.2	1328.48	1244.99	1152.16
P50427	Sts	241.855	258.913	230.841	234.828	196.89	228.538	147.243	233.296
P50428	Arsa	280.624	317.751	264.99	275.455	342.682	316.55	406.956	352.764
P50429	Arsb	1265.51	1417.28	1197.62	1239.65	964.433	1003.71	1080.55	1150.22
P50431	Shmt1	1303.58	1330.48	1359.11	1336.86	1266.87	1352.21	1130.44	1239.1
P50446	Krt6a	16762.1	12493.2	20136	7462.25	9389.65	7820.72	5292.12	4658.78
P50516	Atp6v1a	1016.37	1141.56	1072.92	1053.49	968.501	932.593	802.447	954.12
P50518	Atp6v1e1	1602.75	1592.98	1988.4	2289.52	1665.54	1337.38	1811.07	1851.19
P50543	S100a11	1905.72	1910.31	2301.46	1929.02	2955.38	2541.15	3182.71	2885.84
P50544	Acadvl	2058.56	2352.72	2077.4	1915.61	1791.02	1758.55	1545.15	1726.78
P50580	Pa2g4	8901.16	9020.18	9196.28	8145.07	11545.7	11380	9706.12	10236.7
P50608	Fmod	133.626	149.206	121.955	78.2907	86.0403	177.103	208.58	121.528
P50615	Btg3	23.4503	37.0379	22.5456	21.7268	28.9055	28.685	NaN	34.5162
P50637	Tspo	192.046	385.066	278.85	275.992	246.535	314.572	191.564	334.353
P50652	Fancc	47.5613	73.8668	66.872	65.6425	74.2079	40.9821	NaN	73.8725
P51125	Cast	1101.24	1027.98	1066.71	1348.35	1747.78	1473.38	2162.18	1651.13
P51141	Dvl1	59.8325	50.9645	51.2819	39.983	47.7863	45.1532	59.752	64.9494
P51150	Rab7a	6104.97	6706.54	7649.78	6833.24	4976.29	5808.69	5094.95	5934.66
P51163	Uros	170.034	163.129	168.2	171.756	145.514	160.379	183.61	159.257
P51174	Acadl	4935.95	5447.73	4700.95	4896.88	4222.85	4368.52	4342.52	4316.29
P51175	Ppox	215.414	204.565	202.275	208.203	203.445	189.333	196.268	184.748
P51432	Plcb3	1028.24	1105.79	1104.93	1103.05	1241.64	1180.41	1139.98	1179.58
P51569	Gla	721.999	799.717	793.272	731.183	571.221	583.507	589.248	579.456
P51612	Xpc	46.8534	52.3499	32.0935	45.2508	40.8127	35.4173	33.7923	37.6287
P51660	Hsd17b4	1853.96	1842.7	1793.74	1647.57	1682.62	1781.44	1522.95	1631.47
P51791	Clcn3	38.0385	52.6032	42.3417	45.5335	51.8145	54.0419	65.3158	55.2768
P51807	Dynlt1	225.612	276.007	214.714	269.12	720.764	578.702	464.579	468.186
P51827	Aff3	154.119	134.533	156.075	166.324	97.9628	133.749	113.752	156.203
P51829	Adcy7	19.3477	11.3153	17.1553	15.0554	7.22125	NaN	7.22472	14.7605
P51855	Gss	3407.06	3385.53	3343.39	3130.6	3563.02	3655.07	3122.08	3396.52
P51859	Hdgf	4139.09	3442.43	3750.31	4662.21	6061.04	5424.21	8323.97	6524.86
P51863	Atp6v0d1	3693.56	4355.84	4129.79	3913.08	2612.14	2922.64	2203.21	3195.62
P51880	Fabp7	62.7125	41.6811	56.0929	74.4136	69.455	59.612	94.2248	NaN
P51881	Slc25a5	23746.5	30588.8	24118	23604	21995.6	21470.6	16500.7	22343.5
P51885	Lum	414.872	402.279	387.708	181.751	289.656	516.409	506.755	252.958
P51912	Slc1a5	433.196	369.173	433.792	417.082	517.809	548.617	596.906	513.16
P51943	Ccna2	378.19	403.364	342.05	403.824	445.077	482.299	444.343	418.865
P51949	Mnat1	360.724	361.718	379.268	380.112	474.256	494.018	572.847	590.95
P51954	Nek1	24.3697	24.5746	21.4477	31.3297	29.5435	36.585	34.5702	31.1541
P52019	Sqle	591.082	584.296	674.014	607.092	581.058	539.739	437.457	451.833
P52196	Tst	346.336	329.624	303.841	253.98	314.833	328.721	313.694	278.63
P52293	Kpna2	1564.73	1266	1805.32	2611.46	2541.72	2290.71	3125.07	2723.23
P52332	Jak1	188.049	183.355	170.431	179.787	209.007	207.254	176.09	208.46
P52431	Pold1	359.652	330.405	308.388	331.668	333.614	317.239	271.947	308.709
P52432	Polr1c	1729.39	1772.73	2067.74	1852.65	2425.05	2561.85	2378.73	2395.51
P52479	Usp10	639.326	624.09	655.264	643.94	665.312	719.455	730.491	664.838
P52480	Pkm	37592	38499.9	40623	37763.9	37480.6	38259.9	31406.7	35338.9
P52483	Ube2e3	27.0785	13.1152	20.0988	36.5597	31.4902	31.3394	43.6169	28.5353
P52503	Ndufs6	206.379	203.26	214.234	187.193	434.28	438.03	407.997	557.213
P52592	S1pr2	26.784	36.0413	26.7883	32.3846	35.2077	34.5881	NaN	26.4985
P52623	Uck1	602.372	600.443	574.768	637.922	618.782	630.372	624.322	648.116
P52633	Stat6	359.962	353.97	352.759	390.954	450.33	369.296	405.256	420.834
P52734	Fgd1	61.6995	63.6403	62.4555	63.8286	52.7803	60.6782	52.8437	59.773
P52760	Rida	1515.26	1634.37	1662.29	1914.74	1662.49	1488.91	1822.98	1878.07
P52795	Efnb1	192.043	201.588	222.396	202.32	177.322	167.491	212.666	212.242
P52800	Efnb2	47.0289	43.211	55.0472	45.1088	63.8085	61.6656	95.47	83.3647
P52825	Cpt2	380.361	440.207	359.878	342.333	284.063	320.207	238.18	302.282
P52850	Ndst2	27.0547	28.8937	31.957	23.8943	35.7242	31.4538	35.1687	31.8324
P52875	Tmem165	518.374	512.92	579.413	503.346	556.589	477.145	515.199	364.261
P52912	Tia1	987.252	1009.3	1006.81	976.138	860.617	934.52	778.612	895.256
P52927	Hmga2	678.506	471.237	569.744	1031.56	877.038	694.345	1394.39	592.077
P53026	Rpl10a	2296.95	2458.26	2861.68	2716.56	2745.32	2702.59	2348.87	2719.44
P53349	Map3k1	9.60549	13.5218	10.2786	NaN	6.39021	9.49793	12.1365	NaN
P53368	Nudt1	87.0212	104.725	99.1045	82.1419	77.5891	111.125	134.746	114.192
P53395	Dbt	377.177	402.605	360.384	304.174	303.803	315.925	275.941	297.813
P53564	Cux1	442.28	404.522	459.36	549.769	478.162	443.074	641.583	509.065
P53569	Cebpz	295.282	268.988	247.127	286.19	241.902	252.145	183.259	238.684
P53612	Rabggtb	315.941	305.596	353.896	291.077	346.613	363.408	318.906	315.901
P53668	Limk1	73.9749	67.4876	58.2183	88.9383	61.4928	65.772	69.4447	73.6864
P53690	Mmp14	1016.85	1144.42	1274.35	1106.24	839.365	891.62	878.549	1183.01
P53702	Hccs	234.02	226.903	238.265	225.335	179.27	191.538	182.98	186.538
P53762	Arnt	88.8092	94.0318	101.025	107.029	115.868	107.757	129.357	102.683
P53798	Fdft1	157.771	159.041	131.037	137.683	163.49	167.614	145.583	144.115
P53810	Pitpna	936.753	1005.92	935.062	866.501	782.354	878.379	759.69	818.816
P53811	Pitpnb	875.054	911.514	948.115	935.523	1032.59	1184.97	1020.56	1093.53
P53986	Slc16a1	515.512	584.708	605.154	531.668	595.239	523.257	487.246	564.535
P53994	Rab2a	2716.62	2667.46	2695.19	2425.93	2902.48	2685.32	2477.88	2640.41
P53995	Anapc1	457.731	461.07	427.719	432.734	454.582	479.973	422.681	436.043
P53996	Cnbp	662.063	503.328	741.989	213.795	1572.72	1976.12	2074.08	1687.16
P54071	Idh2	3976.8	3978.72	3782.14	3385.19	3215.79	3726.61	3237.42	3362.25
P54099	Polg	29.0356	29.6139	27.4977	25.1628	25.3813	22.509	25.9224	30.1949
P54103	Dnajc2	1010.7	986.206	1014.43	1168.61	1329.06	1218.4	1399.74	1243.88
P54116	Stom	248.908	269.363	287.296	280.21	194.262	199.096	217.409	236.393
P54227	Stmn1	27125	32069.4	36103	33046.2	31067.7	30142.8	29200.7	39408.1
P54254	Atxn1	67.2491	71.5585	71.0122	66.9418	57.8079	69.7463	71.9539	66.6334
P54265	Dmpk	15.051	4.0546	8.17697	12.212	NaN	4.73052	NaN	NaN
P54276	Msh6	828.035	849.03	814.806	946.899	742.053	702.299	617.794	836.625
P54279	Pms2	103.398	101.196	95.8125	101.607	102.733	92.7743	115.169	89.325
P54285	Cacnb3	142.154	115.887	123.893	151.904	154.652	183.186	206.906	159.296
P54310	Lipe	115.942	130.325	147.881	129.629	121.713	119.553	116.167	115.246
P54726	Rad23a	2049.18	2270.62	2576.07	2241.29	2509	2483.42	2445.6	2922.53
P54728	Rad23b	3437.97	3780.1	4769.46	4157.78	4912.7	5074.12	4729.49	5547.81
P54729	Nub1	186.332	212.474	215.513	187.499	235.361	240.865	210.907	203.13
P54731	Faf1	492.572	498.117	509.893	516.794	617.698	606.152	632.379	634.732
P54751	St3gal1	48.0308	44.3116	44.4438	43.3621	40.8069	36.1841	52.2766	35.6283
P54754	Ephb3	79.4078	65.1097	88.7033	66.4886	80.5158	84.5984	56.4459	95.4757
P54761	Ephb4	98.2305	109.204	107.597	96.0598	98.081	95.9585	107.645	113.786
P54763	Ephb2	87.272	141.141	136.991	144.269	122.434	135.916	128.048	135.907
P54775	Psmc4	1594.67	1539.21	1840.5	1759.64	2126.54	2195.21	2184.7	1982.27
P54797	Tango2	424.114	437.969	463.65	435.605	416.029	429.466	418.17	390.286
P54818	Galc	150.577	147.744	159.748	160.474	131.172	111.676	102.002	109.628
P54822	Adsl	1314.59	1267.35	1247.31	1157.77	1527.63	1535.66	1292.92	1461.33
P54823	Ddx6	2063.59	2021.39	1948.32	2029.73	2216.05	2184.14	1840.33	2062.22
P54830	Ptpn5	9.20311	NaN	10.4335	7.61347	6.33387	5.57179	8.96881	NaN
P54843	Maf	41.3358	32.6912	35.4274	50.143	33.0381	21.2666	40.6883	46.9804
P54869	Hmgcs2	1175.93	1575.05	808.974	707.742	309.899	355.116	291.843	443.366
P54923	Adprh	616.799	673.792	752.173	672.37	636.427	819.98	591.096	555.004
P55012	Slc12a2	581.272	593.746	735.955	641.729	604.839	593.646	662.914	572.162
P55041	Gem	NaN	1.4619	NaN	NaN	NaN	NaN	NaN	NaN
P55065	Pltp	133.397	154.301	135.723	132.744	134.835	123.492	105.848	126.601
P55096	Abcd3	375.413	420.986	342.166	350.999	307.263	335.781	255.439	283.777
P55098	Pex2	41.3884	52.6799	53.0736	35.949	NaN	NaN	33.1174	33.6003
P55144	Tyro3	17.0539	21.187	22.5051	17.4914	19.2039	23.1176	24.7244	22.3068
P55194	Sh3bp1	912.169	912.381	904.093	1153.7	1287.18	1111.63	1687.31	1305.69
P55200	Kmt2a	31.5415	39.8134	32.4545	34.8034	41.9775	48.9326	52.4244	42.4324
P55258	Rab8a	148.454	157.341	148.238	157.046	151.743	153.117	144.653	147.414
P55264	Adk	986.183	1002.24	1083.52	930.353	1251.42	1274.68	1279.32	1194.49
P55271	Cdkn2b	191.112	185.242	193.609	170.778	260.299	256.653	355.467	243.865
P55302	Lrpap1	1149.83	1192.99	1166.98	1450.32	1603.89	1557.67	2047.11	1934.95
P55772	Entpd1	80.3569	89.5343	91.2861	90.0597	71.1069	99.9385	79.3847	95.8615
P55937	Golga3	434.5	384.681	407.322	496.443	559.049	479.009	734.48	543.822
P56135	Atp5mf	3087.01	3540.76	3204.57	3273.74	3066.34	2946.37	2556.25	2861.95
P56183	Rrp1	337.214	271.141	325.854	515.132	402.342	397.752	519.168	523.422
P56212	Arpp19	1299.81	1380.25	1419.33	1596.2	1710.3	1721.06	2181.42	2128.65
P56213	Gfer	595.422	567.065	552.524	587.39	671.319	711.025	822.958	775.283
P56371	Rab4a	93.5075	88.8381	106.354	108.55	91.3609	103.368	85.8463	100.857
P56375	Acyp2	301.174	347.482	418.185	370.856	389.127	396.975	355.545	430.009
P56376	Acyp1	1397.9	1611.53	1745.6	1631.04	1264.52	1401.94	1423.97	1420.49
P56379	Atp5mj	528.588	751.895	705.605	582.736	430.013	438.237	518.676	571.601
P56380	Nudt2	460.091	474.796	426.161	443.658	504.967	555.428	373.084	477.231
P56382	Atp5f1e	1114.87	1132.31	1089.13	984.995	774.584	815.501	611.356	979.985
P56389	Cda	57.1673	80.2324	71.1436	87.5564	123.024	141.397	68.4818	92.0858
P56390	Cks2	380.796	355.285	410.241	419.611	491.151	633.737	673.082	757.035
P56391	Cox6b1	2493.52	2439.09	2469.5	2345.42	2742.05	3152.32	2932.69	3607.85
P56392	Cox7a1	70.2845	76.5293	65.7755	59.9695	37.081	37.5584	39.7426	33.3
P56393	Cox7b	459.591	551.449	516.779	476.626	445.595	415.337	351.402	387.352
P56394	Cox17	2101.84	2113.16	2690.12	2557.47	2987.85	2642.88	4308.35	2750.89
P56395	Cyb5a	3090.2	3140.32	3608.47	3245.96	3255.48	3244.64	4073.81	3682.84
P56399	Usp5	7735.68	7806.8	8364.55	7737.4	8612.77	8088.25	7126.35	7770.88
P56477	Irf5	219.664	215.559	224.21	180.258	165.45	177.372	175.488	151.586
P56480	Atp5f1b	31806.2	37430.5	34384.2	27689.6	34494.9	30857.4	30809.7	30340.5
P56542	Dnase2	405.5	467.112	504.947	442.152	460.649	450.225	606.179	585.392
P56546	Ctbp2	336.414	365.623	374.835	333.701	409.882	417.493	303.77	448.759
P56565	S100a1	1078.92	1162.28	1326.41	1220.26	1184.33	1196.33	1156.77	1617.9
P56581	Tdg	75.0822	71.9852	72.7226	66.3871	79.7809	69.4375	70.9269	92.7993
P56671	Maz	134.408	141.759	132.887	165.587	141.054	138.713	180.591	160.617
P56695	Wfs1	173.425	168.441	193.964	192.399	157.886	168.365	145.482	189.849
P56726	Smo	38.5426	40.2115	47.3594	58.4233	56.9742	62.7325	73.515	70.0476
P56812	Pdcd5	4223.39	4017.13	4691.51	4450.59	6160	5691.97	8098.09	6969.79
P56818	Bace1	94.2272	117.591	108.26	124.307	101.333	98.5884	89.215	146.302
P56873	Znrd2	622.62	577.474	623.996	626.411	1203.19	1319.27	1889.88	1232.9
P56959	Fus	13239.2	13650.3	14217.4	16692.8	19283.4	18088.4	24658.3	19027.7
P56960	Exosc10	207.803	216.797	180.38	211.042	207.389	223.103	163.582	261.26
P57080	Usp25	179.985	159.623	174.682	173.828	185.553	189.431	212.057	185.138
P57680	Evc	41.9423	46.8478	44.0316	43.9403	43.9699	46.6892	40.8536	48.8293
P57716	Ncstn	1636.03	1764.41	1841.3	1669.89	2137.2	2073.98	2168.39	2302.26
P57722	Pcbp3	198.893	196.332	210.423	186.154	174.315	161.278	167.674	143.93
P57724	Pcbp4	92.7926	92.3824	101.83	101.072	113.449	110.602	81.4811	110.853
P57746	Atp6v1d	319.533	321.962	321.441	356.892	278.278	266.977	231.671	252.969
P57757	Ctns	50.044	60.5383	81.7774	62.0653	31.4938	33.8192	NaN	44.8831
P57759	Erp29	5805.76	6428.25	6759.01	6460.96	6511.28	6632.38	8647.75	7262.44
P57776	Eef1d	8450.94	8459.82	10180.6	9078.47	11285	10714.3	13693.8	12584.8
P57780	Actn4	14504.6	14313.3	15819.4	15062.7	19314.4	19141.7	22095.8	17977.2
P57784	Snrpa1	3231.64	3237.25	3462.71	3864.49	4178.01	3750.86	4950.84	3685.49
P57787	Slc16a3	44.6515	34.5253	33.9489	51.9511	87.0962	78.419	112.29	60.9519
P57791	Rce1	31.1436	54.1212	60.4995	50.8218	33.0989	33.8613	30.1085	39.8813
P58006	Sesn1	97.7554	100.948	104.826	97.1591	99.2897	100.764	92.6503	87.9651
P58021	Tm9sf2	656.23	706.106	582.877	613.072	685.107	677.779	577.963	623.161
P58022	Loxl2	NaN	NaN	NaN	NaN	12.6644	NaN	NaN	NaN
P58043	Sesn2	69.792	98.0603	65.9167	53.0558	59.7787	62.3479	78.3956	65.9626
P58044	Idi1	4707.36	4004.84	6093.15	6064.89	10375	9098.8	9360.55	7695.63
P58058	Nadk	147.901	132.511	159.179	130.094	174.386	185.044	138.051	194.3
P58059	Mrps21	140.348	135.533	77.2588	138.671	149.042	166.823	129.607	151.38
P58064	Mrps6	151.49	177.323	154.373	238.972	260.051	280.265	373.542	307.705
P58069	Rasa2	57.4918	71.5749	64.0102	72.4641	48.1386	48.8018	39.4976	49.7167
P58137	Acot8	274.473	303.34	286.257	282.945	268.967	243.509	244.225	228.864
P58158	B3gat3	232.381	243.001	228.138	225.542	175.886	198.304	192.07	190.308
P58242	Smpdl3b	440.291	516.314	485.845	456.378	397.478	440.64	504.713	470.058
P58252	Eef2	23525.7	24281.5	26268	22464.8	27805.6	26990.8	22920.9	25787.4
P58281	Opa1	702.937	772.654	672.157	601.121	554.409	600.925	518.127	585.888
P58283	Rnf216	55.3089	50.0507	47.5319	44.9011	68.831	60.474	71.4304	74.7736
P58334	Klf16	39.7056	38.8621	21.9861	43.9089	56.5469	59.1054	44.3903	28.6731
P58389	Ptpa	3444.74	3441.54	3612.64	3209.64	3455.1	3751.49	3343.41	3550.03
P58404	Strn4	598.5	545.979	588.853	636.12	811.889	876.023	965.503	810.121
P58462	Foxp1	286.116	291.143	321.658	289.535	320.994	336.368	399.918	299.302
P58465	Ctdspl	54.7435	36.5113	42.2438	32.5914	24.1382	NaN	NaN	NaN
P58466	Ctdsp1	109.301	89.8581	136.732	127.458	136.727	152.309	161.74	148.615
P58468	Slx9	362.725	334.268	384.118	530.756	536.319	431.084	479.212	460.381
P58501	Paxbp1	65.5753	66.6314	63.2402	71.057	64.8445	70.0496	62.2032	73.4435
P58544	Btbd1	76.5178	81.0924	76.6612	87.7086	94.2434	81.4276	65.2201	98.495
P58659	Eva1c	39.582	43.2172	50.9826	43.6291	103.026	64.0141	55.6195	68.3475
P58660	Card10	130.39	122.098	128.903	149.735	233.315	175.227	144.798	233.85
P58681	Tlr7	17.6962	NaN	34.0151	NaN	NaN	11.559	NaN	29.4128
P58686	Bbln	382.159	399.553	427.987	476.725	413.028	439.445	527.764	464.04
P58742	Aaas	706.122	589.293	668.256	638.402	695.922	726.848	709.871	650.071
P58771	Tpm1	8312.01	8466.6	9953.03	8829.42	15267.8	13888.1	16301.1	17585
P58774	Tpm2	7200.22	7480.55	8009.48	7398.34	10104.4	10770.5	10177.8	13162
P58801	Ripk2	186.651	178.569	204.489	200.399	237.41	213.049	260.265	219.575
P58802	Tbc1d10a	238.762	233.245	245.318	275.976	312.404	314.822	319.1	304.066
P58854	Tubgcp3	219.766	232.569	201.114	216.192	185.29	192.461	162.389	177.398
P58871	Tnks1bp1	1335.16	1259.54	1368.73	1575.85	2005.16	2064.5	2754.34	2446.66
P58929	Gmeb2	320.346	300.651	330.229	373.486	432.488	392.64	535.073	473.052
P59016	Vps33b	81.3545	88.4956	83.9995	78.0977	81.9468	91.4896	75.3339	81.0129
P59017	Bcl2l13	893.31	937.802	1051.48	919.93	1133.86	1080.85	1167.7	996.808
P59024	Fkbp14	103.702	99.0158	107.149	98.8502	131.537	96.8812	125.389	108.871
P59048	Pdrg1	108.865	104.359	122.909	121.656	169.994	162.135	214.878	218.335
P59108	Cpne2	181.444	210.261	174.973	175.214	196.776	167.91	177.84	167.598
P59110	Senp1	168.054	164.215	170.677	164.041	185.283	177.946	177.712	191.527
P59114	Pcif1	59.6829	57.5163	57.6747	51.2446	60.2086	69.6949	70.6195	63.385
P59222	Scarf2	227.904	232.061	232.015	349.915	309.888	295.487	272.998	332.924
P59235	Nup43	424.528	378.033	410.919	436.287	717.3	618.563	956.832	683.878
P59240	Nphp4	NaN	NaN	NaN	NaN	NaN	NaN	NaN	20.3172
P59242	Cgn	91.7573	98.252	100.907	120.829	122.312	132.23	181.385	183.236
P59266	Fitm2	58.9923	56.8234	60.2142	58.4122	57.064	61.6119	44.5957	47.421
P59279	Rab2b	24.5941	24.8058	23.685	19.3084	25.4939	28.7231	33.0104	30.0508
P59325	Eif5	2328.22	2034.59	2264.89	2720.35	3293.87	2990.54	3815.12	3691.56
P59326	Ythdf1	562.215	530.375	463.166	502.426	552.219	623.277	552.13	606.969
P59328	Wdhd1	394.692	383.133	360.878	395.011	460.87	467.681	480.062	417.067
P59438	Hps5	64.0117	67.9941	66.2434	69.4792	64.2645	61.1515	70.6621	66.9944
P59470	Polr3b	39.8382	45.9006	44.9671	41.4517	49.1781	51.1229	41.5228	41.6456
P59481	Lman2l	170.243	174.683	167.763	163.798	158.279	159.015	160.043	143.401
P59598	Asxl1	42.0656	28.5122	39.471	49.5778	46.9757	41.4846	37.3857	39.7792
P59672	Anks1a	184.059	182.784	190.012	171.572	215.231	207.604	227.387	221.42
P59708	Sf3b6	1169.01	1276.12	1328.55	1131.19	1155.52	1063.05	1100.97	958.973
P59759	Mrtfb	368.052	320.141	344.673	429.847	433.66	418.904	546.633	436.359
P59913	Pcmtd1	79.4337	86.5388	93.1852	87.9804	57.3337	70.5006	63.117	72.6072
P59941	Sirt6	77.6579	85.1707	85.2689	76.4484	93.3468	86.5287	71.0483	90.8332
P59997	Kdm2a	226.967	220.325	212.599	240.932	226.663	228.126	178.617	225.818
P59999	Arpc4	5460.6	5685.88	5967.49	5071.83	6744.82	5816.78	4916.86	5490.67
P60007	Anapc15	69.9898	80.1657	68.3306	79.481	79.6462	86.2109	95.9578	76.8898
P60060	Sec61g	2943.54	3404.7	3892.15	2843.05	2160.84	2017.59	1555.33	2535.39
P60122	Ruvbl1	5572.93	5679.32	5273.7	4545.94	5527.93	5588.89	5093.6	4873.75
P60229	Eif3e	1831.7	1986.65	1877.98	1700.14	1833.61	1999.79	1393.46	1888.46
P60330	Espl1	459.962	406.923	422.66	507.176	418.298	496.464	413.476	475.099
P60335	Pcbp1	13612.5	12504.9	15480.1	13490.7	21410.9	22004.6	19312	16336.4
P60487	Pdxp	226.292	221.871	211.509	221.097	218.459	223.376	143.438	206.547
P60521	Gabarapl2	379.453	427.13	566.604	483.974	382.165	459.057	404.39	412.265
P60603	Romo1	42.3449	55.8315	51.735	57.4521	56.3306	49.7806	44.9655	63.1949
P60605	Ube2g2	498.401	563.529	655.516	557.467	866.6	829.676	958.862	738.492
P60670	Nploc4	731.804	713.421	695.592	737.869	801.948	795.357	696.171	805.477
P60710	Actb	52215.5	50703	58080.3	50678	80412.6	94590.6	81028.3	65472.7
P60762	Morf4l1	122.156	120.217	104.135	117.106	147.801	153.43	127.536	134.649
P60766	Cdc42	3308.28	2850.92	3427.96	3018.02	3773.87	4162.88	3475.88	3689.15
P60824	Cirbp	924.426	1095.78	996.761	1036.19	931.172	1078.91	1099.66	1220.38
P60840	Ensa	254.087	274.499	331.688	288.772	366.899	401.069	539.935	481.539
P60843	Eif4a1	15192.9	15212.1	16042.2	14266.7	16497.2	16800.2	14855	15468.6
P60867	Rps20	4833.81	3967.85	4791.06	6042.29	5685.5	5771.41	8307.87	7362.79
P60882	Megf8	31.2239	33.5363	46.1467	40.159	36.4311	35.8258	36.991	35.7459
P60898	Polr2i	386.577	375.012	369.267	443.251	750.037	893.852	673.879	825.907
P60904	Dnajc5	121.197	138.464	72.1947	120.616	179.309	136.859	215.074	154.16
P61021	Rab5b	971.266	1216.79	1189.71	997.79	912.689	997.679	866.526	943.011
P61022	Chp1	1045.6	1181.46	1266.2	1326.41	1658.57	1577.22	2158.65	2061.47
P61025;Q3UNC9	Cks1b;Cks1brt	547.614	587.007	567.629	571.613	726.893	782.88	1006.77	966.22
P61027	Rab10	1117.93	1281.33	1231.79	1181.13	1123.48	1003.57	936.276	1132.12
P61028	Rab8b	75.2525	78.9509	78.6954	71.4342	65.6955	79.1553	53.953	72.2999
P61080	Ube2d1	349.467	371.529	464.169	392.359	314.944	444.033	405.654	386.528
[truncated: 7,085 more rows]

## Sheet: S2
Supplementary Table 2: Differential proteins between the 30mbar stretched group and the static group.
Accessions	Genes	FC	p-value	Change
Q9D832	Dnajb4	0.62107	2.91e-06	Down
Q9CY62	Rnf181	1.9635	6.95e-06	Up
P18828	Sdc1	1.7238	7.09e-06	Up
O70433	Fhl2	1.9168	7.82e-06	Up
Q9CPP0	Npm3	1.8342	1.03e-05	Up
Q8WTY4	Ciapin1	1.7555	1.08e-05	Up
Q6PFQ7	Rasa4	0.66516	1.37e-05	Down
Q09324	Gcnt1	0.55436	1.73e-05	Down
P24668	M6pr	2.2895	2.01e-05	Up
Q61937	Npm1	1.9328	2.27e-05	Up
Q99LN9	Dohh	1.9079	2.57e-05	Up
Q8VCP8	Ak6	1.5874	2.93e-05	Up
Q9Z247	Fkbp9	1.6996	3.42e-05	Up
Q9D187	Ciao2b	1.9031	3.56e-05	Up
Q8BGS2	Bola2	2.1508	3.87e-05	Up
Q9CQU5	Zwint	2.4968	4.02e-05	Up
P97314	Csrp2	2.0866	4.21e-05	Up
A0A5F8MPY0	Pigbos1	2.0895	4.3e-05	Up
Q8R138	Tmem119	1.6957	5.08e-05	Up
Q497H0	Zfand3	2.7467	5.1e-05	Up
Q9QXE0	Hacl1	0.6237	5.33e-05	Down
Q791N7	Polr1h	3.0369	5.35e-05	Up
Q64FW2	Retsat	0.57661	5.37e-05	Down
P32507	Nectin2	1.6485	5.42e-05	Up
Q9CQK7	Rwdd1	1.7076	5.5e-05	Up
P70349	Hint1	2.3886	5.62e-05	Up
Q99JW4	Lims1	1.6917	5.7e-05	Up
Q9DCT8	Crip2	1.9068	5.76e-05	Up
Q60591	Nfatc2	1.5994	5.77e-05	Up
O55137	Acot1	0.086938	6e-05	Down
Q8BY89	Slc44a2	1.8171	6.01e-05	Up
Q9CQ79	Txndc9	1.6337	6.25e-05	Up
P99028	Uqcrh	1.5633	6.66e-05	Up
A6X919	Dpy19l1	0.59738	6.73e-05	Down
Q6NVF9	Cpsf6	1.5814	7.05e-05	Up
Q3UHH8	Gxylt1	1.5487	7.54e-05	Up
P63323	Rps12	3.238	7.63e-05	Up
Q76N33	Stambpl1	1.6879	8.09e-05	Up
Q99P58	Rab27b	0.59393	8.14e-05	Down
Q9Z255	Ube2a	3.1355	8.19e-05	Up
P49817	Cav1	1.9164	8.79e-05	Up
Q91XC8	Dap	1.9367	8.96e-05	Up
Q9D1G5	Lrrc57	0.66416	9.07e-05	Down
E0CYQ0	Kctd17	1.6107	9.17e-05	Up
P83870	Phf5a	2.0406	9.18e-05	Up
E9Q7P1	Col22a1	0.2227	9.37e-05	Down
Q9JL60	Gmeb1	1.6411	9.52e-05	Up
Q8VCE4		1.8055	9.6e-05	Up
Q8C436	Vcpkmt	1.7658	9.84e-05	Up
P34022	Ranbp1	2.0643	9.89e-05	Up
Q9CR41	Hypk	1.8188	0.00010072	Up
Q8VEE0	Rpe	1.7455	0.00010363	Up
P0DN34	Ndufb1	1.5255	0.00010766	Up
Q9R059	Fhl3	1.79	0.00011446	Up
Q3UHX2	Pdap1	1.7611	0.00011566	Up
Q8VEB3	MACIR	1.5626	0.00011844	Up
Q9ER00	Stx12	1.5796	0.00012078	Up
P19788	Mgp	0.36025	0.0001336	Down
Q8R034	Anapc13	2.5637	0.00013556	Up
P63242	Eif5a	1.7712	0.00013802	Up
Q9DB91	Med29	1.9242	0.00014166	Up
Q810D6	Grwd1	1.7576	0.00015089	Up
Q9D735	Trir	1.8336	0.0001608	Up
P56392	Cox7a1	0.54184	0.00016323	Down
P63028	Tpt1	1.696	0.00016839	Up
Q99JZ7	Errfi1	1.6808	0.00017248	Up
Q9D967	Mdp1	1.5607	0.00017252	Up
P26883	Fkbp1a	1.8512	0.0001756	Up
Q9JJ06	C1galt1	0.64735	0.00017849	Down
Q8BHG2	Czib	1.7696	0.00018123	Up
P25446	Fas	1.9723	0.00018837	Up
Q8R3V6	Cuedc1	1.6919	0.00019134	Up
P62774	Mtpn	1.7174	0.00019247	Up
O70251	Eef1b	1.7746	0.00019846	Up
Q9ER63	Tnfrsf23	5.5439	0.00020088	Up
Q9D061	Acbd6	1.7488	0.00020131	Up
Q8QZY9	Sf3b4	2.002	0.00020712	Up
Q91Y74	St3gal4	0.6229	0.00020945	Down
P58771	Tpm1	1.7728	0.00021426	Up
Q8JZV7	Amdhd2	0.66361	0.00022746	Down
Q9Z2G9	Htatip2	0.64083	0.00022765	Down
Q9JKP7	Pole3	1.6199	0.00023105	Up
P53996	Cnbp	3.4462	0.00023149	Up
Q99MD9	Nasp	1.7051	0.00023293	Up
P60898	Polr2i	1.9971	0.00023777	Up
Q9CQT7	Desi1	1.5254	0.00023845	Up
O35127	Grcc10	2.0211	0.00024495	Up
Q62422	Ostf1	1.8399	0.00024749	Up
Q9D173	Tomm7	3.2758	0.00026371	Up
Q9JKP8	Chrac1	1.5775	0.00026584	Up
P52503	Ndufs6	2.2656	0.00027036	Up
Q9D9Z1	Knstrn	1.6433	0.00028082	Up
Q8BVF2	Pdcl3	1.6369	0.00028333	Up
P62274	Rps29	2.0635	0.0002944	Up
Q64669	Nqo1	0.54947	0.00029448	Down
Q8C1M2	Znf428	1.7363	0.00030508	Up
Q3TYQ9	Aox4	0.44014	0.00031127	Down
Q6P6J0	Adat2	1.9694	0.00031378	Up
Q62356	Fstl1	2.3023	0.00032018	Up
P48755	Fosl1	1.7172	0.00032063	Up
Q62433	Ndrg1	2.491	0.00032243	Up
Q3UGS4	Mcrip1	1.8306	0.00033804	Up
Q60865	Caprin1	1.7057	0.00034549	Up
Q91X58	Zfand2b	1.9671	0.00035218	Up
Q9ET22	Dpp7	0.62555	0.00035902	Down
Q6NXY9	Polr3g	1.5243	0.00036804	Up
Q60972	Rbbp4	1.6577	0.00036811	Up
Q9CQJ6	Denr	1.6036	0.00037327	Up
O54910	Nfkbie	1.7054	0.00037715	Up
P97855	G3bp1	1.7057	0.00037977	Up
P16045	Lgals1	1.7327	0.00038154	Up
Q9D8C8	Ppp1r35	1.8596	0.00038552	Up
Q6P5F6	Slc39a10	1.7917	0.00040731	Up
Q71FD7	Fblim1	1.783	0.00041255	Up
Q91Z38	Ttc1	1.502	0.00041865	Up
Q9CQ43	Dut	1.5527	0.00041899	Up
Q3U962	Col5a2	1.6678	0.00042217	Up
Q61554	Fbn1	1.7884	0.00042578	Up
Q8BJZ3	Tmbim1	2.6994	0.00042968	Up
Q9D0L4	Adck1	0.65286	0.00042983	Down
D3Z6H8	Amd2	2.2292	0.00043196	Up
Q8BG50	Tmem169	0.11913	0.00044272	Down
Q9DAK9	Phpt1	1.6375	0.0004584	Up
Q9WTX5	Skp1	1.6	0.00045972	Up
Q9CQ71	Rpa3	1.816	0.0004697	Up
Q6P6L0	Filip1l	1.6509	0.00046994	Up
Q9JKB3	Ybx3	1.7232	0.00048731	Up
Q5EBG8		1.6832	0.00049068	Up
Q8R317	Ubqln1	2.1567	0.00049652	Up
O35912	Emp3	4.2435	0.00050674	Up
Q8VC57	Kctd5	1.5845	0.00051947	Up
Q8K4G5	Ablim1	1.6854	0.00053725	Up
P11276	Fn1	1.6927	0.00053912	Up
P97822	Anp32e	1.7048	0.00054873	Up
Q9CZ83	Mrpl55	1.5125	0.00055416	Up
Q3V460	Smim26	0.41328	0.000559	Down
Q8VC88	Gca	1.8275	0.00055917	Up
Q8R5C5	Actr1b	1.5704	0.00056139	Up
Q6IME9	Krt72	0.31655	0.00057503	Down
Q9CQ19	Myl9	1.5297	0.00061439	Up
P63044	Vamp2	2.0405	0.00062714	Up
Q8BGS7	Cept1	0.64982	0.00063044	Down
Q62048	Pea15	1.7127	0.00063795	Up
Q6PGH0	Ubtd2	1.6324	0.00064785	Up
Q8CFI2	Cdc34	1.561	0.00066819	Up
O35427	Crcp	2.4806	0.00066846	Up
P25425	Pou2f1	1.7274	0.00074172	Up
Q8C263	Ska3	1.6278	0.0007538	Up
Q9WUK2	Eif4h	1.5971	0.00077409	Up
Q91VJ2	Cavin3	1.6511	0.0007847	Up
Q61025	Ift20	2.0228	0.00078811	Up
Q62176	Rbm38	1.9012	0.00079748	Up
Q91W90	Txndc5	1.6519	0.00080516	Up
P04104	Krt1	0.25372	0.00081989	Down
Q8R3V5	Sh3glb2	1.5363	0.00082042	Up
Q8CIE2	Zmiz2	2.1046	0.0008252	Up
Q6P2L7	Golm2	1.6021	0.00083413	Up
Q61074	Ppm1g	1.5706	0.00083949	Up
Q8BVH9	Mettl6	1.5733	0.00084033	Up
Q8CJ53	Trip10	1.5732	0.00084615	Up
Q9R0M4	Podxl	1.7786	0.00085508	Up
Q8JZK9	Hmgcs1	1.5306	0.00092228	Up
Q05816	Fabp5	1.652	0.00094246	Up
P81069	Gabpb2	1.9532	0.00095291	Up
Q8JZS6	N4bp2l2	1.6849	0.00095504	Up
Q9DC51	Gnai3	1.6824	0.00095569	Up
P07214	Sparc	2.4265	0.00095914	Up
Q9D6V8	Paip2	1.6869	0.00096828	Up
Q8VED5	Krt79	0.1479	0.00097152	Down
Q9D7E4		1.8441	0.000973	Up
O70305	Atxn2	1.5374	0.00098009	Up
Q9QUQ5	Trpc4	4.6031	0.00098051	Up
Q91VR7	Map1lc3a	1.6909	0.00098555	Up
O70400	Pdlim1	1.5558	0.00099795	Up
P13595	Ncam1	1.5363	0.0010024	Up
Q9CPT5	Nop16	1.9636	0.0010117	Up
Q9DCX1	Mad2l1bp	1.5471	0.0010189	Up
Q9ES63	Usp29	0.27651	0.0010612	Down
Q9QYR9	Acot2	0.66143	0.0010624	Down
Q61189	Clns1a	1.6498	0.0010725	Up
P00687	Amy1	5.4141	0.0010769	Up
Q9Z130	Hnrnpdl	1.6887	0.001078	Up
Q9D083	Spc24	1.6215	0.0010783	Up
Q9CX60	Lbh	4.5667	0.0011019	Up
Q9CR13	Fmc1	0.63431	0.0011072	Down
Q61508	Ecm1	1.7369	0.0011126	Up
P62311	Lsm3	2.0184	0.0011151	Up
Q9CWI3	Bccip	1.5641	0.001125	Up
Q9CPZ8	Cmc1	1.7614	0.0011301	Up
Q8K4X7	Agpat4	0.62946	0.0011306	Down
Q9DBQ9	Swt1	0.36022	0.0011473	Down
Q91W45	Paip2b	1.8775	0.0011611	Up
Q9JLZ3	Auh	0.63762	0.0011701	Down
Q61686	Cbx5	1.8494	0.0011728	Up
Q99LZ3	Gins4	1.5738	0.0011738	Up
Q99LT0	Dpy30	1.6145	0.001177	Up
Q9CQ90		1.8763	0.0011986	Up
Q3TJ22	Aamp	1.5151	0.0012103	Up
Q3U276	Sdhaf1	4.1972	0.001213	Up
Q62523	Zyx	1.6974	0.0012187	Up
Q8CCI5	Rybp	2.0532	0.0012237	Up
Q9D1Q6	Erp44	1.512	0.0012292	Up
Q9Z0J0	Npc2	1.6764	0.001253	Up
Q6PAM1	Txlna	1.7918	0.001279	Up
Q3TGF2	Fam107b	1.8865	0.0012928	Up
Q8C147	Dock8	0.55396	0.001306	Down
Q9EQS3	Mycbp	1.7037	0.0013362	Up
Q8BGT7	Smndc1	1.5275	0.0013525	Up
Q7TPE5	Slc7a6os	1.6746	0.0013567	Up
Q62384	Zpr1	1.7601	0.0013568	Up
Q9DCG9	Trmt112	1.598	0.0013828	Up
Q80VJ3	Dnph1	1.6644	0.0013838	Up
Q8K371	Amotl2	1.8139	0.0013903	Up
P23242	Gja1	1.5887	0.0014161	Up
Q9CQK1	Znhit3	1.5782	0.0014164	Up
Q3TTY5	Krt2	0.34881	0.0014245	Down
Q8K0H5	Taf10	1.7893	0.0014258	Up
Q8VCS6	Med9	1.9539	0.0014589	Up
O35343	Kpna4	2.0945	0.0014661	Up
P35951	Ldlr	1.8618	0.0014699	Up
P35456	Plaur	1.7866	0.0014984	Up
P47955	Rplp1	2.3028	0.0015111	Up
Q8C8T8	Tsr2	1.6635	0.0015211	Up
Q8CDI6	Ccdc158	0.34786	0.0015223	Down
Q99020	Hnrnpab	1.5398	0.0015295	Up
Q9D727		1.5939	0.0015389	Up
Q9R0P9	Uchl1	1.6126	0.0015432	Up
Q9CPU4	Mgst3	0.5761	0.0015604	Down
P83940	Eloc	1.7656	0.0015612	Up
Q61398	Pcolce	1.5093	0.0015638	Up
Q6TEK5	Vkorc1l1	1.6758	0.0015669	Up
Q62084	Ppp1r14b	1.9687	0.001579	Up
Q9Z1P8	Angptl4	1.9366	0.0016101	Up
Q9EQX4	Aif1l	1.97	0.0016552	Up
Q5DTU0	Afap1l2	1.5025	0.0017236	Up
Q91XA2	Golm1	1.6046	0.0017278	Up
Q9DCD5	Tjap1	1.6834	0.0017684	Up
Q8CF66	Lamtor4	0.61477	0.0017979	Down
Q64435	Ugt1a6	0.60228	0.0018004	Down
O88939	Zbtb7a	2.165	0.0018014	Up
Q99JY0	Hadhb	0.64673	0.0018115	Down
Q61469	Plpp1	1.6782	0.0018117	Up
Q9R118	Htra1	1.6509	0.0018163	Up
Q91WK5	Gcsh	1.9097	0.0018432	Up
Q9CXU9	Eif1b	1.972	0.001888	Up
Q91WN1	Dnajc9	1.517	0.0018922	Up
A2AF31	Tmsb15b2	1.785	0.0019131	Up
Q3U1G5	Isg20l2	0.54264	0.0019229	Down
Q9JJ11	Tacc3	1.5903	0.0019303	Up
Q60714	Slc27a1	0.60375	0.0019542	Down
P63168	Dynll1	1.6586	0.0019576	Up
Q6NXN1	Szrd1	1.9808	0.0019615	Up
P49282	Slc11a2	1.5584	0.0019666	Up
Q69ZQ2	Isy1	1.5441	0.0019734	Up
Q69Z23	Dnah17	0.24759	0.0020008	Down
O35516	Notch2	1.566	0.0020239	Up
Q80U04	Pja2	1.7556	0.0020321	Up
Q9QYF9	Ndrg3	1.5338	0.0020553	Up
O70493	Snx12	1.629	0.0020663	Up
P58044	Idi1	1.7503	0.0020715	Up
Q3UZD5	Prdm6	0.61291	0.0020776	Down
Q9D0B6	Pbdc1	1.5686	0.0020779	Up
Q91XV3	Basp1	1.8616	0.002103	Up
Q9R269	Ppl	1.8082	0.0021144	Up
Q9CQT5	Pomp	1.5421	0.0021394	Up
Q91W67	Ubl7	1.7104	0.0021423	Up
Q8JZV9	Bdh2	0.39846	0.0021434	Down
P22777	Serpine1	1.7415	0.0021611	Up
Q66JT1	Lrrc8e	0.56387	0.0021611	Down
Q9CWM4	Pfdn1	1.5468	0.0021663	Up
Q9D7V2	Lysmd2	1.6322	0.0021766	Up
Q80V76	Pygo2	1.6007	0.0022198	Up
Q9CYI4	Luc7l	1.7496	0.0022216	Up
P28301	Lox	2.1238	0.0022232	Up
Q7TSJ2	Map6	1.5801	0.0022667	Up
Q9D0B0	Srsf9	1.5251	0.0023053	Up
Q91ZF0	Dnajc24	1.5083	0.0023159	Up
Q9CQJ2	Pih1d1	1.7016	0.0023213	Up
Q08093	Cnn2	1.5537	0.0023389	Up
Q9D883	U2af1	1.5424	0.0023396	Up
Q9JJS0	Scube2	0.48217	0.0023605	Down
Q9CZ44	Nsfl1c	1.5517	0.0023633	Up
Q8CA71	Shisa4	1.6868	0.0023812	Up
Q9DB42	Znf593	1.6244	0.0023826	Up
P36536	Sar1a	1.7555	0.0023832	Up
Q9D593	Atp6v1e2	1.652	0.0023855	Up
P51807	Dynlt1	2.2652	0.0024406	Up
Q8VCI5	Pex19	1.8688	0.0024605	Up
P59048	Pdrg1	1.6718	0.0024743	Up
Q8R084	Ugt2b1	0.2272	0.0024767	Down
Q8CE22	Dmtf1	1.5398	0.0024906	Up
P58871	Tnks1bp1	1.6736	0.0025451	Up
Q6GQV7	Edrf1	1.7068	0.0026089	Up
Q9CQG6	Tmem147	0.44465	0.0026156	Down
P56873	Znrd2	2.3037	0.0026167	Up
Q923E4	Sirt1	1.5233	0.0026633	Up
Q3UA16	Spc25	1.6963	0.0026707	Up
Q8R1G6	Pdlim2	1.6261	0.0027002	Up
P10711	Tcea1	1.5349	0.002727	Up
P63024	Vamp3	1.6245	0.0027287	Up
Q8BT07	Cep55	1.6735	0.0027463	Up
Q8BNY6	Ncs1	1.7389	0.0027591	Up
Q3TQI7		1.649	0.0027715	Up
Q64695	Procr	3.248	0.0028226	Up
Q8BS39	Ccdc32	1.685	0.0028288	Up
Q60973	Rbbp7	1.6238	0.0028306	Up
Q9JIP6	Fzd2	1.6815	0.0028379	Up
Q99LU0	Chmp1b1	0.56132	0.0028605	Down
O09044	Snap23	1.7602	0.002879	Up
P16406	Enpep	0.48669	0.0029467	Down
O35153	Bet1l	2.3125	0.0029512	Up
Q91W92	Cdc42ep1	1.6971	0.0029607	Up
Q8R409	Hexim1	1.5862	0.0030273	Up
Q9ET26	Rnf114	1.6313	0.0030511	Up
O54931	Pakap	1.6254	0.0030767	Up
Q9CWZ3	Rbm8a	1.641	0.0030822	Up
Q9CQE6	Asf1a	1.5782	0.0031022	Up
Q8BHX1	Haus1	1.6082	0.0031075	Up
Q9CWG1	Glipr1	1.7208	0.0031148	Up
Q9D113	Dnlz	2.9734	0.0031245	Up
Q9D7M1	Gid8	1.7096	0.0031895	Up
P31786	Dbi	1.5202	0.0031938	Up
Q8C9S4	Ccdc186	1.5365	0.0032172	Up
P36993	Ppm1b	1.7457	0.0032789	Up
Q6PIX9	Mtnap1	0.576	0.0032884	Down
P97825	Jpt1	2.0912	0.003318	Up
Q9CQ00	Dmac1	0.61355	0.0033308	Down
Q00262	Stx2	1.5478	0.0033426	Up
Q9CQZ1	Hsbp1	1.8214	0.0033844	Up
P02535	Krt10	0.28992	0.0033996	Down
Q62513	Znf260	0.61147	0.0034089	Down
Q99L48	Nmd3	1.5131	0.0034404	Up
Q8R2M2	Dnttip2	1.5922	0.0034451	Up
P58465	Ctdspl	0.23253	0.0034477	Down
P18572	Bsg	1.6755	0.0034628	Up
Q64152	Btf3	2.2339	0.0034712	Up
Q3SXD3	Hddc2	1.5391	0.0034961	Up
Q9WVS7	Map2k5	0.62731	0.0035022	Down
Q9D2P4	Urm1	1.7216	0.0035032	Up
Q8K1S6	Spire2	1.5599	0.0035081	Up
P97315	Csrp1	2.1888	0.0035088	Up
O08539	Bin1	1.8633	0.0035089	Up
Q5DU00	Dcdc2	0.17035	0.003572	Down
Q3USH5	Sfswap	1.6831	0.0035855	Up
Q05CL8	Larp7	0.63656	0.0036241	Down
P63276	Rps17	1.638	0.0036523	Up
Q9CWW6	Pin4	1.5239	0.0036593	Up
P62960	Ybx1	2.3697	0.0036788	Up
K7N6Y5	Gm8011	0.29454	0.0036853	Down
Q5UAK0	Mier1	1.5397	0.0036931	Up
Q9D495	Syce1	0.32682	0.0037028	Down
Q8BP27	Sfr1	1.5216	0.0037168	Up
Q9Z2F7	Bnip3l	1.5068	0.0037402	Up
Q8BH97	Rcn3	1.8298	0.0037531	Up
Q149G0		1.6746	0.0038112	Up
P31996	Cd68	0.63857	0.0038626	Down
Q69ZU6	Thsd7a	3.6494	0.0038941	Up
Q9Z1Y4	Trip6	1.5005	0.00391	Up
P70193	Lrig1	1.6413	0.0039326	Up
P26645	Marcks	2.1573	0.0039453	Up
B1AXD8	Akirin2	1.638	0.0040018	Up
Q9Z0M6	Adgre5	1.5497	0.0040138	Up
Q9JJ94	Ssna1	1.8059	0.0041067	Up
Q05186	Rcn1	1.524	0.0041192	Up
Q8BGA7	Ints15	0.55955	0.0041471	Down
O35658	C1qbp	2.9155	0.0041603	Up
Q3TLH4	Prrc2c	1.7477	0.0042227	Up
Q9QY93	Dctpp1	1.6392	0.0042272	Up
Q9CPR1	Rwdd4	1.5717	0.0042594	Up
Q80X50	Ubap2l	1.685	0.0042825	Up
Q3UV17	Krt76	0.23589	0.0043234	Down
Q7TSI3	Ppp6r1	1.5513	0.0043504	Up
Q9R1K9	Cetn2	1.5905	0.0043798	Up
P19426	Nelfe	1.6749	0.0043981	Up
E9Q7M2	Tsc22d2	1.6439	0.0044187	Up
P59235	Nup43	1.8042	0.0044205	Up
P60710	Actb	1.5188	0.0044388	Up
Q0VGT2	Gli2	5.4359	0.0045115	Up
O88207	Col5a1	2.0165	0.0045778	Up
P61025	Cks1b	1.5316	0.0046079	Up
Q8R3H9	Ttc4	1.6171	0.0046215	Up
Q4VAA2	Cdv3	1.8482	0.0046449	Up
Q9QXV8	Spry2	1.8194	0.0046979	Up
P56812	Pdcd5	1.5487	0.0047592	Up
Q62159	Rhoc	1.7064	0.0047688	Up
Q91ZV7	Plxdc1	0.6028	0.0048728	Down
Q8BXL9	Iffo1	3.2462	0.0049163	Up
P70271	Pdlim4	1.507	0.0049252	Up
Q9R210	Tfeb	1.5662	0.0049806	Up
Q8C3I8	Hgh1	1.5455	0.0050082	Up
P56390	Cks2	1.6316	0.0050528	Up
B2RPU8	Zbed5	2.1879	0.0051569	Up
A2A6P4	Vcf1	1.6659	0.0051684	Up
Q9D1C1	Ube2c	1.7056	0.0051727	Up
P08046	Egr1	1.5301	0.0051852	Up
P63147	Ube2b	1.6738	0.005188	Up
Q8R1N0	Znf830	1.7566	0.0051938	Up
Q9D198	Syf2	1.8085	0.0052338	Up
Q9QXT0	Cnpy2	1.797	0.0052734	Up
O35177	Nedd9	1.6206	0.0053625	Up
Q8BGV5	Znf8	1.56	0.0053665	Up
O09012	Pex5	1.5032	0.0053915	Up
P61971	Nutf2	2.6945	0.0053923	Up
Q61738	Itga7	0.61473	0.0054056	Down
Q91XX1	Pcdhgc3	1.5733	0.0054143	Up
Q9DAY5		1.9439	0.0054517	Up
Q9CYZ2	Tpd52l2	1.6311	0.0054589	Up
Q6V3W6	Drc7	0.25272	0.0054933	Down
Q9WVH9	Fbln5	0.57988	0.0055036	Down
Q9CX11	Utp23	0.32974	0.0055066	Down
Q9D7M8	Polr2d	1.8296	0.0055329	Up
Q8K2D6	Dctd	1.889	0.0055507	Up
Q922J3	Clip1	1.5249	0.0056041	Up
Q9CWU4		1.5858	0.0056125	Up
P70296	Pebp1	1.6193	0.0056183	Up
B2RSH2	Gnai1	0.56665	0.0056371	Down
P61022	Chp1	1.547	0.0056509	Up
Q9CZR8	Tsfm	1.576	0.0057151	Up
P97808	Fxyd5	1.5271	0.0058175	Up
Q99KN2	Ciao1	1.5179	0.0058521	Up
Q80WR5		1.8258	0.0058829	Up
P08207	S100a10	1.6294	0.0059363	Up
Q9R0A0	Pex14	1.5672	0.0059511	Up
Q3UJB0	Sf3b2	1.5873	0.0059927	Up
Q8CJ26	Nradd	1.5111	0.0060265	Up
Q673H1	Tusc1	1.6457	0.006054	Up
Q9D7S9	Chmp5	1.8189	0.0060596	Up
P47880	Igfbp6	2.7835	0.0060755	Up
A0A0N4SUS7	Gm35549	0.12959	0.0060982	Down
O35207	Cdk2ap1	1.6719	0.0061267	Up
Q91VK4	Itm2c	1.5411	0.0061838	Up
P05977	Myl1	8.1464	0.0062498	Up
Q9CQB2	Mcrip2	2.042	0.0063002	Up
P62818	S100a3	2.8903	0.0063179	Up
Q8K3C3	Lzic	1.6847	0.0063433	Up
P46656	Fdx1	1.7972	0.0063492	Up
Q3UZ39	Lrrfip1	1.5147	0.006367	Up
P11404	Fabp3	0.60501	0.006394	Down
A0A494BB10	Asdurf	1.5515	0.0064129	Up
Q8BGB7	Enoph1	1.5075	0.006576	Up
Q3UMT1	Ppp1r12c	1.5575	0.0065939	Up
Q8VHL1	Setd7	1.5144	0.0066423	Up
Q7TSC1	Prrc2a	1.5804	0.0066526	Up
Q9D0B5	Tstd3	1.7569	0.0066578	Up
Q9R112	Sqor	0.65458	0.0066707	Down
Q91WJ8	Fubp1	1.5808	0.0066843	Up
Q8VEA4	Chchd4	1.6537	0.0068941	Up
Q6PEV3	Wipf2	1.5911	0.0069576	Up
O54786	Dffa	1.7004	0.0069765	Up
Q9CQX8	Kgd4	2.5343	0.0069765	Up
Q6P5G6	Ubxn7	1.5561	0.0070067	Up
E9Q1Z0	Krt90	0.19057	0.007016	Down
Q80TF3	Pcdh19	2.1147	0.007073	Up
Q8K2Q0	Commd9	1.5139	0.0072094	Up
Q60847	Col12a1	1.5448	0.0072519	Up
Q9CQL7	Mrfap1	1.6032	0.0072858	Up
Q07235	Serpine2	1.5344	0.007308	Up
Q9WU63	Hebp2	1.5549	0.0074174	Up
Q91VH6	Memo1	1.5046	0.0076246	Up
P05214	Tuba3b	2.0608	0.0076551	Up
P84078	Arf1	1.712	0.0077047	Up
Q91WD7	Kif18a	0.64195	0.0077139	Down
P97298	Serpinf1	1.5835	0.0077626	Up
Q9CQR2	Rps21	1.5926	0.0077656	Up
Q80VJ2	Sra1	1.6605	0.0078966	Up
P01901	H2-K1	1.6043	0.0079029	Up
Q9JJW6	Alyref2	1.6153	0.0079698	Up
P58064	Mrps6	1.6915	0.0079724	Up
Q9WTQ5	Akap12	1.565	0.0079896	Up
Q9CYA6	Zcchc8	1.5419	0.0080367	Up
P62878	Rbx1	1.5038	0.0081005	Up
Q8BH66	Atl1	0.29662	0.0081776	Down
Q78ZA7	Nap1l4	1.7558	0.0082549	Up
Q922M7		1.53	0.0083544	Up
P08121	Col3a1	1.5934	0.0083818	Up
Q9QZR0	Rnf25	1.571	0.008446	Up
Q9JLV1	Bag3	1.5359	0.0084577	Up
Q8VI36	Pxn	1.5708	0.0084904	Up
Q8CI61	Bag4	1.5902	0.0084911	Up
Q9D8P7	Gtf3c6	1.8762	0.0084982	Up
Q3UUD2	Spry3	1.8185	0.0085675	Up
Q08091	Cnn1	1.767	0.0085707	Up
O08709	Prdx6	1.512	0.008597	Up
Q8BGD8	Coa6	1.8397	0.0086264	Up
Q8BLH7	Hirip3	1.6133	0.00865	Up
P60060	Sec61g	0.63203	0.0086834	Down
Q91VJ5	Pqbp1	1.7004	0.0086925	Up
P51859	Hdgf	1.6465	0.0087093	Up
P51125	Cast	1.548	0.0087578	Up
P40237	Cd82	1.5567	0.0087839	Up
Q6P3B2	Ubald1	1.6207	0.0089692	Up
Q9Z2Q2	Knop1	1.5829	0.0090485	Up
Q8K094	Pvr	1.5734	0.0091341	Up
Q9WVJ3	Cpq	0.65059	0.0091377	Down
Q6PB51	Ccdc117	2.158	0.0091456	Up
Q91VX2	Ubap2	1.7435	0.0092037	Up
Q9CQQ8	Lsm7	1.5469	0.0092053	Up
P60840	Ensa	1.5573	0.0092448	Up
P97792	Cxadr	1.8152	0.009257	Up
Q9D5K4	S100pbp	1.5852	0.0092727	Up
Q9D9K3	Aven	1.5859	0.0092872	Up
Q9JL35	Hmgn5	1.6135	0.0092899	Up
P11928	Oas1a	2.9926	0.0093168	Up
P57787	Slc16a3	2.0521	0.0093301	Up
Q9JHS9	Cwc15	1.6077	0.0093604	Up
E9Q7X6	Heg1	1.7821	0.0093835	Up
Q9D1F4	Akt1s1	1.8122	0.0093882	Up
Q501J7	Phactr4	1.7795	0.0094227	Up
P07744	Krt4	0.30786	0.0094294	Down
Q9CY58	Serbp1	1.7646	0.0094613	Up
Q99K90	Tab2	1.5159	0.0094762	Up
Q6GQX2	Nckap5l	1.5278	0.0095248	Up
Q9Z1P7	Kank3	1.7604	0.0095481	Up
Q05AH6	Spindoc	1.781	0.0095637	Up
D3YXK2	Safb	1.5292	0.0097196	Up
O35664	Ifnar2	1.5382	0.0097564	Up
Q9CR86	Carhsp1	1.5656	0.009757	Up
P27577	Ets1	1.5126	0.0097734	Up
E9Q9K8	Akap6	1.5194	0.0097784	Up
Q6PGH2	Jpt2	1.6271	0.0098341	Up
Q8R184	Fam110a	1.5118	0.0099517	Up
Q66JS6	Eif3j2	1.5903	0.0099528	Up
Q99KJ8	Dctn2	1.5122	0.010076	Up
Q9CZP0	Ufsp1	0.47149	0.010123	Down
P48301	Tead2	0.31023	0.010126	Down
Q9D1X0	Nol3	1.6709	0.010298	Up
Q99NB8	Ubqln4	1.5002	0.010322	Up
Q6ZPZ3	Zc3h4	1.5105	0.010323	Up
Q8C5Q4	Grsf1	1.5405	0.010329	Up
Q8QZZ7	Tprkb	2.1334	0.010432	Up
Q9D1M7	Fkbp11	1.6029	0.010483	Up
Q9D6H2	Ift25	1.5118	0.0105	Up
Q99J09	Wdr77	1.6801	0.010633	Up
P99024	Tubb5	1.741	0.010636	Up
P61166	Tmem258	0.49782	0.010639	Down
Q8BMJ3	Eif1ax	1.5269	0.010884	Up
P21126	Ubl4a	1.5126	0.010994	Up
Q8R0X7	Sgpl1	0.66437	0.011003	Down
Q9D7I9	Tgm5	0.32023	0.011089	Down
Q8JZX9	Cdc42ep2	1.5866	0.01112	Up
P70445	Eif4ebp2	1.5138	0.01113	Up
Q9ESN5	Cenpk	1.6853	0.011177	Up
Q00420	Gabpb1	2.1345	0.011185	Up
Q9QUK6	Tlr4	0.45419	0.011329	Down
Q62266	Sprr1a	1.6151	0.011342	Up
Q9R1B9	Slit2	2.6083	0.011343	Up
O54943	Per2	3.5651	0.011405	Up
Q3U2S4	Otud5	2.1356	0.011419	Up
P54869	Hmgcs2	0.3281	0.011549	Down
Q9D0L1	Zbed3	1.6248	0.011606	Up
P55271	Cdkn2b	1.507	0.011617	Up
E0CXP6	Umad1	1.7175	0.011783	Up
Q9Z0X0	Cdc42ep5	2.2744	0.011812	Up
P63158	Hmgb1	1.7225	0.011842	Up
P00397	Mtco1	0.50625	0.011937	Down
Q6P8Q0	Gsta13	0.65394	0.011963	Down
Q6ZWY8	Tmsb10	1.5849	0.011973	Up
Q9CQU0	Txndc12	1.7207	0.012018	Up
Q922U2	Krt5	0.42173	0.012037	Down
Q61176	Arg1	0.31271	0.012054	Down
Q9JKX4	Aatf	1.6344	0.012108	Up
O70477	Pknox1	1.5396	0.012152	Up
Q5SQY2	Bod1	1.6704	0.012197	Up
Q9JKF6	Nectin1	0.32134	0.012219	Down
Q9JIB0	Rangrf	2.0583	0.012298	Up
P48036	Anxa5	0.63304	0.012457	Down
Q9CX66	Nopchap1	2.013	0.012491	Up
Q6NS45	Ccdc66	1.6082	0.012499	Up
Q3TLD5	Uri1	1.5571	0.012507	Up
Q9D9G7	Prss59	0.46771	0.012593	Down
P29788	Vtn	1.9793	0.012603	Up
P63248	Pkia	1.737	0.012871	Up
P08730	Krt13	0.51154	0.013171	Down
Q8K2H2	Otud6b	1.5435	0.0132	Up
Q9CWY8	Rnaseh2a	1.5697	0.01332	Up
Q9Z0H7	Bcl10	1.5815	0.01349	Up
Q3V1V3	Esf1	1.6445	0.01356	Up
Q9JJ89	Ccdc86	1.6175	0.013696	Up
Q8BFX1	Rnf187	1.6377	0.013723	Up
Q9R0B6	Lamc3	1.6979	0.013768	Up
Q07813	Bax	1.5163	0.01386	Up
Q8QZR5	Gpt	0.49159	0.013869	Down
P28656	Nap1l1	1.842	0.013955	Up
P50284	Ltbr	1.7405	0.014006	Up
Q9CPN9	Prss3b	0.20246	0.01402	Down
Q3UZ57	Axdnd1	3.908	0.014035	Up
Q924S7	Spred2	2.6097	0.014089	Up
Q3U1V8	Map3k9	2.0583	0.01422	Up
Q8K1L5	Ppp1r11	2.2097	0.014372	Up
Q3THJ3	Eif1ad	2.0834	0.014378	Up
Q9JLL0	Crim1	3.2019	0.014509	Up
O35892	Sp100	1.5711	0.014511	Up
Q61967	Zfp90	2.4729	0.014588	Up
Q8BP01	Vmac	2.6491	0.014645	Up
Q60778	Nfkbib	1.8149	0.014682	Up
Q9DCP9	Dazap2	1.8965	0.014761	Up
A0A991ENW0	H1f10	0.66529	0.014788	Down
P25085	Il1rn	2.295	0.014898	Up
A0A2R8VHP3	Gm5478	0.362	0.014996	Down
Q9DCM2	Gstk1	2.2344	0.015008	Up
Q3UWL8	Pfdn4	1.6946	0.015036	Up
A2A7S8	Nhsl3	1.7909	0.015108	Up
O35988	Sdc4	1.5009	0.015134	Up
Q8VCR2	Hsd17b13	0.65132	0.015134	Down
P08074	Cbr2	0.57757	0.015239	Down
Q9D174	Ss18l2	1.5536	0.015356	Up
Q91ZD5	Cts3	1.5386	0.015395	Up
P52800	Efnb2	1.5983	0.015473	Up
Q6TYB5	Fez2	1.587	0.015496	Up
P23949	Zfp36l2	1.5002	0.015567	Up
Q8K199	Cmc2	1.5272	0.015577	Up
Q9D2M8	Ube2v2	1.7339	0.015612	Up
Q9QY66	Znhit2	1.6273	0.015724	Up
Q9JKB1	Uchl3	1.6126	0.01582	Up
Q9QZQ8	Macroh2a1	0.63142	0.01587	Down
E9PZM7	Scaf11	1.6033	0.015897	Up
A0A571BEV2	Ccdc168	0.47028	0.015955	Down
Q9QZM0	Ubqln2	1.5614	0.016033	Up
Q8BH31	Mfsd8	1.9391	0.016307	Up
O09164	Sod3	1.8536	0.016315	Up
Q9CQI9	Med30	1.6019	0.016353	Up
Q64705	Usf2	1.571	0.016365	Up
Q8BTX9	Hsdl1	0.6563	0.016621	Down
Q3TBD2	Arhgap45	2.7056	0.016625	Up
Q62092	Nsg1	1.8669	0.016629	Up
P57757	Ctns	0.45787	0.016735	Down
Q6ZWU9	Rps27	1.9185	0.016746	Up
Q91VW3	Sh3bgrl3	1.5718	0.016802	Up
G3UW78	Cyp4f17	0.61949	0.016893	Down
Q3U5Q7	Cmpk2	0.6109	0.017062	Down
Q80UY2	Kcmf1	1.6417	0.017202	Up
P05627	Jun	2.1005	0.017349	Up
Q8K3D3	Swi5	1.7675	0.017388	Up
Q9D8Y0	Efhd2	1.5075	0.017424	Up
A2AMM0	Cavin4	1.5042	0.017448	Up
Q8R0S1	Atf7	1.8487	0.017542	Up
Q9CZQ6	Raet1e	1.5285	0.017588	Up
Q91WA1	Tipin	1.5737	0.017804	Up
Q9D5V6	Syap1	1.535	0.017805	Up
O70230	Znf143	1.6728	0.017827	Up
Q8R3Q0	Saraf	0.65628	0.017953	Down
P28231	Gjb3	1.7664	0.018032	Up
Q9D742	Ap5s1	0.64073	0.018284	Down
Q8BPI1	Dnaaf2	1.5271	0.018357	Up
O55003	Bnip3	2.4507	0.018365	Up
Q9D7H4	Avpi1	1.7677	0.018623	Up
Q00417	Tcf7	2.1041	0.018762	Up
P25785	Timp2	1.6431	0.018956	Up
Q9CYH6	Rrs1	1.6732	0.01897	Up
Q3URV1	Tbc1d32	1.7624	0.019297	Up
Q921R8	Slc41a3	0.65689	0.019328	Down
Q9QWL7	Krt17	0.50636	0.019379	Down
D3Z286	Tmppe	0.64453	0.019657	Down
Q7TQI7	Abtb2	1.7359	0.01968	Up
A2AVZ9	Slc43a3	0.23965	0.01971	Down
P62322	Lsm5	3.6853	0.020078	Up
Q8R071	Itpka	0.4319	0.020295	Down
Q61820	Rasl2-9	1.5338	0.020394	Up
Q03958	Pfdn6	1.5206	0.020402	Up
P54265	Dmpk	0.18137	0.020584	Down
P62080	Tspan5	1.5555	0.020672	Up
P12023	App	1.5773	0.020673	Up
Q99LW6	Yaf2	1.5014	0.020998	Up
Q60795	Nfe2l2	1.8804	0.021109	Up
D3Z5L4	Zfp1007	2.2805	0.021115	Up
Q923D4	Sf3b5	1.6729	0.021144	Up
Q9CR10	Oxld1	2.1154	0.021144	Up
Q64524	H2bc21	2.3416	0.02122	Up
P0DOV1	Ifi211	1.787	0.021235	Up
P15116	Cdh2	1.675	0.021363	Up
Q9CZY2	Tceal8	1.624	0.021391	Up
Q9R1Q6	Tmem176b	1.5589	0.021422	Up
Q91V08	Clec2d	2.5136	0.021619	Up
O55176	Pja1	1.605	0.021996	Up
Q921I1	Tf	2.5903	0.022187	Up
Q61858	Gpank1	2.5204	0.022276	Up
Q8R404	Micos13	1.6148	0.022517	Up
Q61321	Six4	1.5686	0.02255	Up
Q8BGZ7	Krt75	0.49257	0.022555	Down
A2ARV4	Lrp2	0.59952	0.022617	Down
P15806	Tcf3	1.6899	0.022706	Up
Q9QY73	Tmem59	1.7053	0.022729	Up
Q9D7F7	Chmp4c	1.561	0.022853	Up
Q7TQC7	Gpatch2	1.8162	0.022862	Up
Q9D3L0	Fam174a	3.5639	0.022878	Up
Q810V0	Mphosph10	1.6353	0.023094	Up
Q8K4R9	Dlgap5	1.7868	0.023123	Up
Q8K211	Slc31a1	2.7811	0.023336	Up
O54818	Tpd52l1	1.5842	0.023373	Up
P59242	Cgn	1.5038	0.023572	Up
Q91VX9	Tmem168	0.65997	0.023706	Down
Q6IFZ6	Krt77	0.34659	0.023742	Down
Q3UVY5	Pcnx4	0.42455	0.023827	Down
Q7TQH7	Lrp10	1.5128	0.023874	Up
Q62120	Jak2	0.49109	0.024107	Down
P43275	H1-1	1.605	0.02411	Up
P23188	Furin	1.7199	0.024472	Up
Q3U7U3	Fbxo7	2.1147	0.024528	Up
E9Q414	Apob	1.8177	0.024629	Up
Q8BPN8	Dmxl2	1.5442	0.02485	Up
P48318	Gad1	0.31179	0.025091	Down
A6H687	Sac3d1	2.1243	0.025142	Up
Q9D8X2	Ccdc124	1.5357	0.025259	Up
Q5SW75	Ssh2	1.6574	0.02534	Up
Q64291	Krt12	0.49359	0.025525	Down
Q9QZF2	Gpc1	1.5915	0.025781	Up
P28798	Grn	1.5067	0.025994	Up
B1ARW8		1.6592	0.026192	Up
A2AIW0	Entr1	1.548	0.026199	Up
O88271	Cfdp1	1.6268	0.026261	Up
Q8BG17	Nol12	1.6821	0.026411	Up
P55098	Pex2	0.43675	0.026424	Down
Q61390	Cct6b	2.4009	0.026444	Up
Q9D1C3	Pyurf	4.7335	0.026543	Up
Q9DB43	Zfpl1	1.5603	0.026612	Up
O35623	Bet1	1.5951	0.026669	Up
P83917	Cbx1	1.5761	0.026683	Up
Q3UMR0	Ankrd27	1.5492	0.026876	Up
Q3TCJ8	Ccdc69	2.1217	0.027004	Up
Q78YZ6	Scoc	2.5268	0.027125	Up
Q9JJ93	MNCb-2990	1.7443	0.027143	Up
Q3U3E2	Fam117b	1.6945	0.027183	Up
O35375	Nrp2	1.567	0.027226	Up
Q62148	Aldh1a2	0.64523	0.02776	Down
Q8R3Q6	Mix23	1.5062	0.027812	Up
O70456	Sfn	0.22201	0.027858	Down
Q80ZD9	Amigo2	1.6062	0.028143	Up
Q9CQJ7	Pttg1	2.2669	0.028185	Up
P10148	Ccl2	1.8178	0.02829	Up
Q8R2Q8	Bst2	1.572	0.028352	Up
Q61481	Pde1a	0.44223	0.028442	Down
Q9JLC6	Tef	1.5673	0.028632	Up
Q8BFV3	Dusp4	0.30033	0.028697	Down
Q80YP6	Zik1	3.388	0.028792	Up
P62823	Rab3c	0.63763	0.028872	Down
A0A338P6D3	A630089N07Rik	2.2847	0.029075	Up
Q8BM65	Nyap2	0.32848	0.029137	Down
P70444	Bid	1.5611	0.029269	Up
Q64213	Sf1	1.62	0.029562	Up
Q7TN60	Tmc6	0.60131	0.029894	Down
P47930	Fosl2	1.7968	0.029913	Up
Q8VDW4	Ube2w	6.5985	0.03024	Up
P00416	mt-Co3	0.63278	0.030795	Down
Q924Z5	Tram2	0.60262	0.031008	Down
Q91W10	Slc39a8	0.46423	0.0312	Down
Q8BTE0	Sdhaf4	1.5103	0.031285	Up
Q8BN58	Arhgap28	1.5751	0.031325	Up
Q8K0U3	Tmem17	0.37739	0.031351	Down
Q8C6E0	Cfap36	1.5599	0.031919	Up
Q78DX7	Ros1	4.5018	0.031979	Up
Q9D898	Arpc5l	1.5261	0.032083	Up
Q5XJV7	Setd5	1.518	0.032343	Up
Q9JM96	Cdc42ep4	1.6773	0.03259	Up
Q76KJ5	Polr1g	1.525	0.032667	Up
Q6NXH9	Krt73	0.34888	0.033199	Down
D0QMC3	Mndal	0.66257	0.033424	Down
Q6IFX2	Krt42	0.40599	0.033832	Down
A0A5F8MPH8	Tnxb	1.9731	0.034467	Up
O70166	Stmn3	0.50089	0.034817	Down
Q3TPJ7	Midn	2.0878	0.03509	Up
Q9DCC7	Isoc2b	0.57886	0.035152	Down
Q9D0V7	Ebag9	1.585	0.035177	Up
Q9WVA7	Peg12	0.46625	0.036177	Down
Q8BH01	Tmco3	1.98	0.036563	Up
Q8VD33	Sgtb	1.5351	0.03664	Up
Q9WU79	Prodh	1.5215	0.036736	Up
O35740	Cited2	1.928	0.036766	Up
Q80XQ8	Fam168b	5.4082	0.03712	Up
Q99P51	Rassf3	1.7206	0.037257	Up
Q9D2U5	Naa38	1.8129	0.037369	Up
D3YUE4	Fam151b	0.33695	0.037525	Down
P58659	Eva1c	1.6403	0.037842	Up
Q01065	Pde1b	0.56575	0.037864	Down
Q66JX5	Cep43	1.5812	0.038128	Up
Q9WVC6	Sgk1	1.8404	0.038295	Up
E9PYF7	Ap1ar	1.5414	0.038648	Up
Q7TQK0	Ccnt2	0.50672	0.038682	Down
Q8BQU3	Sdhaf3	0.49603	0.038908	Down
Q6PJN8	Dalrd3	0.37088	0.038943	Down
P60904	Dnajc5	1.5148	0.039245	Up
Q80TR1	Adgrl1	0.56045	0.039554	Down
Q8VDR5	Tmem267	0.6062	0.039604	Down
Q8C7Q4	Rbm4	4.4906	0.039716	Up
Q9D1E8	Agpat5	0.59267	0.039845	Down
Q00623	Apoa1	0.46313	0.03996	Down
P63013	Prrx1	1.8309	0.039967	Up
Q8K2X2	Rbm48	0.41223	0.040111	Down
Q3UQS8	Rbm20	1.5758	0.040198	Up
Q6NT99	Dusp23	2.1025	0.040687	Up
Q9DCL8	Ppp1r2	1.5661	0.040692	Up
Q9JLR9	Higd1a	0.65322	0.040877	Down
Q0P5V9	Slc45a4	1.5658	0.041249	Up
Q9D1C2	Cby1	1.8372	0.041402	Up
Q5U419	Mfsd3	1.9431	0.041618	Up
P35762	Cd81	2.1829	0.041932	Up
P17879	Hspa1b	3.1484	0.042306	Up
E9PV38	Ces2g	0.65244	0.042359	Down
Q9Z2Q5	Mrpl40	1.5501	0.042847	Up
P25119	Tnfrsf1b	1.547	0.043067	Up
Q9EST1	Gsdma	0.56547	0.043221	Down
Q9CQ39	Med21	1.5623	0.04352	Up
D3YXG0	Hmcn1	1.7565	0.0437	Up
Q9CRC6	Borcs7	1.5519	0.043916	Up
Q9CQ20	Mid1ip1	1.7355	0.043984	Up
Q9EQQ0	Suv39h2	0.52771	0.044069	Down
Q9R060	Nubp1	1.6435	0.044344	Up
Q6Q477	Atp2b4	1.6553	0.044364	Up
P46096	Syt1	0.5233	0.044386	Down
O88492	Plin4	0.55316	0.044494	Down
Q62011	Pdpn	2.9318	0.044781	Up
Q9QUR7	Pin1	1.5296	0.044811	Up
Q91VT8	Smim14	1.7427	0.045146	Up
P97493	Txn2	1.694	0.045436	Up
P00158	Mt-Cyb	0.64282	0.04546	Down
P50446	Krt6a	0.47774	0.045726	Down
Q9WTZ1	Rnf7	2.1949	0.046178	Up
P51829	Adcy7	0.4875	0.046465	Down
Q8K1I3	Spp2	0.62356	0.046756	Down
Q8CG19	Ltbp1	1.5504	0.046877	Up
A2AGA4	Rhbdl2	1.5344	0.046928	Up
Q3TXT3	Inip	1.5169	0.047148	Up
Q9EP52	Twsg1	1.839	0.047358	Up
Q9QXA7	Trim44	1.6735	0.04738	Up
A0A2I3BRL8	Gm7324	1.502	0.047443	Up
O88824	Jtb	1.5075	0.047799	Up
Q91XA5	Snapc2	1.8029	0.04843	Up
Q8BUR3	Foxj3	1.5589	0.048668	Up
Q9Z2K1	Krt16	0.56468	0.048876	Down
Q7TN22	Txndc16	0.40449	0.049451	Down
Q7TNL7	Dusp9	1.6483	0.049471	Up

## Sheet: S3
Supplementary Table 3: Protein quantification of 30 mbar and 110 mbar stretched group.
Accessions	Genes	30mbar(1)	30mbar(2)	30mbar(3)	30mbar(4)	110mbar(1)	110mbar(2)	110mbar(3)	110mbar(4)
A0A087WNP0;A0A991ENX0	Alyreffm1;Alyreffm2	2707.32	2312.97	1995.12	2494.33	599.761	906.201	371.522	1609.86
A0A087WQ44	Srcap	73.8891	78.6965	68.9531	74.5772	72.5997	54.2658	64.2166	85.2129
A0A087WRR7	Zfp383	NaN	NaN	5.88883	NaN	NaN	26.2403	NaN	13.8457
A0A087WRT4	Fat1	154.624	164.838	201.403	163.567	129.892	113.674	221.09	131.544
A0A087WSD2	Ms4a14	20.53	19.6505	NaN	NaN	NaN	13.0809	NaN	NaN
A0A088MLT8;P0DPB4	Iqcj-Schip1;Schip1	114.352	86.1027	151.29	144.903	85.1674	160.024	NaN	121.541
A0A0A6YVU8;Q9JKV1	Adrm1b;Adrm1	3665.29	3353.57	3372.28	3683.35	2955.69	2822.32	4397.07	2121.4
A0A0B4J1I0;A0A0G2JDE5;A0A140T8M0;A0A140T8M9;A0A140T8N1;F6XWB2;P01631	Igkv1-110;Igkv1-35;Igkv1-117;Igkv1-122;Igkv1-88;Igkv1-99;	NaN	NaN	NaN	NaN	NaN	NaN	NaN	105.498
A0A0G2JDV3	Gbp6	9.55348	12.9484	20.6767	16.3145	38.2904	30.602	42.7319	53.6299
A0A0G2JFS9;Q8C9S8	Atg4a-ps;Atg4a	103.702	111.192	93.3361	70.2632	116.789	101.829	136.339	90.0648
A0A0G2JG52	Crybg1	215.877	241.726	230.398	219.662	250.233	198.898	264.237	223.602
A0A0J9YTR2	Ncbp2as2	91.9494	92.9024	145.733	154.508	NaN	53.8361	NaN	59.2407
A0A0N4SUI7	Nbdy	106.1	87.7027	157.273	97.6333	112.802	105.342	118.352	115.5
A0A0N4SUS7	Gm35549	NaN	NaN	NaN	NaN	NaN	17.9146	NaN	18.9973
A0A0N4SVU1	Gm7298	924.88	565.729	959.956	1303.05	1351.65	843.388	1818.77	776.721
A0A140LIF8	Irgm2	13.4248	14.956	12.1532	21.4376	45.2995	28.6626	NaN	38.2854
A0A140LIJ0	Dcst2	272.143	1701.09	NaN	227.178	844.545	141.892	469.589	241.512
A0A140T8T4;P51410	Rpl9-ps6;Rpl9	6658.67	6140.54	5395.58	5002.01	1503.98	3960.02	2582.42	2990.18
A0A1D5RM15	Zfp930	20.0048	16.3857	23.8988	22.903	11.4201	15.4008	7.81475	15.8404
A0A1D5RMN0	Tnip3	6.17773	2.91293	22.4253	NaN	NaN	7.91563	NaN	8.8056
A0A1L1SSC7	Ttc13	58.4785	62.6638	60.6055	51.934	90.238	52.8987	71.3417	85.5394
A0A1L1STD6	Inafm2	114.564	99.8487	59.326	95.6242	89.4051	73.7374	NaN	94.6129
A0A1W2P6U8	Spata31h1	29.9719	40.7874	39.4567	NaN	98.067	52.1329	NaN	38.7034
A0A1W2P872	Nova2	5.14419	7.40772	7.19974	13.5968	NaN	14.0543	NaN	10.6311
A0A1W2P884	Cep85l	11.5593	10.7982	21.1818	16.0564	NaN	11.2703	NaN	10.4516
A0A1Y7VK00	Zfp825	52.7174	47.9978	72.6364	58.2985	27.6897	51.1397	33.9294	59.4482
A0A286YCV9	Kif13b	443.307	419.459	440.914	474.39	333.588	479.09	314.341	483.491
A0A286YCX6	Trappc8	297.73	285.898	286.651	276.525	322.194	286.942	401.553	349.009
A0A2I3BQS8	Gm55359	110.396	108.917	148.858	98.2806	45.0794	93.152	104.17	143.278
A0A2I3BR81	Nt5dc2	364.544	351.861	386.173	401.825	619.78	342.062	541.041	556.809
A0A2I3BRL8;Q91VM5	Gm7324;Rbmxl1	106.893	155.41	198.869	144.967	109.793	126.143	73.5805	155.349
A0A2R8VHP3	Gm5478	268.196	427.551	573.309	137.987	29002.3	3257.62	3463.68	44101.7
A0A2R8VKG2	D430041D05Rik	NaN	1.94106	NaN	NaN	NaN	3.38765	NaN	NaN
A0A338P6D3	A630089N07Rik	12.4218	10.7943	16.3178	6.08796	8.40725	14.9458	16.3046	7.24219
A0A338P6I9	Gm56451	281.456	286.006	331.701	364.313	473.858	316.278	335.271	528.343
A0A338P6K9	Qser1	135.35	131.177	139.622	141.565	106.921	99.4206	108.963	90.1428
A0A338P6S8	Abi3bp	NaN	NaN	10.1066	NaN	78.3197	NaN	NaN	NaN
A0A338P719	Gm1043	NaN	2.52773	NaN	NaN	NaN	NaN	NaN	133.246
A0A338P7C9	Tmem181a	157.428	167.918	149.653	165.096	209.459	130.82	259.88	187.889
A0A3B2WCF4	Gm7072	21.8677	22.1144	19.5867	23.0395	21.3595	22.4033	25.5838	21.8759
A0A494B9V8	Ptar1	208.755	194.087	197.24	208.084	282.19	188.092	316.209	210.943
A0A494BAW1	Duox2	40.4413	39.8022	54.2827	33.9505	19.1333	21.8692	34.8731	39.3197
A0A494BB10	Asdurf	266.492	234.525	346.482	291.791	302.494	199.356	169.106	144.995
A0A571BEN1	Mybpc1	31.7892	29.4716	22.3113	NaN	41.2622	NaN	NaN	NaN
A0A571BEV2	Ccdc168	101.773	125.293	150.727	118.145	555.652	241.288	1537.87	NaN
A0A571BEV3	Erich6b	650.919	667.56	266.421	768.651	421.962	479.724	199.229	235.591
A0A571BG01	Dthd1	2158.81	2582.2	1617.01	3863.75	1829.38	2432.83	2045.67	1192.42
A0A5F8MPH8	Tnxb	155.056	148.121	84.9618	126.481	172.723	89.6924	242.823	111.15
A0A5F8MPI9	Rapgef1	68.6802	67.5719	67.6426	110.72	62.4463	87.2485	80.7455	61.9681
A0A5F8MPY0	Pigbos1	139.808	142.364	169.141	164.536	210.769	125.496	130.006	141.552
A0A7N9VR94	Ahnak2	15075.7	11774.2	17993.4	17721.9	7034.22	10455.6	4377.35	8350.95
A0A7N9VSG0	Afg2b	44.7294	53.5407	45.3162	59.0808	67.154	66.8881	75.8393	68.8608
A0A991ENW0	H1f10	97.9155	118.357	70.8801	111.137	41.0761	123.025	124.969	135.405
A0AA74KUP2	B230307C23Rik	85.4101	85.2252	67.6753	85.0709	138.062	99.885	81.7617	85.5932
A0AAA9WW07	Akap17a	47.6749	65.3318	59.5352	72.121	66.7487	52.0705	70.2787	90.8085
A1A5B6	Tbc1d25	93.6374	86.4255	95.5233	86.4296	107.856	97.5187	129.411	127.032
A1L317	Krt24	NaN	NaN	NaN	NaN	NaN	139.362	139.792	2894.57
A1L3P4	Slc9a6	68.1469	75.6122	75.998	73.325	80.7104	64.0981	87.8255	63.0567
A2A432	Cul4b	773.199	788.222	714.47	852.83	461.421	766.34	609.732	509.177
A2A484	Zmynd8	291.179	299.767	296.278	312.085	231.564	310.399	212.982	343.267
A2A4P0	Dhx8	173.479	190.393	172.093	168.572	212.585	185.233	128.538	218.963
A2A5K6	Znf335	30.4824	33.1946	17.7221	19.9183	20.8579	18.7201	26.5242	19.6259
A2A5R2	Arfgef2	229.908	231.485	215.656	240.343	192.953	218.311	251.961	240.627
A2A5Z6	Smurf2	32.7665	32.6382	39.9066	NaN	60.9642	26.3376	44.3276	33.1153
A2A654	Bptf	41.7935	42.8772	45.8651	43.8829	49.0482	39.9603	37.6025	55.1699
A2A690	Tanc2	27.8231	32.0934	32.1217	25.1119	46.4701	35.0857	67.014	35.9404
A2A699	Fam171a2	36.1928	34.3632	49.6315	40.1466	32.7053	28.1179	38.7077	31.7163
A2A6A1	Gpatch8	162.098	138.98	202.362	191.882	100.551	111.94	90.8996	111.596
A2A6P4	Vcf1	44.4907	40.9371	56.5332	38.1107	29.2832	18.7971	51.0155	20.0843
A2A6Q5	Cdc27	189	195.38	176.77	180.884	145.477	157.351	129.256	136.843
A2A6T1	Cdr2l	776.762	729.21	1028.77	747.317	574.828	557.268	688.145	639.429
A2A716	Osbpl7	67.0038	59.267	70.3784	62.534	93.0318	71.4474	93.8181	93.43
A2A761	Zfp69	12.8641	NaN	NaN	8.40137	NaN	NaN	NaN	NaN
A2A791	Zmym4	192.847	190.568	168.267	193.309	208.987	226.448	209.786	190.901
A2A7B5	Prdm2	31.2526	33.3689	40.6765	37.9176	NaN	18.185	NaN	36.7434
A2A7F4	Rlf	64.9079	69.897	78.4397	52.2533	59.0889	83.5352	67.4766	88.9178
A2A7S8	Nhsl3	81.9249	96.7637	134.652	107.079	79.4298	42.3931	32.3371	55.7061
A2A870	Fbf1	19.0988	19.8287	17.0144	23.5324	NaN	22.0886	NaN	NaN
A2A8L5	Ptprf	41.915	52.6933	60.71	58.6766	71.1435	56.4719	65.5318	74.7926
A2A8R0	Zfyve9	82.267	74.2754	58.558	88.7399	76.636	87.5984	71.167	48.3917
A2A8U2	Tmem201	167.887	160.728	139.357	168.357	332.26	212.822	243.358	332.168
A2A8Z1	Osbpl9	496.661	441.303	514.102	435.81	478.922	455.438	596.073	535.945
A2A9C3	Szt2	46.7771	45.0116	52.9188	41.3341	42.3925	43.508	72.4316	45.9187
A2AAE1	Bltp1	27.7068	25.9491	24.5975	30.4597	32.9723	38.0168	50.0605	31.637
A2AAY5	Sh3pxd2b	333.401	350.504	324.309	437.061	442.537	456.501	295.237	415.063
A2AB59	Arhgap27	20.7133	18.7086	22.6512	28.8171	NaN	36.5315	23.818	23.406
A2ABV5	Med14	256.503	257.309	232.758	232.262	332.842	290.097	378.425	291.48
A2ACJ2	Faap100	79.1547	77.8806	72.9226	78.1877	128.331	82.4934	116.84	95.0719
A2ACP1	Ttc39a	NaN	50.915	NaN	NaN	NaN	41.4503	37.0886	66.8335
A2ACQ1	Dhx35	100.615	107.559	72.7556	86.3964	146.041	121.283	172.395	131.328
A2ADA5	Pusl1	51.5117	63.1254	41.8606	56.6203	61.7701	67.8362	65.2159	73.6781
A2ADY9	Ddi2	1098.86	1020.69	1159.44	901.083	1440.34	984.037	1492.44	876.639
A2AEV7	Ccdc120	56.4972	58.2528	63.1154	46.3319	78.4899	50.7794	NaN	41.6273
A2AF31	Tmsb15b2	21.3831	16.8815	23.2229	24.3826	23.2115	17.7843	16.8104	15.2246
A2AF33	Tmsb15b1	42.1896	51.4166	123.362	57.7968	28.7111	31.9702	39.0937	22.6319
A2AF47	Dock11	277.502	283.731	225.992	312.04	350.3	351.15	262.189	330.973
A2AFK4	Mtg2	34.6037	67.5173	23.4044	37.8032	24.9565	43.7687	36.257	53.414
A2AG58	Bclaf3	57.6899	63.6507	78.3727	76.4853	67.2905	55.8126	53.8541	68.2248
A2AGA4	Rhbdl2	60.6727	77.2124	40.3401	50.2891	72.776	60.2314	22.3543	60.3943
A2AGH6	Med12	135.053	149.325	145.211	151.85	104.319	151.842	104.66	156.777
A2AGT5	Ckap5	1426.38	1374.23	1278.27	1590.18	567.127	1620.03	708.94	1194.35
A2AH22	Ambra1	104.281	110.841	113.018	114.679	128.897	121.54	163.437	114.118
A2AHC3	Camsap1	171.813	171.599	186.879	154.271	114.836	153.195	94.4592	128.962
A2AHG0	Lzts3	28.5904	47.8121	35.6777	39.5183	67.5961	44.9622	NaN	28.9784
A2AHR2	Acbd4	34.3187	33.9633	53.205	29.141	58.1818	25.4444	53.759	53.6348
A2AI05	Ndor1	18.3149	20.7963	21.4249	18.5519	51.6759	26.4853	38.1169	31.5076
A2AI08	Tprn	88.2992	121.582	126.586	113.004	95.0893	108.085	55.1373	79.014
A2AIG8	Accs	48.6623	43.2058	47.6762	39.195	NaN	18.4159	127.067	25.3144
A2AIL4	Ndufaf6	31.5813	23.9995	37.1224	27.1602	34.4175	14.8928	55.0948	51.3717
A2AIV2	Virma	149.761	150.97	140.82	156.107	98.0623	180.528	112.915	163.406
A2AIW0	Entr1	66.931	56.4838	45.3032	76.4027	NaN	40.9019	NaN	27.7483
A2AJ15	Man1b1	159.671	187.082	156.572	178.356	275.571	229.072	225.603	388.03
A2AJ72	Fubp3	2696.46	2442.32	3162.1	2788.29	2063.95	2469.05	1823.28	1847.44
A2AJ76	Hmcn2	NaN	NaN	NaN	NaN	122.471	NaN	NaN	NaN
A2AJ88	Pnpla7	37.8629	43.4847	41.7591	31.0222	54.8305	37.254	56.7486	40.3914
A2AJI0	Map7d1	474.727	495.589	494.788	560.982	229.483	433.327	342.237	381.342
A2AJL3	Fggy	22.5778	22.7881	26.5385	24.0616	39.8421	22.243	34.2061	21.7721
A2AJT4	Pnisr	122.258	132.756	123.597	139.067	96.2866	88.82	58.3852	83.0688
A2AKB9	Dcaf10	93.9653	75.3054	126.82	94.2015	116.98	98.3725	153.189	157.107
A2AKG8	Focad	144.48	145.606	101.887	121.215	117.793	136.062	139.108	119.292
A2AKQ0	Slc35d1	41.6357	52.0989	45.2366	53.3527	52.035	33.8654	51.4824	61.6352
A2AKX3	Setx	25.316	25.1251	25.5487	28.8565	32.9924	29.3006	29.8877	33.3545
A2AL36	Cntrl	83.6879	80.2674	114.135	108.329	88.5141	84.5678	63.3733	75.9751
A2ALK8	Ptpn3	20.0566	28.1557	27.7162	28.9295	50.8029	32.4869	58.7463	40.4552
A2ALV5	Shoc1	40.4105	21.3768	35.1908	22.6598	21.472	18.3291	31.7192	7.46494
A2ALW5	Dnajc25	50.5179	53.886	51.8747	49.9075	45.7564	52.568	63.4609	58.6744
A2AM05	Cntln	33.7074	33.1461	39.4918	39.3041	36.9364	32.595	NaN	30.927
A2AM29	Mllt3	41.7256	41.0716	70.1453	36.7511	35.6271	23.057	NaN	43.7824
A2AMM0	Cavin4	56.623	59.0742	76.2245	71.0993	NaN	49.2764	34.8958	24.9547
A2AN08	Ubr4	1470.14	1506.37	1398.04	1367.84	1286.13	1393.15	1641.71	1241.93
A2ANX9	Znf711	19.8322	16.5386	12.9502	14.2045	NaN	13.5574	NaN	20.0036
A2APB8	Tpx2	686.496	584.595	836.952	641.617	598.246	545.398	391.536	492.497
A2APV2	Fmnl2	338.479	348.021	292.519	412.252	407.93	483.6	510.876	596.902
A2APY7	Ndufaf5	206.631	196.998	255.304	208.611	165.976	207.103	205.469	279.929
A2AQ07	Tubb1	1510.13	2062.94	1941.09	1696.7	1645.97	1935.69	1344.43	1529.25
A2AQ19	Rtf1	652.29	655.92	644.331	711.262	422.624	785.11	284.062	470.72
A2AQ25	Skt	84.7146	127.87	123.906	76.8693	125.802	67.5691	158.899	NaN
A2AQH4	Bcorl1	43.9122	33.2853	70.6098	47.2159	50.5105	37.8415	NaN	72.2647
A2AQX6;Q8C0X8	Gm14151;	80.0671	121.447	123.14	125.355	110.28	102.228	140.075	84.987
A2AR02	Ppig	236.476	256.968	154.448	228.517	134.766	215.273	185.427	232.346
A2ARP1	Ppip5k1	74.6534	89.708	85.1368	76.3463	77.2891	86.2141	85.875	88.1554
A2ARV4	Lrp2	36.5798	49.1465	27.1596	59.7651	44.42	67.5896	74.0021	27.4873
A2AS55	Ankrd16	29.5	48.9035	45.6604	32.9616	55.527	43.5557	67.814	38.2833
A2ASA8	Itpripl1	18.4488	19.2595	19.1191	26.5592	24.6597	36.4493	41.1329	32.8455
A2ASQ1	Agrn	78.5933	90.4766	76.6566	84.1711	93.5383	85.4981	94.7258	147.507
A2ASS6	Ttn	96.972	95.633	84.3444	88.9935	139.193	110.917	195.778	91.6136
A2ASZ8	Slc25a25	35.233	52.4231	57.8677	NaN	102.809	46.3569	NaN	82.9624
A2AT37	Upf2	128.991	135.664	116.967	154.851	101.175	147.821	108.469	141.779
A2ATK9	Fam171a1	40.2867	52.3595	67.8823	45.9047	50.0548	38.2334	71.621	31.2393
A2ATU0	Dhtkd1	47.4817	36.9921	48.4385	47.5319	NaN	98.7699	NaN	58.6708
A2AUM9	Cep152	80.922	86.744	111.699	82.9013	111.192	85.0594	122.229	114.449
A2AUU0	Mettl8	47.0251	48.5218	37.4236	45.2816	58.618	49.1781	NaN	64.9968
A2AUY4	Baz2b	23.015	18.7071	22.7091	17.0153	27.789	28.0129	20.5662	25.4274
A2AVZ9	Slc43a3	NaN	8.43735	9.58069	NaN	NaN	NaN	NaN	40.2168
A2AWA9	Rabgap1	711.164	664.248	776.314	777.783	353.173	559.099	537.554	508.999
A2AWL7	Mga	75.9351	71.9987	71.4902	94.1947	98.0164	89.1565	108.274	79.3112
A2AWP8	Arhgef10l	205.231	182.182	206.714	184.658	154.564	201.15	173.422	141.147
A2AWR3	Gpr155	9.0161	8.95086	8.71235	7.59342	NaN	NaN	NaN	NaN
A2AWT3	Atxn7l3	20.8427	17.3345	51.5465	26.3192	NaN	NaN	NaN	26.784
A2BDX3	Mocs3	201.227	208.87	229.545	199.968	316.305	213.824	261.731	249.342
A2BE28	Las1l	377.78	386.184	337.005	352.909	541.438	343.8	534.998	463.114
A2BG95;A3KG49;Q52KH6	Pwwp4d;Pwwp4c;Pwwp4a	948.004	1039.39	825.666	783.083	849.694	807.119	1602.64	722.495
A2BH40	Arid1a	400.702	413.197	398.089	391.621	522.819	505.13	478.407	439.875
A2CE44	Zxdb	38.3734	NaN	38.4213	NaN	NaN	30.7326	23.676	25.4203
A2CG49	Kalrn	148.563	169.56	170.921	186.995	150.669	182.511	187.104	193.09
A2CG63	Arid4b	110.149	101.814	112.64	120.62	87.1545	96.011	59.7203	78.6837
A2RS43	Pcdh7	58.2027	54.5384	83.9943	64.5601	81.8287	56.5819	68.0521	50.3699
A2RSJ4	Bltp3b	122.239	131.391	126.418	123.001	100.952	119.601	134.953	87.054
A2RSQ0	Dennd5b	28.1506	27.1817	25.2631	31.8032	38.1836	39.2006	64.0769	36.6898
A2RSX7	Tyw5	36.8894	43.8638	38.3044	41.4493	75.5942	47.2726	60.276	41.4852
A2RSY1	Kansl3	35.6099	40.3827	37.5928	40.4334	20.5547	49.7727	49.7547	43.1415
A2RSY6	Trmt1l	345.699	327.552	378.83	314.163	372.607	303.803	489.623	257.722
A2RT67	Dennd3	73.6312	70.0604	72.5636	80.2693	110.444	128.352	115.641	138.184
A2RTH5	Lcmt1	277.926	285.331	269.878	262.544	466.982	435.814	525.643	399.086
A2RTL5	Rsrc2	184.173	157.551	150.041	227.615	149.294	162.559	57.9616	117.653
A3KFM7	Chd6	15.8275	20.7474	22.0289	13.6641	21.7902	NaN	27.8433	22.3962
A3KGB4	Tbc1d8b	241.3	237.701	239.05	246.635	196.912	228.814	210.065	240.969
A3KGF9	Ccdc9b	11.9283	14.1652	19.3428	7.57468	NaN	NaN	NaN	29.4772
A3KGS3	Ralgapa2	93.5323	90.02	94.62	94.0001	95.0735	102.148	106.584	80.6527
A3KGV1	Odf2	54.1746	47.6994	61.9807	53.5007	50.5009	37.6861	40.0013	61.1699
A3KGW5	Cercam	96.2379	89.5179	88.717	105.786	136.129	87.1757	101.115	117.683
A3KMP2	Ttc38	63.7379	84.8279	68.2274	82.0412	126.098	76.4114	114.087	94.8884
A6H5X4	Phf11	36.2802	25.8215	25.1136	29.1188	50.9277	41.722	88.6426	191.684
A6H5Y1	Mphosph9	19.5052	16.0146	20.0857	16.4466	NaN	29.3116	NaN	11.7266
A6H5Y3	Mtr	142.55	134.877	128.149	120.309	141.369	130.165	144.251	91.1484
A6H5Z3	Exoc6b	139.604	162.436	143.879	147.055	209.111	177.195	307.036	234.678
A6H611	Mipep	89.1287	107.633	77.1978	94.7371	163.983	100.459	155.354	139.806
A6H619	Phrf1	292.436	317.932	396.297	384.806	277.48	266.933	431.277	316.357
A6H630	Armt1	155.593	142.395	131.283	119.952	206.832	192.068	233.61	165.255
A6H687	Sac3d1	37.752	53.3851	52.992	31.5901	54.1404	27.0074	NaN	33.0959
A6H6A9	Rabgap1l	291.302	334.397	338.831	310.751	248.165	273.653	340.424	304.647
A6H6J9	Ankrd50	137.256	132.704	179.764	169.977	91.8958	115.623	155.48	75.8473
A6H8H2	Dennd4c	481.758	493.195	470.86	510.672	381.387	525.232	398.428	421.596
A6PWE0	Elobl	48.8159	40.6059	66.9373	26.2196	NaN	33.5248	NaN	NaN
A6PWY4	Wdr76	93.0747	76.4075	91.017	85.1501	82.621	89.091	75.2003	90.9074
A6X8Z5	Arhgap31	668.288	735.36	713.669	735.394	909.529	794.575	NaN	654.751
A6X919	Dpy19l1	101.283	103.297	77.5074	91.8485	104.36	143.224	187.869	115.658
A6X935	Itih4	1032.49	335.811	712.171	654.881	556.79	535.915	2324.01	1354.73
A6ZI47	Aldoart2	2136.01	2352.04	2046.16	1849.14	2105.74	2877.88	3321.14	3098.84
A7DTG3	Sertad4	25.2557	27.5926	37.3857	NaN	NaN	NaN	NaN	NaN
A7E1W8	Siglec15	4.10707	6.07574	10.3253	1.88603	NaN	13.7352	NaN	NaN
A7M7C7	Skor2	9.88626	8.58015	12.9564	NaN	NaN	NaN	23.1613	1.43991
A8C756	Thada	281.352	290.135	237.934	260.187	287.073	294.29	417.207	260.348
A8VU90	Ankle1	44.5115	32.8454	77.8498	42.8135	74.8271	43.6266	67.484	30.0454
A8Y5H7	Sec14l1	141.687	142.359	143.245	136.601	231.052	122.123	179.659	166.085
B0V2N1	Ptprs	238.469	227.469	278.443	247.669	308.982	298.029	370.851	301.906
B1AQJ2	Usp36	17.4071	7.55659	11.9607	16.2393	NaN	6.36175	NaN	NaN
B1AR10	Mllt6	17.7154	17.0354	31.3227	17.414	24.8745	38.3669	35.4377	24.6368
B1AR13	Cisd3	48.2636	50.8473	66.677	76.8028	21.6585	34.0025	35.1624	147.172
B1AR17	Chd3	1326.05	1213.77	966.121	1252.94	1022.2	1397.41	1113.12	1204.11
B1ARD6	Slfn9	354.913	370.291	311.46	326.823	488.098	343.894	539.811	241.99
B1ARH2	Zfp735	77.903	89.4019	62.5315	74.5987	NaN	83.5896	63.3142	126.039
B1ART2	Vps13d	38.127	36.1468	33.7384	35.5237	45.4917	46.2654	50.3066	56.1502
B1ARW8		168.771	126.519	238.525	162.797	146.268	97.8154	162.614	97.6027
B1ASA5	Zfp362	25.5916	19.2538	16.3895	15.8258	NaN	NaN	NaN	32.2264
B1AUE5	Pex10	16.8103	19.7976	22.2871	14.9069	34.9507	14.9624	44.7848	40.8062
B1AUN2	Eif2b3	734.369	736.72	634.464	701.079	901.895	797.44	1068.15	588.504
B1AUR6	Mms22l	45.8995	51.2077	41.3042	47.1278	42.3462	62.678	83.2989	50.9688
B1AVK5	Col4a6	102.212	76.6235	91.4543	101.38	124.666	115.692	89.5511	95.7849
B1AVY7	Kif16b	86.0449	92.8238	93.658	94.8451	91.1706	103.89	106.346	102.422
B1AVZ0	Uprt	288.209	287.585	338.918	286.934	175.606	239.077	263.903	248.189
B1AWC9	Pde4b	9.50082	6.44941	15.9579	NaN	NaN	NaN	NaN	12.0456
B1AWL2	Znf462	38.9622	37.468	42.0167	37.1753	46.9408	41.1187	51.0189	47.1289
B1AXB9	Tesl1	4.68386	19.9909	14.5752	NaN	NaN	NaN	NaN	NaN
B1AXD8	Akirin2	186.225	199.905	247.783	268.192	204.105	157.06	160.295	127.675
B1AXP6	Tomm5	800.886	810.467	864.637	938.191	1699.15	830.823	1622.62	1663.92
B1AY10	Nfx1	77.0841	99.6555	122.171	97.2903	89.7696	71.5105	87.8938	90.6401
B1AY13	Usp24	368.221	391.307	365.499	348.11	393.134	404.227	490.528	385.161
B1AZA5	Tmem245	108.036	129.189	160.036	134.06	158.995	125.83	154.877	236.999
B1AZI6	Thoc2	262.774	254.56	166.528	233.483	358.89	398.624	364.635	451.299
B1AZP2	Dlgap4	419.763	402.773	534.544	469.444	177.186	274.777	162.423	263.353
B2KF05	Brpf3	39.5927	47.1862	35.2218	44.8005	64.704	66.7526	58.2218	57.077
B2KF50	Bltp3a	46.2636	47.9105	48.3529	48.2402	37.0392	44.8012	43.3145	49.9389
B2RPU8	Zbed5	469.397	514.553	783.276	570.714	259.602	307.54	101.801	136.176
B2RPY5	Gpr161	93.2302	84.8874	125.105	135.281	NaN	61.0826	NaN	NaN
B2RQC6	Cad	6877.64	6763.99	5563.98	5706.97	5838.7	5594.58	7438.79	3820.82
B2RQE8	Arhgap42	27.9158	25.9223	27.7547	28.9828	28.502	34.0399	25.1864	47.2906
B2RQG2	Phf3	315.536	320.128	377.473	337.476	286.203	272.003	253.176	312.419
B2RR83	Ythdc2	52.926	61.9649	41.3736	55.907	49.8619	64.6696	81.5859	52.3269
B2RRD7	Brpf1	98.7034	87.7464	125.201	120.26	187.695	135.792	116.32	158.367
B2RRE7	Otud4	553.202	615.727	697.57	624.978	453.804	542.262	438.831	415.68
B2RRF6	Znf518a	NaN	13.8918	34.7522	NaN	NaN	NaN	NaN	16.5995
B2RS76;Q7TPZ8	Cpb1;Cpa1	23.3436	NaN	35.0917	NaN	28.8527	NaN	NaN	27.0107
B2RS91	Rrn3	97.2043	90.9083	93.522	78.4679	79.7773	76.5639	119.676	64.8574
B2RSH2	Gnai1	43.2181	36.859	56.3559	43.8466	61.9326	40.2058	100.126	50.4919
B2RT41	Zfc3h1	14.3693	16.5338	13.1927	16.4046	41.0532	18.3151	26.0198	18.8518
B2RUR8	Otud7b	156.705	161.411	148.017	158.362	168.416	141.489	131.256	164.098
B2RVL6	Zcchc24	162.529	201.723	170.426	209.637	142.291	201.883	NaN	184.864
B2RW11	Ankrd34a	40.633	49.0812	85.0097	49.8366	39.2683	44.085	55.0988	31.4401
B2RW38	Cfap58	55.0402	45.5164	61.0138	38.9061	NaN	55.3672	96.9958	44.9472
B2RWS6	Ep300	268.298	264.62	270.514	286.296	321.209	260.168	176.592	235.331
B2RX12	Abcc3	94.876	152.825	56.324	195.533	205.024	104.034	221.937	92.3438
B2RX14	Tut4	50.1795	46.4345	48.9806	52.6415	41.228	65.5022	50.2034	59.8344
B2RX31	Zscan25	27.2347	26.0884	34.9825	34.3871	28.8864	28.5784	27.4671	26.786
B2RXC1	Trappc11	197.109	197.665	167.375	163.117	216.283	176.492	256.884	158.798
B2RXC2	Itpkb	53.5706	54.535	56.0874	60.1528	49.3593	51.2988	74.4602	46.1488
B2RXC6	Polr3a	144.912	130.747	103.446	132.342	113.414	129.196	197.653	128.271
B2RXC8	Ppp2r3a	64.9987	54.2147	43.6842	61.5358	84.7652	66.6875	59.9504	57.7195
B2RXE2	Slc9a5	13.4133	40.8957	24.8495	22.1104	30.211	13.988	NaN	NaN
B2RXQ2	Ppfia1	295.066	315.797	334.663	362.48	296.245	302.765	311.198	261.771
B2RXR6	Ankrd44	26.7815	25.6522	25.2983	19.4362	27.1302	30.5764	28.507	23.6007
B2RXS3	Scaper	31.7838	28.7396	33.4758	28.0876	58.1369	35.6343	87.3473	52.2
B2RXS4	Plxnb2	1368.33	1325.3	1325.13	1421.37	1655.99	1233.6	1560.1	1737.27
B2RXT3	Ogdhl	36.7994	42.9916	29.4843	32.8557	51.3306	32.3919	76.8421	63.9923
B2RXV4	Flvcr1	73.1611	70.4991	93.0495	67.9264	57.1643	55.4429	84.4004	62.8309
B2RY04	Dock5	58.2938	54.226	48.4324	62.2437	56.0305	65.7365	52.4556	68.0471
B2RY56	Rbm25	677.198	784.089	680.892	746.852	387.886	785.098	388.663	736.45
B5TVM2	Ildr2	184.178	165.964	338.334	366.604	224.613	251.784	133.308	208.942
B5X0E4	Abcb5	5.53778	13.9904	19.5871	NaN	19.9685	15.072	18.551	6.03347
B7ZMP1	Xpnpep3	273.547	303.998	234.061	302.851	436.652	336.626	361.277	403.814
B7ZNG0	Kif7	68.1768	72.9446	72.5603	77.6824	99.2877	84.8436	77.0755	70.8982
B7ZNG4	Troap	93.6741	87.5606	80.5288	104.342	99.8439	74.4204	97.0352	62.0968
B7ZNL9	Tatdn2	30.6558	30.2084	25.8601	33.4572	48.4504	45.994	NaN	23.7167
B8JJD3	Fance	39.4761	22.1966	27.7914	34.2203	18.1011	36.2601	27.1701	20.6239
B8ZXI1	Qtrt2	82.8401	87.0702	80.3815	74.5598	107.913	78.6742	123.991	47.3421
B9EHT4	Clip3	21.2456	24.0423	26.8506	25.6425	NaN	32.0282	NaN	33.0935
B9EJ54	Nup205	1606.75	1625.64	1360.18	1394.08	2144.78	1702.22	2241.49	2007.53
B9EJ57;Q8CHZ9	Mterf1b;Mterf1a	244.021	241.719	240.855	197.486	366.916	337.771	339.993	281.811
B9EJ80	Pdzd8	177.892	155.219	165.966	191.641	89.2932	161.001	131.327	146.986
B9EJ86	Osbpl8	206.419	226.281	206.88	218.976	188.718	224.896	226.564	295.552
B9EJR8	Dnaaf5	762.858	802.723	661.293	748.792	697.556	756.469	893.202	599.758
B9EKI3	Tmf1	338.827	317.547	419.721	383.094	264.948	323.374	274.574	241.187
C0HKD8;C0HKD9	Mfap1a;Mfap1b	267.285	227.908	341.453	256.846	161.906	224.355	84.0176	166.491
C0HKG5;C0HKG6	Rnaset2a;Rnaset2b	408.184	356.286	441.882	435.296	366.84	327.383	336.251	381.547
D0QMC3	Mndal	125.802	123.618	112.898	68.725	55.671	82.9775	112.122	164.01
D2EAC2	Zbed6	82.9588	80.67	76.7679	100.331	89.1715	106.886	93.233	79.3663
D3YTP3	Mtx3	113.785	123.105	124.297	122.471	209.806	140.529	134.759	251.232
D3YUE4	Fam151b	NaN	11.4305	NaN	NaN	19.6424	27.7859	23.7251	17.011
D3YUJ3	Ccnyl1	51.1237	67.8614	58.037	62.0966	118.869	84.5364	107.75	92.3628
D3YUU5;Q9D195;Q9D6P5;Q9D6R3	Lce1j;Lce1g;Lce1i;Lce1h	NaN	NaN	8.01875	NaN	NaN	NaN	NaN	NaN
D3YVF0	Akap5	2.83504	7.3904	9.4373	14.5159	NaN	NaN	NaN	NaN
D3YVV3	Ankrd29	NaN	12.1692	55.1962	18.4095	61.6436	35.3714	81.8514	69.1476
D3YX43	Vsig10	135.33	128.914	166.669	145.232	147.777	106.911	126.963	198.391
D3YXF5	C7	85.0065	159.905	146.53	105.254	193.775	215.996	468.996	215.624
D3YXG0	Hmcn1	27.7463	30.7134	41.2011	19.0706	31.5487	16.8411	17.5334	NaN
D3YXJ0	Dgkh	42.551	39.8688	46.446	46.0678	42.3448	40.3346	88.8053	52.1623
D3YXJ5	Lratd2	122.686	NaN	18.313	32.596	NaN	57.2437	NaN	23.1102
D3YXK1	Samd1	182.491	170.857	170.896	177.913	79.5333	128.298	70.9167	143.786
D3YXK2	Safb	2108.91	2093.64	2794.28	2276.78	509.344	1431.46	612.225	1547.94
D3YYU8	Obsl1	590.068	577.396	676.889	533.782	562.626	467.246	614.756	476.776
D3YYZ0;D3Z2W7;O09158	Cyp3a57;Cyp3a59;Cyp3a25	NaN	NaN	9.77158	13.8681	NaN	27.4729	NaN	30.9846
D3YZG8	Mthfd2l	53.6282	52.8958	55.973	37.9487	32.3182	43.0998	41.9047	82.0614
D3YZP9	Ccdc6	1163.74	1066.6	1371.11	1285.05	1025.74	1010.12	936.517	708.82
D3YZZ5	Tmed7	398.024	373.238	369.497	388.502	866.808	488.97	944.524	748.536
D3Z0K6	Rsbn1l	26.2244	30.7075	25.3936	NaN	NaN	25.381	NaN	35.5999
D3Z0M9	Ddx23	1357.43	1504.16	1022	1563.42	985.4	1929.4	948.149	1679.34
D3Z286	Tmppe	49.6408	41.9109	39.0771	42.6275	128.348	42.0868	120.671	93.6965
D3Z2H9	Tpm3-rs7	6328.12	6324.07	7689.65	7889.63	5693.28	6751.19	6478.83	4217.22
D3Z2R5	Selenon	72.3112	82.3049	64.2766	77.6127	81.5643	69.7745	83.3101	109.736
D3Z3H0	Ino80e	68.6559	59.391	89.4297	56.0556	68.2421	57.0553	38.4868	59.1983
D3Z3L3	Trim12c	55.112	69.4408	29.1543	57.5615	145.382	100.658	106.316	128.946
D3Z3N4	Hnrnph3	752.417	790.446	1067.57	743.397	859.412	563.852	665.288	917.035
D3Z3Y1	Pigg	57.0881	63.0496	55.7044	63.2058	129.799	81.3316	131.495	148.349
D3Z445	Zfp707	17.734	19.8062	NaN	NaN	14.6097	13.9178	21.8254	8.52455
D3Z450	Serpina3i	1152.39	1250.99	1074.49	1392.56	2032.44	1821.53	2426.69	2002.97
D3Z4S3	Ptrhd1	294.049	318.958	297.087	296.103	221.165	349.722	268.974	174.499
D3Z4Z0	Tada2b	33.1256	48.5505	43.5633	45.4101	NaN	55.9923	NaN	64.9312
D3Z5L4	Zfp1007	17.8167	17.1184	19.7843	21.6769	NaN	NaN	NaN	9.39503
D3Z5L6	Slc18b1	92.5289	93.3273	60.7026	70.2253	109.32	89.6664	101.199	94.2642
D3Z6H8;P0DMN7	Amd2;Amd1	104.452	102.855	131.714	106.04	79.9874	50.5424	124.353	38.6028
D3Z7P3	Gls	1344.37	1334.39	1501.51	1237.71	1879.64	1348.96	2043.1	1931.72
D3Z7Q2	Smim20	269.518	191.255	226.267	265.616	235.364	176.1	216.062	313.744
D3Z7X0	Acad12	104.725	118.719	133.256	129.491	229.531	122.972	161.01	287.651
D4AFX7	Dnajc13	295.243	290.98	223.951	278.042	306.586	325.556	410.427	357.24
E0CXP6	Umad1	262.028	262.102	372.982	239.184	114.231	70.5306	153.563	180.075
E0CYQ0	Kctd17	786.428	715.347	858.247	785.151	591.747	530.269	537.153	399.275
E0CZ22	Mroh1	152.303	165.703	161.166	174.597	196.105	258.163	243.33	256.116
E1U8D0	Mtcl2	65.78	68.8559	71.8564	76.7002	76.7856	55.858	61.2548	69.8897
E2JF22	Piezo1	847.729	766.733	861.56	878.31	710.974	632.443	961.77	721.172
E9PUA5	Kifc5b	929.877	1020.65	1005.5	979.382	1040.65	981.868	969.732	1536
E9PUQ3	Nkapd1	33.0256	35.1912	97.1702	39.8365	51.5667	21.9446	NaN	NaN
E9PUQ8	Dgkd	55.6051	56.4348	47.8345	45.8305	49.3068	51.3452	37.9131	51.3176
E9PUR0	Ankhd1	1102.84	1087.44	998.484	1084.85	1012.61	985.031	735.322	777.115
E9PV38	Ces2g	39.2694	39.4747	24.1636	48.0755	26.9257	36.0039	76.4099	38.7396
E9PV87	Talpid3	45.9391	46.7603	53.2819	43.3001	31.9109	36.7639	NaN	47.19
E9PVA8	Gcn1	1435.15	1436.1	1187.63	1375.73	1273.74	1702.98	1879.42	1484.29
E9PVB5	Ttc17	168.661	160.21	166.054	136.869	154.341	151.308	166.025	222.258
E9PVX6	Mki67	483.414	533.122	646.46	686.482	644.32	402.228	490.608	633.854
E9PVZ8	Golgb1	925.017	875.83	1172.11	1021.96	762.952	814.959	797.293	855.71
E9PW37	Rasal2	64.4675	54.3234	65.029	61.6131	57.9881	60.5975	61.5688	43.6934
E9PWG6	Ncapg	637.542	697.372	646.148	728.98	341.177	794.903	497.568	626.815
E9PWH2	Card6	39.9724	46.6168	45.1527	54.4703	57.6449	31.8874	55.8446	58.8585
E9PWM3	Armcx4	7.04927	4.59256	14.7019	8.92498	15.1401	12.6101	53.6973	13.018
E9PWP9	Spata31e2	1770.17	1794.6	2042.39	2328.98	2048.82	2000.15	1574.56	1187.57
E9PWQ3	Col6a3	70.6655	73.6105	85.8299	66.3803	119.913	101.168	150.8	176.257
E9PWR4	Dip2c	42.8209	43.9891	53.8329	43.2697	56.1784	54.8684	27.2058	57.6655
E9PWW6	Zc3h7a	103.886	110.821	89.1401	117.107	162.495	125.835	153.454	116.947
E9PWW9	Rsf1	559.243	491.548	704.064	627.483	433.499	419.575	416.176	514.826
E9PX14	Ccdc152	56.654	73.6458	NaN	51.729	NaN	45.1873	NaN	NaN
E9PX68	Slc4a1ap	339.109	301.287	429.415	314.156	135.713	247.197	124.315	196.571
E9PXC0	Srp54c	115.415	64.3581	NaN	239.794	90.742	219.733	NaN	NaN
E9PY28	Btbd2	12.7898	10.6019	11.5187	12.4338	15.9421	8.08973	16.9649	12.6442
E9PY43	Erich1	33.3997	34.2926	59.0127	53.6873	31.7373	NaN	NaN	22.878
E9PY46	Ift140	138.653	154.994	127.856	151.246	187.333	171.08	176.666	150.967
E9PYD1	Fam98c	63.6848	60.8271	53.1083	50.6271	23.8347	29.1257	33.1574	38.7236
E9PYF4	Lmo7	132.24	133.641	136.915	170.46	141.553	146.321	184.48	127.012
E9PYF7	Ap1ar	146.692	133.286	227.659	167.757	111.952	80.9074	111.139	125.799
E9PYG6	Rasa1	514.911	559.662	529.693	530.066	636.498	787.012	758.333	540.673
E9PYH6	Setd1a	145.173	154.399	140.723	162.176	91.3032	175.494	108.033	133.17
E9PYK3	Parp4	188.126	207.904	201.618	214.8	173.728	222.072	189.446	192.791
E9PYL2	Prr12	42.1651	50.03	66.2959	52.5246	74.4154	47.0734	50.8549	36.5951
E9PYP2	Nbeal1	50.2297	51.9481	62.1895	54.7709	99.0089	56.2203	120.501	72.5704
E9PYR1	Fbxl18	60.3486	70.6757	51.3448	64.7405	72.3534	76.2318	104.4	75.5976
E9PZJ8	Ascc3	271.129	259.074	215.409	259.628	162.863	289.163	280.799	236.541
E9PZM4	Chd2	33.0839	31.3055	19.9987	33.1389	16.7388	36.7799	31.5055	36.2315
E9PZM7	Scaf11	775.564	917.651	1182.07	1039.87	738.568	390.347	324.44	527.013
E9PZP8	Herc1	259.591	284.016	250.589	284.326	212.127	284.689	320.627	244.751
E9Q0F0	Krt78	792.078	2302.73	3936.98	820.148	29740.8	7406.5	11224.8	35275.1
E9Q0S6	Tns1	308.882	317.445	319.833	328.382	336.419	310.828	290.911	257.596
E9Q137	Tex264	333.665	374.573	315.616	322.955	485.648	330.77	354.028	430.062
E9Q166	Atad2b	NaN	55.0091	NaN	39.1998	73.5421	37.5541	110.003	82.9353
E9Q1A5	Zfp384	89.4336	92.5965	77.783	65.9672	45.1903	72.6105	80.0334	105.611
E9Q1P8	Irf2bp2	584.712	548.342	647.643	621.732	447.89	507.066	387.217	412.226
E9Q1U1	Ccdc171	2.21553	3.09777	1.86783	3.20219	7.30937	NaN	13.8768	2.33616
E9Q1Z0	Krt90	721.242	1439.58	1137.62	722.147	39734.6	9449.56	17268.2	58995.9
E9Q236	Abcc4	425.736	411.638	372.626	363.998	480.485	387.287	573.285	384.689
E9Q238	Kank1	77.881	81.3663	84.144	87.3805	52.1373	74.7113	67.302	96.392
E9Q286	Ice1	39.5011	31.1347	57.0779	44.2345	NaN	46.0373	NaN	30.2108
E9Q2E4	Hectd4	40.4422	43.1738	40.4562	47.4306	36.7482	47.369	43.474	41.6111
E9Q2I4	Mideas	80.6413	81.1707	99.4536	85.8298	88.7887	75.6025	81.9694	90.3171
E9Q2S7	Zfp266	80.8076	75.8613	99.4141	53.2191	73.8532	77.8471	78.2831	64.6906
E9Q309	Cep350	95.6737	92.6107	128.436	127.687	74.3044	88.0766	87.0892	83.0681
E9Q368	Tarbp1	170.889	189.992	173.063	144.373	177.325	168.942	251.586	178.584
E9Q394	Akap13	166.156	176.512	217.027	213.374	191.399	169.311	195.539	193.712
E9Q3G8	Nup153	605.221	498.421	708.788	674.977	496.991	354.639	314.122	433.25
E9Q3K4	Smim10l1	31.1257	33.2738	28.2219	33.0816	NaN	28.0807	NaN	29.0483
E9Q3L2	Pi4ka	128.543	131.308	102.643	128.402	169.854	151.082	213.485	153.518
E9Q3L4	Ifi207	122.596	131.935	119.012	111.464	111.258	158.827	NaN	186.823
E9Q3M9	Cracdl	64.657	63.0657	31.8194	95.9163	NaN	NaN	164.753	52.2896
E9Q3P4	Cenpf	219.615	220.446	283.637	233.655	177.456	206.067	149.854	170.189
E9Q3R9	Zbtb21	41.5034	53.8315	50.4623	41.8678	43.8443	48.6699	30.9187	46.5161
E9Q3S4	Map3k19	4853.34	5245.58	2780.86	6671.07	1752.62	3327.95	3188.86	1603.78
E9Q401	Ryr2	747.942	804.019	703.558	433.296	246.593	222.378	485.804	435.634
E9Q411	Nbas	112.545	113.669	102.79	104.102	141.156	118.629	160.209	154.641
E9Q414	Apob	75.8087	121.211	145.009	105.168	73.903	38.5032	39.8208	87.5928
E9Q4F7	Ankrd11	20.5273	19.9278	15.8483	16.1764	17.682	16.6093	36.3904	23.803
E9Q4N7	Arid1b	155.843	157.891	156.729	167.847	206.712	187.139	180.4	196.27
E9Q4X2	Uggt2	286.552	304.266	243.28	267.45	351.886	312.329	367.095	396.71
E9Q4Y4	Cep192	150.093	146.284	148.226	150.406	135.224	143.928	128.479	132.047
E9Q512	Trip11	279.384	281.029	301.267	313.138	208.515	259.64	199.956	256.54
E9Q555	Rnf213	698.336	765.531	563.214	745.688	840.082	1004.62	1062.92	1371.78
E9Q557	Dsp	55.0697	57.7692	57.331	56.8182	309.428	117.897	156.88	755.122
E9Q5C9	Nolc1	6617.25	5716.6	4870.12	6870.72	3689.79	6411.61	2420.91	6375.9
E9Q5F9	Setd2	80.4461	79.8503	93.9858	90.6508	67.2718	66.8731	40.2408	52.3911
E9Q5G3	Kif23	115.827	133.46	140.746	152.013	152.964	132.583	136.255	173.766
E9Q5K9	Ythdc1	66.0674	62.2577	63.588	94.3254	56.1624	67.1861	69.5338	57.3167
E9Q616	Ahnak	31462.6	20323.9	34878.8	34771.2	14291.7	18647.8	9187.57	17704.4
E9Q634	Myo1e	147.135	171.546	138.089	161.324	181.395	194.859	180.369	200.655
E9Q649	Gcnt4	41.0601	36.6046	57.267	25.8482	43.3329	34.4719	49.9532	48.1181
E9Q6B2	Ccdc85c	115.162	129.002	174.533	146.126	149.19	114.957	90.0606	110.843
E9Q6D3	Ccdc121rt1	745.353	662.668	246.149	656.853	469.454	468.008	433.639	186.004
E9Q6D6	Znf277	104.172	107.164	94.0997	97.0475	114.309	85.6906	161.235	88.6591
E9Q6E9	Simc1	26.4653	26.259	31.477	27.7665	29.2097	22.215	NaN	30.6727
E9Q6H8	Plekha5	99.306	108.388	94.15	96.0756	159.393	109.393	82.702	106.962
E9Q6J5	Bod1l	276.611	267.495	347.885	316.673	149.27	159.343	127.879	139.792
E9Q6K3	Pibf1	46.8162	48.3982	48.2608	46.6402	39.7767	51.0604	54.9579	50.8902
E9Q6R1	Itga10	12.9609	14.3604	23.5759	NaN	NaN	NaN	NaN	15.2151
E9Q6R7	Utrn	1116.59	1156.88	1205.21	1120.3	930.134	1124.95	1058.41	1284.88
E9Q6S0	Zfp597	34.1146	30.5976	87.3026	36.6888	NaN	39.9165	NaN	31.6824
E9Q6Y4	Zfp94	35.5157	28.0522	24.9083	NaN	NaN	NaN	NaN	NaN
E9Q6Y8	Usp31	11.924	NaN	NaN	NaN	NaN	NaN	NaN	NaN
E9Q735	Ube4a	104.813	106.296	110.226	92.4558	135.408	119.497	128.307	115.925
E9Q777	Akap11	104.397	102.478	122.206	126.582	93.859	97.6132	102.314	91.3768
E9Q784	Zc3h13	214.244	213.846	277.537	262.548	119.793	130.216	47.7369	133.117
E9Q7C4	Prr14l	17.9801	16.6326	18.4647	17.2831	22.5607	18.5623	29.7593	16.8287
E9Q7D5	Arhgef5	99.3178	102.877	119.349	104.983	100.818	87.5273	64.5588	81.2521
E9Q7E2	Arid2	264.355	257.279	250.441	248.699	288.646	241.219	251.537	269.454
E9Q7F2	Rnf169	87.6695	78.175	64.3056	62.1436	NaN	NaN	NaN	82.9586
E9Q7G0	Numa1	895.088	1248.18	1100.52	1274.08	1423.9	917.262	821.38	1173.64
E9Q7L1	Urb2	155.369	170.504	109.577	146.025	257.007	235.111	294.704	227.432
E9Q7M2	Tsc22d2	440.738	457.835	619.145	479.244	326.41	303.978	468.374	292.463
E9Q7P1	Col22a1	8.17227	9.79679	4.19199	22.4363	24.3844	48.3807	79.3302	36.5744
E9Q7X6	Heg1	27.9304	40.5465	35.6699	48.9558	59.7167	17.5723	NaN	45.8271
E9Q8D0	Dnajc21	89.331	91.8168	76.1628	90.3116	68.7778	81.4706	88.2826	93.5352
E9Q8F8	Abca14	135.403	210.968	401.612	NaN	NaN	NaN	NaN	NaN
E9Q8I7	Nfxl1	34.7011	38.6471	30.7719	32.5292	34.4781	58.3313	46.308	80.1244
E9Q8I9	Fry	22.9364	19.6891	19.9146	22.872	27.5176	39.0268	38.9987	NaN
E9Q8M1	Zfp358	55.8722	44.4286	78.7277	55.8423	12.1461	46.8727	37.7705	53.7428
E9Q8Q6	Ccdc141	48.2272	47.7162	52.3799	48.4198	57.6001	44.8487	79.403	59.4427
E9Q8T2	Prdm15	16.9612	21.5438	13.3758	23.3284	11.9944	18.0612	NaN	20.3391
E9Q8V6	Dennd4a	35.0057	36.04	26.6611	28.3155	20.908	35.1926	47.6194	40.4833
E9Q8X5	Zbtb10	64.1423	67.4858	71.506	69.7411	49.0765	67.5033	NaN	67.0218
E9Q912	Rap1gds1	947.512	991.039	1098.27	852.21	502.878	834.621	751.446	720.936
E9Q9A9	Oas2	NaN	NaN	NaN	NaN	29.5228	NaN	NaN	25.8442
E9Q9B3	Spryd3	32.7897	30.9798	NaN	49.597	91.5773	45.1107	53.9872	39.1138
E9Q9B7	Kidins220	162.129	163.099	158.049	153.436	153.082	171.254	194.717	198.623
E9Q9D5	Rabl2	17.23	18.7138	25.1525	17.7432	31.9196	NaN	47.2435	32.4259
E9Q9K8	Akap6	9038.75	7267.33	10611.4	9596.67	NaN	5230.4	2384.05	4614.61
E9Q9M8	Pwwp2b	12.818	8.9582	18.8819	13.0659	NaN	NaN	NaN	9.58677
E9Q9Q2	R3hdm1	150.204	146.42	206.17	166.077	98.3445	155.588	142.431	123.24
E9Q9R9	Dlg5	28.163	24.6011	32.1674	34.6877	43.2326	31.0515	18.2859	27.6854
E9Q9T0	Fbrsl1	34.7405	37.5501	37.2973	31.1364	57.3394	NaN	NaN	NaN
E9Q9U8	Ccdc74a	10.695	10.5783	19.1271	8.72843	15.1511	11.4934	19.9618	NaN
E9QA16	Cald1	15538.4	13610.8	18975.7	15937	6673.93	12262.5	4749.21	9036.02
E9QA22	Zfp644	38.1807	37.7439	40.2288	44.4306	32.9028	40.6194	25.774	56.074
E9QAE3	Btaf1	381.859	408.439	376.16	385.24	186.373	383.031	340.26	328.132
E9QAF4	Phldb3	30.2469	34.8235	20.8552	30.6935	41.7289	21.7106	31.4366	33.227
E9QAM5	Helz2	120.219	125.304	79.1565	115.769	227.08	167.387	198.904	216.124
E9QAP7	Taf4	222.562	204.028	227.675	232.138	157.388	230.664	168.701	241.384
E9QAT4	Sec16a	437.17	452.272	479.374	488.443	521.933	450.374	456.115	400.521
E9QAW0	Zfp213	17.786	17.6674	17.001	32.3069	19.5467	25.8237	NaN	NaN
F2Z3U3	Raph1	42.12	37.2668	46.1163	47.6534	42.2779	36.0625	32.2269	40.7597
F2Z461	Herc6	212.853	356.11	181.197	249.441	394.034	150.146	317.952	238.136
F6U238	Maml2	26.5754	21.0638	32.2282	24.8275	30.5017	22.0072	30.1398	16.9964
F6VAN0	Atf6	83.9501	95.6444	93.4879	84.1096	49.2628	81.6707	60.4394	75.2915
F6YVP7;P62270	Rps18-ps6;Rps18	14823.4	15443.5	9532.01	16473.5	5478.92	12391.7	9513.01	11491.1
F6ZDS4	Tpr	2360.28	2139.29	3080.23	2553.47	1388.33	1749.88	1055.73	2160.13
F7BJB9	Morc3	138.802	141.246	160.025	140.338	113.635	148.593	144.502	105.039
F7BWT7	Tspan15	46.858	55.9273	52.2287	54.6394	56.681	70.4853	62.3101	88.9101
F8VPJ6	Rfx7	40.3735	31.6249	43.6437	47.4347	40.112	40.3783	70.9902	70.2471
F8VPK0	Skic3	290.095	269.859	254.72	250.926	301.291	305.298	424.511	269.151
F8VPN4	Agl	308.369	308.127	250.531	290.678	405.667	318.037	511.522	348.656
F8VPP8	Zc3h7b	534.452	546.737	495.793	540.51	583.153	488.882	445.988	504.547
F8VPQ2	Arid4a	19.5599	16.0958	21.3075	20.2886	17.0477	22.7144	12.386	16.7824
F8VPT3	Lct	34.8978	38.0146	NaN	NaN	71.1365	45.1622	NaN	67.0383
F8VPU2	Farp1	1188.38	1173.31	1041.08	1056.92	1050.82	908.367	1228.78	914.663
F8VPX2	Fbxw9	35.3476	32.0813	32.7082	NaN	50.7604	48.6201	37.2619	25.1985
F8VPZ3	Usp32	100.548	98.8695	110.4	103.285	162.188	132.945	158.444	115.416
F8VPZ5	Ercc6	25.5815	18.0381	26.9045	29.9017	NaN	NaN	NaN	NaN
F8VPZ9	Bicra	50.3636	58.4865	49.4362	50.7789	52.2439	62.9502	NaN	75.5219
F8VQ05	Fryl	329.635	343.521	319.59	333.176	370.347	393.101	485.624	394.964
F8VQ29	Iqgap3	424.144	464.252	362.962	426.146	499.283	441.852	534.604	359.181
F8VQB6	Myo10	198.25	194.972	189.316	140.9	216.911	158.597	374.404	147.421
F8VQC1	Srp72	276.823	306.098	215.957	258.583	793.543	363.925	545.103	618.462
F8VQG7	N4bp2	53.5894	45.6635	55.2092	46.4142	37.7461	46.2089	297.824	49.4477
G3UVV3	Zfp407	69.0709	61.4043	67.8758	65.824	94.4079	93.8821	76.2856	65.1149
G3UW40	Mcc	1756.78	1670.91	2079.94	1693.95	1508.49	1372.99	1614.57	1214.51
G3UW78	Cyp4f17	33.1545	32.3073	23.3298	15.8294	33.2862	22.0132	22.017	55.9007
G3UXL2;Q9D7G0	Prps1l3;Prps1	652.571	686.054	564.28	708.887	597.734	642.584	888.661	486.492
G3UYU0	Mex3a	103.833	92.7024	92.4287	99.5219	124.367	111.005	88.5523	116.281
G3X8Q1	Cabin1	118.6	116.484	133.565	126.179	122.307	121.159	112.874	105.652
G3X8R7	Zfp212	12.7311	13.1625	14.4425	20.0284	NaN	NaN	NaN	13.6471
G3X8U3	QNG1	711.208	3410.36	725.52	1470.14	5871.14	1575.74	3685.09	1405.06
G3X8X0	Dhx16	120.283	132.921	111.992	123.566	86.1782	140.525	89.6102	115.404
G3X912	Sprtn	3.0232	4.39228	7.81818	4.76137	NaN	3.39739	NaN	NaN
G3X972	Sec24c	1106.69	1063.13	925.067	920.905	1193.14	1149.49	1198.1	815.297
G3X9B1	Heatr1	651.249	702.362	512.307	557.994	652.874	784.26	1257.36	902.665
G3X9C2	Nccrp1	NaN	NaN	NaN	NaN	100.236	19.294	40.9918	496.376
G3X9F6	Sh3tc1	62.9732	80.2815	55.778	117.775	84.7303	99.613	112.269	42.4456
G3X9J0	Sipa1l3	55.2845	59.926	61.1729	66.1913	59.2094	59.1536	156.945	43.3199
G3X9K3	Arfgef1	86.455	90.4709	93.7832	84.0103	61.3097	87.5622	78.5587	78.7061
G3X9N5	Nxph4	NaN	NaN	NaN	NaN	106.527	NaN	NaN	37.2283
G3X9X1	Kbtbd2	251.289	243.391	185.353	217.223	297.164	229.646	309.674	162.768
G3X9Z4	Pcf11	145.142	168.397	206.921	179.999	187.371	129.687	157.203	148.207
G3XA30	Nsmce4a	221.169	206.389	225.382	258.251	231.821	207.089	202.876	261.588
G3XA57	Rab11fip2	32.2412	23.2939	37.3991	30.3034	42.2327	17.0972	41.1365	29.4116
G5E829	Atp2b1	1476.7	1504.1	1625	1486.73	1402.21	1687.15	1606.89	1784.21
G5E861	Sclt1	30.4488	27.5136	38.6023	33.2699	40.5731	32.7801	41.7729	29.7087
G5E869	Znf142	57.2861	64.2545	39.8497	56.962	53.8311	66.8839	104.53	94.4765
G5E870	Trip12	500.45	535.983	445.008	582.336	836.392	557.012	583.375	900.626
G5E872	Rnpepl1	NaN	90.2959	67.901	161.258	109.297	NaN	48.3152	60.6448
G5E893	Ankrd12	28.5468	30.7484	41.2996	NaN	NaN	NaN	NaN	48.4
G5E895	Akr1b10	1219.25	1307.81	1076.93	1309.17	1457.87	1338.64	1413.65	919.039
G5E897	Poglut3	202.354	177.404	195.143	177.964	363.832	222.715	318.579	367.331
G5E8B9	Zbtb11	36.7305	41.5445	33.787	34.4444	45.7719	37.7974	108.607	50.9752
G5E8F4	Fpgt	48.827	56.3109	43.7135	43.8568	56.0092	41.0941	64.9731	79.0279
G5E8K5	Ank3	164.522	169.616	172.543	166.63	141.197	174.759	199.824	164.864
G5E8P0	Tubgcp6	88.0894	80.5648	83.1797	74.6532	110.957	70.8421	118.382	72.5754
G5E8P1	Brd1	66.0129	72.6003	52.7307	66.1373	118.817	79.4896	74.7776	135.557
G5E8V9	Arfip1	1822.09	1774.64	1821	1753.86	1858.09	1693.71	2086.5	1682.12
G5E8Z2	Taf4b	NaN	NaN	34.3897	23.7288	NaN	NaN	NaN	33.6056
G5E905	Zfp871	53.5516	50.5015	68.8959	45.926	50.9139	79.1299	73.7998	70.3811
H3BKP8	Brd10	777.878	782.083	502.487	945.781	722.61	933.818	418.63	520.866
H3BKQ3	Evi5l	33.9632	36.6446	45.835	37.7835	47.7328	34.1132	70.514	44.2272
H7BX60	Pot1b	58.4386	58.5372	49.7918	56.6807	63.4575	56.8047	78.6285	41.1588
I3ITR1;Q9D924	AK157302;Isca1	81.2207	76.0941	72.0479	86.1715	18.0433	41.3143	57.7825	87.6561
J3QMC5	Mdn1	358.261	361.329	302.212	322.832	292.493	377.386	445.137	323.198
J3QMK2	Bbip1	67.9586	68.6745	97.6442	75.7046	211.884	66.0529	140.459	51.6
J3QPC3	Actmap	65.6324	63.157	97.0751	64.1683	85.2819	63.2783	74.4456	62.9285
K7N6Y5	Gm8011	10.81	15.3337	NaN	5.18263	NaN	24.1667	50.5299	14.6843
K9J7B2	Ugt1a6b	NaN	NaN	NaN	NaN	30.2719	33.0632	NaN	NaN
L0N7N1	Kif14	41.3684	46.3607	46.0169	51.6543	44.5975	43.0496	34.338	62.6962
L7N457;Q8VF72	Or10g3b;Or10g3	NaN	NaN	NaN	NaN	NaN	31.2678	NaN	NaN
L7N466	Mthfsl	35.9661	38.3206	46.9532	39.3493	43.9831	52.9427	54.2303	63.5284
L7N480	Garin5b	184.226	159.6	86.2119	86.4449	182.063	173.076	193.644	133.499
M0QWN7	Usp35	11.6769	12.0291	11.8701	10.8857	22.1533	9.1884	17.6979	14.8273
O08528	Hk2	412.722	414.256	337.948	392.171	535.068	430.258	829.753	1176.95
O08529	Capn2	1192.94	1151.14	970.161	1146.01	1908.9	1203.74	1354.1	1324.63
O08532	Cacna2d1	348.413	348.88	443.522	374.681	515.754	366.528	471.335	561.481
O08539	Bin1	2133.65	1796.02	2756.42	2010.68	1438.66	1235.62	922.904	1060.54
O08543	Efna5	23.3994	12.7665	27.5475	18.4195	NaN	NaN	NaN	25.0068
O08547	Sec22b	317.61	339.223	266.211	346.875	504.406	378.005	423.933	560.887
O08550	Kmt2b	51.4572	63.4425	61.1471	60.7561	57.7077	55.7364	98.7124	52.9352
O08553	Dpysl2	6846.55	6760.74	5859.8	4551.42	7756.5	6831	3865.37	5415.57
O08573	Lgals9	107.945	104.916	91.665	122.871	169.46	117.693	128.855	259.974
O08579	Emd	4974.4	5153.43	6133.03	5706.68	5432.43	4519.03	6261.11	3506.46
O08580	Esrra	32.4433	42.029	28.1974	46.6768	58.18	55.7169	85.5924	62.9439
O08582	Gtpbp1	732.589	739.277	722.621	720.408	463.599	735.808	507.627	566.76
O08583	Alyref	4295.9	4039.36	4030.38	4307.16	1328.96	1912.6	1098.19	2654.45
O08585	Clta	9776.5	9352.58	10914.2	11141.8	8887.55	8939.15	10163.8	6535.46
O08586	Pten	137.82	138.116	123.822	125.076	162.639	119.035	68.1514	96.2311
O08599	Stxbp1	721.711	812.53	725.132	777.037	1075.6	1010.03	1044.4	1075.05
O08600	Endog	1188.14	1385.55	1140.92	1133.85	2325.87	1553.78	1860.86	2315.16
O08601	Mttp	55.1527	66.2879	46.4582	62.3977	109.321	92.344	143.749	117.935
O08605	Mknk1	34.3286	49.5484	47.9753	37.9962	28.2627	37.2659	NaN	41.2504
O08609	Mlx	26.2347	25.5295	32.5982	33.5937	NaN	26.5782	27.0588	21.9738
O08638	Myh11	5815.14	5384.55	3948.52	5312.77	2460.8	5510.93	3041.74	3363.94
O08648	Map3k4	172.529	157.745	149.916	173.821	149.139	157.064	194.421	184.398
O08663	Metap2	2106.96	2688.93	2538.29	2099.75	2933.62	2731.4	3039.33	2318.5
O08664	Bcl7c	174.491	166.43	184.005	154.46	34.5682	116.661	31.4022	107.68
O08665	Sema3a	25.6924	20.5394	28.5591	26.4972	18.1601	18.8999	42.3295	29.4833
O08677;Q6S9I3	Kng1;Kng2	301.587	NaN	NaN	177.397	435.289	144.036	1171.61	NaN
O08688	Capn5	21.2577	20.1759	19.6732	21.917	31.9978	15.308	NaN	34.7027
O08696	Foxm1	204.243	205.733	210.29	211.387	199.593	215.407	204.783	166.349
O08709	Prdx6	12192	11131.8	15885.3	11766.6	8655.12	8757.18	7997.14	6576.17
O08715	Akap1	363.463	387.514	426.82	409.673	346.351	332.729	542.565	282.078
O08734	Bak1	1381.32	1360.98	1244.57	1497.56	1216.55	1000.35	1653.9	2067.4
O08736	Casp12	63.8969	54.3409	38.9274	91.6068	78.2817	59.7504	52.5268	71.4017
O08738	Casp6	686.217	600.598	616.146	499.631	847.977	710.139	910.878	620.949
O08739	Ampd3	50.7467	47.7272	40.5013	55.6557	89.7646	67.1128	78.8146	65.3402
O08740	Polr2j	732.642	692.205	851.555	751.257	438.85	575.206	643.869	570.732
O08746	Matn2	25.8735	25.5644	41.0022	21.2363	NaN	NaN	NaN	59.9948
O08749	Dld	2081.24	1795.46	1821.28	1906.88	2212.29	1999.32	2459.16	2784.11
O08750	Nfil3	113.35	130.597	133.82	110.763	93.3816	107.682	116.984	147.207
O08756	Hsd17b10	3545.12	3690.72	2888.78	3020.89	3654.03	3091.67	3951.61	3258.87
O08759	Ube3a	822.298	776.576	705.976	693.147	1009.5	765.482	1160.91	685.318
O08784	Tcof1	1913.2	1585.04	1851.86	1866.85	627.711	1246.75	279.546	1312.04
O08785	Clock	43.5654	40.7514	49.2009	48.1134	52.9149	44.951	56.413	47.6447
O08788	Dctn1	841.819	846.464	901.593	924.36	536.753	907.461	619.156	910.359
O08789	Mnt	90.5866	75.7367	109.429	91.1459	81.1422	72.7866	51.0052	66.423
O08795	Prkcsh	7888.38	7870.9	9222.86	9209.87	8063.31	6450.87	8775.13	8797.46
O08796	Eef2k	133.25	140.314	125.067	138.666	158.42	121.924	143.876	131.443
O08797	Serpinb9	680.206	713.768	469.896	732.46	848.453	675.36	1103.23	1212.28
O08800	Serpinb8	91.7318	105.475	72.4632	75.6474	137.28	135.805	180.093	114.263
O08804	Serpinb6b	393.712	402.76	293.708	384.03	366.608	302.565	637.547	370.943
O08807	Prdx4	7615.79	7681.82	7388.2	7277.34	8727.19	7425.02	10157.8	9285.05
O08808	Diaph1	663.481	617.977	602.406	712.121	572.989	676.223	393.482	640.76
O08810	Eftud2	12750.9	11423.6	10276.8	11092.5	15040	11410.8	14722.9	10833.8
O08811	Ercc2	104.214	100.836	68.837	102.238	157.826	122.146	164.56	177.358
O08832	Galnt4	50.2506	39.2537	38.5797	46.4292	87.3239	51.3471	66.7783	70.0077
O08848	RO60	346.583	322.692	323.74	305.519	346.835	272.702	453.17	236.771
O08852	Pkd1	15.1623	14.5675	18.8143	15.8438	15.1499	14.2269	14.0359	17.4156
O08856	Ell	2476.59	2224.82	2491.73	2298.22	1567.46	1937.91	1494.85	1890.6
O08901	Bub1	147.918	137.453	157.697	136.652	208.152	144.058	174.234	140.121
O08908	Pik3r2	80.2978	74.5045	69.108	82.146	114.377	102.596	137.119	106.253
O08911	Mapk12	92.0973	104.793	79.277	97.9817	136.917	141.598	159.967	106.364
O08912	Galnt1	780.16	848.652	663.551	841.632	1407.68	945.289	1141.86	1179.7
O08914	Faah	25.9288	26.0864	19.692	28.5886	58.3871	36.8469	NaN	56.0594
O08915	Aip	3901.15	4083.29	4990.44	4647.76	2189.43	3735.29	1923.28	2705.64
O08917	Flot1	613.866	565.072	563.603	566.568	598.467	585.1	472.992	852.446
O08919	Numbl	310.916	298.799	317.428	286.522	313.935	277.098	268.463	245.569
O08967	Cyth3	198.878	208.073	181.714	229.283	237.987	265.947	200.916	195.609
O08970	Tuft1	192.781	187.03	237.265	227.067	170.229	149.453	212.435	177.561
O08983	Hps1	82.1782	81.1457	92.4594	81.5742	102.119	72.9987	145.404	81.3374
O08989	Mras	20.3113	20.0735	21.6832	22.4193	NaN	NaN	NaN	31.1662
O08992	Sdcbp	347.389	333.224	325.157	418.994	819.668	474.739	579.325	646.119
O08997	Atox1	7980.66	6990.29	10692.1	11242.9	3975.03	6175.84	4773.75	3806.33
O09000	Ncoa3	197.278	191.851	258.115	217.966	170.14	170.887	140.591	170.78
O09005	Degs1	343.743	366.447	310.791	231.321	465.176	249.48	284.272	374.301
O09012	Pex5	675.775	699.934	916.592	720.718	475.921	448.17	642.125	500.256
O09030	Il13ra1	59.8643	33.3645	47.5092	56.0926	81.2112	45.5931	40.6127	86.0475
O09043	Napsa	124.548	124.156	120.429	84.9364	205.969	95.8587	140.571	246.735
O09044	Snap23	1279.78	1147.11	1672.11	1539.12	1199.93	966.184	938.238	1001.47
O09053	Wrn	10.5745	11.0784	6.33254	10.5447	NaN	17.1766	NaN	17.5159
O09061	Psmb1	3428.44	3646.54	2996.16	3756.68	6490.75	5023.88	5842.05	3947.89
O09106	Hdac1	3281.42	3149.73	2763.24	3007.83	6046.16	3179.53	5085.51	3141.01
O09110	Map2k3	226.525	224.092	221.765	234.527	148.854	236.025	252.178	200.581
O09111	Ndufb11	1931.13	1832.53	1256.52	1716.36	2422.49	1862.27	2573.53	2423.22
O09112	Dusp8	3.11476	7.92597	9.5975	NaN	4.98775	4.47553	10.5457	8.0902
O09117	Sypl1	128.562	148.959	145.632	105.501	237.406	104.467	342.305	190.574
O09126	Sema4d	41.3869	NaN	45.9746	26.3457	33.9721	53.7678	NaN	36.6915
O09130	Nfatc2ip	166.276	161.279	205.168	189.608	148.156	143.082	84.4443	137.786
O09131	Gsto1	15503.1	17151.6	16334.5	16207.5	17505.9	24366.8	20571.3	11579.8
O09159	Man2b1	260.628	297.479	249.41	320.673	470.349	423.572	549.117	718.642
O09164	Sod3	68.3034	67.8478	110.769	67.4943	58.3823	48.8035	50.3143	94.6398
O09167	Rpl21	1476.07	1501.32	999.668	1420.26	379.91	1348.28	1247.44	658.133
O09172	Gclm	1843.43	2174.38	2336.73	1864.45	1699.43	2065.29	2829.62	1642.94
O09174	Amacr	127.16	127.612	115.499	118.11	195.893	128.479	160.594	156.341
O35047	Psmc3ip	157.459	146.308	167.565	149.743	143.54	135.697	201.163	107.244
O35066	Kif3c	18.6573	18.0814	NaN	19.1634	13.6361	21.0502	17.3405	22.4068
O35071	Kif1c	151.258	176.624	173.112	195.327	144.516	158.107	124.085	156.62
O35074	Ptgis	1810.33	1950.26	1300.8	1839.33	6117.45	2366.27	4193.88	4123.47
O35075	Vps26c	174.152	157.354	185.579	195.011	163.493	161.463	175.853	152.708
O35083	Agpat1	95.9869	100.689	86.796	102.031	172.641	104.568	149.122	190.096
O35114	Scarb2	1362.86	1187.91	1331.83	1447.85	1134.33	972.187	1321.26	1697.43
O35126	Atn1	419.588	410.313	496.92	442.47	406.488	318.748	315.674	225.883
O35127	Grcc10	2657.19	2757.43	3088.21	2470.38	2262.71	1858.11	1459.57	1078.59
O35129	Phb2	5225.26	4956.9	3821.56	5570.23	9741.3	7424.92	7649.74	9274.3
O35130	Emg1	444.864	451.636	394.535	396.196	451.833	438.928	500.41	376.142
O35134	Polr1a	402.806	447.388	363.474	373.038	432.261	345.97	614.966	320.862
O35143	Atp5if1	680.349	739.544	1105.48	891.54	1137.92	767.692	1099.41	1404.31
O35144	Terf2	67.9045	71.561	79.1111	71.1243	43.9592	64.9753	36.6649	80.6436
O35153	Bet1l	175.348	158.721	203.976	113.516	100.349	85.3385	81.7898	118.589
O35166	Gosr2	293.915	265.989	298.454	238.662	161.787	187.67	162.844	257.772
O35177	Nedd9	54.9772	62.704	74.6559	70.7894	92.5543	60.5684	82.8854	94.9328
O35185	Bhlhe40	28.1679	29.0159	31.1382	28.933	NaN	32.6703	NaN	47.9615
O35188	Cx3cl1	107.328	111.141	127.344	103.01	203.692	127.776	166.481	126.754
O35207	Cdk2ap1	277.136	282.535	389.166	381.115	131.158	215.926	238.817	295.494
O35215	Ddt	4066.22	4046.33	4968.31	4208.56	3914.2	4363.47	3658.44	2675.47
O35216	Cenpa	20.0512	18.2141	19.6887	30.9408	NaN	19.5132	NaN	17.4474
O35218	Cpsf2	624.271	687.831	617.243	701.782	927.873	601.855	982.579	637.574
O35226	Psmd4	4056.1	4449.25	4313.05	3893	1956.93	3587.78	2208.36	2658.25
O35231	Kifc3	70.4361	59.1785	73.6702	73.4785	76.9761	87.8412	68.117	115.87
O35239	Ptpn9	127.615	130.818	106.119	121.003	157.574	139.203	181.321	122.676
O35242	Nsmaf	83.5065	63.6053	88.0783	93.6804	86.0277	93.6685	103.626	70.0789
O35245	Pkd2	367.497	365.247	388.06	372.042	204.901	291.368	288.079	376.236
O35250	Exoc7	252.501	271.631	228.38	272.961	422.269	313.273	420.944	416.856
O35261	E2f3	36.1981	38.2464	42.242	42.061	24.3942	32.2943	NaN	22.878
O35280	Chek1	174.249	179.767	148.905	171.202	195.545	153.318	171.663	141.375
O35286	Dhx15	1397.41	1598.51	1115.16	1485.31	1374.14	1635.94	1425.01	1461.9
O35295	Purb	810.151	827.485	823.603	758.12	700.871	972.557	690.679	830.451
O35309	Nmi	176.98	186.544	137.146	213.372	417.572	289.6	402.731	342.278
O35316	Slc6a6	1084.15	1096.85	1086.15	1124.94	1192.57	862.641	1673.45	988.13
O35317	Pbx3	76.1477	79.357	119.16	84.2178	51.2241	33.4981	77.7409	68.9289
O35326	Srsf5	1183.17	1195.1	1113.88	1366.98	510.516	1144.66	413.635	673.132
O35343	Kpna4	393.784	352.617	304	256.679	185.001	215.478	158.606	179.997
O35344	Kpna3	2118.75	1973.1	1947.08	1938.5	1153.15	1985.8	1248.42	1436.92
O35345	Kpna6	293.794	261.302	221.565	243.878	123.702	254.29	130.573	230.857
O35347	Dgcr6	30.0908	31.313	50.0591	41.2258	36.4029	36.9031	NaN	30.1831
O35350	Capn1	594.778	604.385	456.289	625.696	1288.74	842.118	911.476	889.684
O35368	Ifi203	55.527	NaN	NaN	71.7832	NaN	84.1445	NaN	111.509
O35375	Nrp2	86.5873	96.7064	147.581	103.868	105.767	80.9063	123.333	91.2217
O35379	Abcc1	230.724	231.065	230.312	221.785	212.503	183.447	241.534	212.017
O35381	Anp32a	4467.47	4201.5	5463.35	5089.23	2388.68	3729.82	3470.72	2995.76
O35382	Exoc4	537.311	526.66	506.35	546.444	423.208	517.258	505.817	545.902
O35385	Ppef2	176.117	136.32	NaN	157.788	640.697	297.474	323.356	457.144
O35386	Phyh	16.9113	22.3837	23.1749	18.4219	42.7618	28.7217	22.1774	28.5345
O35387	Hax1	285.197	270.747	382.426	330.935	208.003	217.468	302.299	265.535
O35400	Sult2b1	26.0643	20.7045	26.8249	22.1138	81.6949	45.8063	NaN	41.7274
O35405	Pld3	2391.73	2547.08	2767.51	2936.93	3970.09	2735.79	3195.88	2903.28
O35425	Bok	43.9562	56.31	44.9497	65.6868	84.802	75.2261	72.7578	55.9701
O35427	Crcp	66.0637	71.7873	93.8225	64.9768	43.7751	44.5724	48.9506	32.3074
O35435	Dhodh	314.498	305.039	327.674	302.382	288.916	339.959	242.034	597.798
O35445	Rnf5	116.827	87.892	103.261	43.7913	106.984	37.5353	NaN	148.277
O35448	Ppt2	1220.62	881.45	1666.29	1119.76	925.466	668.101	845.717	990.523
O35450	Fkbpl	108.44	112.027	119.426	127.076	57.6386	93.2055	48.9329	65.5575
O35451	Atf6b	51.0747	57.2162	60.6502	56.9464	32.1754	50.0352	86.7089	36.3888
O35454	Clcn6	44.4681	44.0549	43.6331	47.0855	58.498	47.4522	55.4131	69.2016
O35459	Ech1	904.67	987.569	1095.15	960.337	854.99	1132.16	833.647	1062.65
O35465	Fkbp8	451.58	520.72	467.258	444.099	358.449	494.117	423.924	336.094
O35473	C1d	222.074	257.061	86.6485	453.206	422.968	563.359	216.592	155.54
O35492	Clk3	64.077	68.8099	35.6293	61.7782	77.8744	63.5479	57.3184	39.9254
O35495	Cdk14	33.0776	31.6556	20.9124	30.9692	33.9655	26.7649	NaN	55.9496
O35516	Notch2	385.884	406.442	494.573	379.318	339.014	269.764	297.411	342.974
O35551	Rabep1	480.28	459.402	680.569	568.164	498.08	416.232	544.82	385.425
O35566	Cd151	62.0171	75.9097	59.4454	77.3663	87.0425	57.4532	33.9803	82.815
O35593	Psmd14	1708.17	1647.2	1368.68	1336.34	2105.79	1942.45	3127.39	1892.05
O35594	Ift81	52.2329	39.8314	67.4971	56.1356	28.3799	42.0672	19.9357	34.1177
O35598	Adam10	389.754	384.761	370.337	380.349	454.612	340.054	458.503	686.17
O35601	Fyb1	28.3426	27.6729	46.165	30.3553	NaN	NaN	NaN	NaN
O35604	Npc1	879.023	931.968	1076.28	1042.9	992.657	906.19	1069.2	1678.71
O35607	Bmpr2	17.005	18.3972	22.4805	11.9346	NaN	21.827	27.0648	16.1096
O35609	Scamp3	713.687	713.083	773.214	806.091	932.48	881.321	698.437	675.029
O35613	Daxx	121.327	111.493	173.589	118.258	62.9399	98.0395	81.5289	140.284
O35615	Zfpm1	16.8725	16.7803	25.5144	21.7853	25.8572	26.3203	17.4854	22.6083
O35618	Mdm4	20.2354	25.2551	43.7269	29.0756	27.1541	19.9711	NaN	27.8412
O35621	Pmm1	779.002	788.794	1014.99	809.814	359.636	487.293	827.258	401.692
O35623	Bet1	352.421	284.9	362.678	232.652	171.029	199.474	87.7061	223.15
O35625	Axin1	60.9941	56.7965	75.0719	58.8599	46.0627	54.5264	NaN	47.2786
O35627	Nr1i3	20.6618	NaN	15.709	20.8439	24.9298	NaN	58.579	15.004
O35632	Hyal2	30.6871	18.8945	21.7792	24.8475	76.225	68.8722	70.0135	78.0384
O35638	Stag2	360.681	361.769	296.505	332.254	430.314	443.526	525.063	350.617
O35639	Anxa3	24725.5	25838.9	29270.5	29590.4	17144.3	21658.3	25003.2	19860.6
O35640	Anxa8	5317.54	5636.55	4181.26	5038.72	11104.1	9626.13	12279.2	7386.64
O35643	Ap1b1	1841.93	1812.72	1549.34	1822.06	1822.35	1799.58	2059.67	1225.59
O35648	Cetn3	298.796	296.906	346.802	308.357	315.409	220.572	300.94	222.942
O35654	Pold2	179.101	181.488	152.338	159.152	318.517	259.614	298.245	359.146
O35657	Neu1	292.67	330.322	295.942	285.147	766.201	506.207	509.717	659.788
O35658	C1qbp	22806.6	14468	29123.8	19043.2	16324.1	8393.96	7279.4	10311.5
O35664	Ifnar2	73.244	84.9202	93.2262	110.844	102.549	76.427	91.6139	125.109
O35668	Hap1	59.2012	55.2326	80.0505	70.9005	82.0461	74.7523	NaN	64.8673
O35671	Itgb1bp1	23.8237	24.0601	29.3246	27.3088	46.1226	31.4444	47.6895	32.1034
O35680	Mrps12	113.911	108.823	96.4109	92.1862	34.1127	52.0492	81.466	79.8454
O35682	Myadm	444.215	465.544	364.038	425.935	723.573	517.289	502.782	592.01
O35683	Ndufa1	70.6734	71.6302	86.5924	77.4139	94.561	73.0263	NaN	172.225
O35685	Nudc	10085.4	9805.76	11640.2	10821.4	3874.21	7505.45	3501.68	4705.58
O35691	Pnn	922.723	804.069	1081.46	1028.32	239.507	339.66	201.65	523.453
O35704	Sptlc1	199.831	211.367	166.294	219.599	366.407	188.959	271.616	312.544
O35709	Enc1	39.8819	43.2077	63.5792	29.856	NaN	NaN	167.68	37.1272
O35710	Noct	44.5784	39.127	48.8107	39.2514	73.5355	34.0391	69.6465	57.3692
O35719	Rad51b	20.9324	19.6968	18.762	21.1739	45.1658	35.582	47.446	44.1692
O35730	Ring1	184.091	207.699	218.503	191.688	184.341	153.993	180.724	154.227
O35737	Hnrnph1	27906	29570.4	29171.7	26820.1	28442.1	29885.9	23248.9	23015.5
O35740	Cited2	28.9233	24.9612	53.5905	40.5823	NaN	24.9544	NaN	NaN
O35841	Api5	5655.22	4944.42	5410.7	5897.12	3091.99	5627.17	3260.17	4332.37
O35855	Bcat2	218.354	245.019	173.629	241.02	436.239	231.672	354.332	316.971
O35857	Timm44	586.158	579.428	572.851	690.44	305.984	655.314	443.107	799.28
O35864	Cops5	961.698	985.356	792.996	891.766	1734.33	1072.08	1654.32	894.174
O35874	Slc1a4	280.117	271.861	322.231	249.251	212.594	195.632	336.065	285.928
O35887	Calu	13743.7	12844.5	16328.1	15552.2	13907.9	9915.66	13540.2	15427.5
O35892	Sp100	72.9939	89.9342	95.9975	70.2151	88.4831	84.6589	103.006	209.682
O35900	Lsm2	967.288	935.6	807.497	864.625	1263.26	1112.16	1470.78	1148.78
O35912	Emp3	214.398	369.152	324.144	276.676	245.699	201.198	112.622	123.008
O35943	Fxn	1251.73	1155.4	1654.44	1414.89	1104.14	850.956	1301.53	1165.4
O35954	Pitpnm1	348.343	328.219	278.937	322.532	324.734	367.669	291.418	292.694
O35955	Psmb10	199.277	208.44	210.261	267.092	336.544	458.293	211.687	285.996
O35963	Rab33b	141.508	127.749	114.144	135.992	190.786	129.232	194.733	192.878
O35969	Gamt	894.071	889.243	878.602	757.664	1087.03	846.38	842.18	829.598
O35972	Mrpl23	137.6	128.487	144.227	123.792	58.7299	93.7953	77.1783	148.606
O35973	Per1	48.9009	41.2804	49.6837	40.1304	51.9837	45.9086	62.0503	39.7603
O35980	Nthl1	NaN	NaN	NaN	NaN	NaN	NaN	NaN	25.1448
O35984	Pbx2	331.505	271.631	348.808	329.621	229.304	274.946	216.932	285.179
O35988	Sdc4	249.238	310.868	299.277	376.827	306.414	210.366	348.597	295.428
O54692	Zw10	516.482	530.968	505.551	504.533	571.262	632.361	749.514	690.104
O54714	Pias3	12.3738	12.6857	14.4338	13.4563	13.5783	9.46738	NaN	12.1173
O54724	Cavin1	2485.68	2252.76	2792.56	2958.85	900.647	1571.93	1130.16	1542.34
O54734	Ddost	4933.88	4935.02	4611.92	4431.5	7937.8	4912.04	7413.42	6679.03
O54743	Foxf2	5257.72	2208.14	4391.21	6338.92	2494.95	4165.42	3200.96	3931.32
O54754	Aox1	54.7959	59.0359	46.5843	60.7422	68.9014	64.3183	96.6031	82.3006
O54774	Ap3d1	233.847	242.388	189.02	268.79	279.278	352.008	351.73	343.193
O54781	Srpk2	269.422	305.177	293.656	295.147	305.594	309.017	348.587	350.635
O54782	Man2b2	340.56	349.281	344.509	308.515	351.074	256.704	386.602	473.474
O54784	Dapk3	94.8978	116.637	97.6209	107.148	135.319	124.081	188.086	170.08
O54785	Limk2	55.6012	54.8941	43.14	61.2739	75.7309	51.7741	NaN	45.3047
O54786	Dffa	154.804	168.746	236.599	190.114	130.857	116.914	120.29	110.056
O54790	Mafg	149.687	137.074	167.54	135.638	80.7295	132.143	97.1756	146.269
O54791	Maff	373.305	409.379	364.674	431.418	198.57	568.546	311.182	630.908
O54804	Chka	121.665	111.29	97.6993	133.27	165.642	109.236	146.607	89.1625
O54818	Tpd52l1	183.507	168.082	281.365	220.988	56.7711	107.628	64.4099	159.603
O54825	Bysl	314.578	355.342	257.872	341.51	235.242	250.825	193.326	229.079
O54826	Mllt10	41.5954	37.159	45.2052	32.2269	31.827	33.4052	40.8681	33.9797
O54833	Csnk2a2	191.113	211.062	165.492	215.725	260.922	201.347	187.732	188.826
O54834	Arhgap6	95.3143	96.0055	128.991	103.207	101.27	183.792	58.7286	158.005
O54836	Zmat3	6432.97	6804.4	12332	6998.66	5012.79	8088.57	4886.26	5294.99
O54864	Suv39h1	37.187	42.4574	31.6529	38.4253	66.6592	32.3223	56.6338	54.7579
O54879	Hmgb3	2502.21	2014.6	3469.42	2571.23	423.831	1826.49	485.796	1196.37
O54890	Itgb3	53.3229	40.9128	34.8048	52.448	85.807	57.2374	101.871	94.7447
O54904	B3galt1	NaN	3.68243	NaN	NaN	NaN	NaN	NaN	NaN
O54907	Tnfsf12	48.7559	59.4454	46.8575	47.9001	NaN	54.2831	NaN	69.0812
O54910	Nfkbie	393.474	317.917	405.374	349.385	315.148	290.575	216.325	234.124
O54916	Reps1	449.299	416.293	467.979	468.032	303.172	368.944	244	230.53
O54918	Bcl2l11	48.6183	42.7113	63.716	45.6694	27.8936	30.7003	50.0494	49.3266
O54926	Siva1	135.165	146.808	124.745	156.591	134.369	163.842	167.14	71.5281
O54929	Wsb2	8.701	6.95291	7.01975	8.85774	NaN	NaN	NaN	12.0129
O54931	Pakap	787.218	794.405	1072.82	1004.34	694.088	619.261	485.546	542.925
O54940	Bnip2	132.196	115.41	137.818	117.536	61.9708	79.7028	91.3538	89.2803
O54941	Smarce1	814.627	936.386	890.093	739.406	1263.98	805.087	895.329	899.98
O54943	Per2	8.3625	14.4574	16.7052	10.5669	NaN	NaN	NaN	NaN
O54946	Dnajb6	573.427	652.208	645.839	641.409	863.719	504.607	731.728	637.021
O54950	Prkag1	808.342	799.018	659.577	707.629	879.001	703.274	1054.38	525.648
O54956	Pole2	113.904	110.071	97.4788	116.443	97.3641	98.6442	148.496	118.716
O54962	Banf1	15406.1	14462.5	17676.9	15632.4	15247.5	13702.5	19963.6	16234.3
O54965	Rnf13	99.3714	102.323	146.573	105.825	97.2835	107.242	128.657	140.102
O54967	Tnk2	29.8552	37.8802	31.9647	38.136	40.6018	41.5141	57.0364	43.2129
O54984	Get3	5948.74	5796.5	4588.95	4928.01	7406.48	5653.46	5752.16	4710.67
O54988	Slk	1359.62	1290.66	1264.17	1380.19	842.582	1419.13	814.671	1139.39
O54991	Cntnap1	24.9364	23.4194	20.3899	24.8219	49.9026	26.6666	67.6131	39.2013
O54998	Fkbp7	664.316	627.997	771.213	673.258	604.337	501.261	599.511	754.233
O55003	Bnip3	94.8395	134.247	128.498	67.837	NaN	52.9345	NaN	181.633
O55013	Trappc3	1081.75	1140.62	983.913	1265.24	1494.79	1492.28	1748.95	1059.86
O55022	Pgrmc1	9264.34	9421.47	11725.3	11262.5	12700.4	9350.28	14313.6	13421.2
O55023	Impa1	3922.08	3965.65	3355.2	4071.18	4892.65	4209.44	5284.87	3270.02
O55026	Entpd2	15.9869	14.5122	19.8811	NaN	44.2187	NaN	NaN	25.0863
O55028	Bckdk	370.431	448.308	393.752	430.444	602.306	509.119	436.849	751.25
O55029	Copb2	2435.99	2509.78	2174.71	2314.6	3048.77	2176.5	3033.3	1783.16
O55033	Nck2	156.73	157.786	164.194	153.759	168.046	172.56	104.241	178.366
O55047	Tlk2	158.728	152.832	145.279	178.498	155.074	179.687	137.494	171.994
O55055	Trdmt1	11.7732	17.5514	12.0199	10.3998	NaN	NaN	22.657	NaN
O55057	Pde6d	376.454	408.129	324.186	391.557	729.631	551.323	753.463	511.438
O55060	Tpmt	176.536	169.77	188.47	160.2	373.644	266.286	456.013	276.647
O55091	Impact	646.008	559.957	678.393	669.117	579.783	876.438	869.984	539.342
O55098	Stk10	171.344	160.419	170.992	141.829	160.644	243.671	177.361	271.324
O55100	Syngr1	263.511	248.893	314.427	314.735	448.004	379.439	481.556	582.698
O55101	Syngr2	963.986	1011.18	1250.69	941.828	1545.66	985.793	2062.93	1205.29
O55102	Bloc1s1	313.561	255.092	281.509	351.585	147.865	251.123	172.564	304.527
O55106	Strn	790.355	809.071	768.632	807.822	764.158	949.388	664.494	651.489
O55125	Nipsnap1	329.928	396.644	331.165	404.176	632.295	333.167	366.655	615.414
O55126	Nipsnap2	305.821	308.292	266.096	320.995	603.745	349.431	401.5	676.449
O55128	Sap18	977.637	853.484	932.605	1013.46	385.281	611.198	481.537	645.099
O55131	Septin7	1060.88	983.522	926.424	961.921	1442.79	1211.08	958.816	1039.33
O55135	Eif6	8083.65	7922.59	7868.07	6690.6	6980.89	7013.62	6881.19	5663.41
O55137	Acot1	NaN	NaN	NaN	NaN	17.3178	9.98384	7.22014	NaN
O55142	Rpl35a	847.779	930.569	537.644	896.618	467.857	807.592	1308.65	465.025
O55143	Atp2a2	3734.97	4274.27	3866.45	4428.71	7314.82	4733.86	6208.19	6850.68
O55176	Pja1	57.2425	52.2796	87.8686	66.5318	41.1068	38.9527	19.6791	26.9302
O55187	Cbx4	41.9321	53.621	35.4938	36.4392	34.1257	31.1726	28.1009	54.1003
O55201	Supt5h	1292.09	1281.19	1270.54	1171.71	1494.8	1273.12	1356.76	936.438
O55222	Ilk	388.793	372.483	321.91	417.402	508.608	590.675	449.266	662.315
O55229	Chkb	1131.07	1357.75	1177.02	1068.69	2124.42	1494.68	2062.2	1379.5
O55230	Rad51d	30.6054	32.0634	27.8964	31.7078	57.8556	32.0433	72.7777	39.22
O55234	Psmb5	1627.02	1678.03	1256.19	1511.9	1896.23	1411.98	2106.95	915.562
O55236	Rngtt	156.794	175.241	122.028	150.758	162.729	192.509	184.769	153.247
O55239	Nnmt	32.4148	36.9207	41.9563	42.2499	46.5279	51.4529	58.9615	80.7576
O55242	Sigmar1	307.937	346.728	215.09	371.364	673.153	367.573	506.99	482.62
O70126	Aurkb	118.13	134.025	123.362	113.225	146.969	134.893	125.504	149.816
O70131	Ninj1	28.6142	32.4647	31.3388	29.8742	43.1709	29.2868	34.1113	28.4861
O70133	Dhx9	3040.06	3059.73	2715.04	2768.8	2782.69	3305.21	3007.45	3728.23
O70139	Pkig	145.444	115.128	194.427	131.694	63.6796	130.877	40.2049	63.7085
O70146	Tesk1	27.8451	24.6295	NaN	NaN	NaN	NaN	9.82813	22.3649
O70152	Dpm1	373.393	374.201	270.323	377.019	571.13	425.426	503.221	638.008
O70157	Top3a	62.3067	75.8578	74.0399	82.6096	74.351	83.4072	94.9424	81.2684
O70161	Pip5k1c	114.682	141.322	143.222	104.571	151.535	124.966	146.849	111.914
O70166	Stmn3	16.4108	23.2101	NaN	24.6931	NaN	30.4346	NaN	35.2091
O70172	Pip4k2a	54.6073	45.8067	52.2052	39.8604	83.2096	48.4143	80.08	71.359
O70174	Chrna4	15.6494	24.9995	58.7087	21.148	20.672	11.0524	NaN	86.0711
O70194	Eif3d	941.458	899.374	780.41	918.559	1017.78	1107.3	795.814	884.958
O70201	Birc5	178.523	191.326	245.296	178.732	254.43	173.096	204.596	147.564
O70230	Znf143	201.386	179.898	288.038	185.512	126.751	141.352	129.331	170.316
O70251	Eef1b	23786	25761.9	28272.5	25912.6	18998.7	17152.9	26500.6	11543
O70252	Hmox2	781.287	727.911	983.288	765.054	699.187	573.377	573.621	821.978
O70274	Ptp4a2	103.61	125.057	89.5021	121.192	223.103	146.504	165.583	140.008
O70279	Ess2	316.195	310.147	449.447	332.163	239.558	261.462	154.801	237.997
O70281	Tpst1	102.698	98.898	131.083	98.5311	130.951	100.762	135.747	131.391
O70293	Grk6	38.0232	37.0919	37.906	46.3167	54.3449	50.5306	59.1292	42.7591
O70305	Atxn2	448.758	502.405	586.371	517.925	415.619	383.85	279.387	313.871
O70306	Tbx15	40.0562	35.3692	61.5386	35.4105	35.8382	21.2497	26.0731	25.1666
O70309	Itgb5	250.09	247.63	279.763	242.157	324.356	245.4	385.225	380.728
O70310	Nmt1	1184.53	1318.77	944.317	1243.93	1802.72	1501.94	1328.41	1086.94
O70311	Nmt2	120.949	140.862	121.808	122.61	173.246	122.173	175.624	130.837
O70318	Epb41l2	2251.13	2357.49	2076.66	2470.73	1171.9	1928.57	1263.28	1639.63
O70325	Gpx4	182.277	189.839	169.06	180.559	253.461	210.286	271.606	198.298
O70326	Grem1	180.792	187.805	228.934	211.182	95.3528	137.134	157.311	240.129
O70333	Cript	280.658	280.644	153.871	297.72	114.268	186.193	124.439	66.1102
O70338	Rnaseh1	38.1063	34.9068	44.1689	35.3824	NaN	34.3634	NaN	29.6643
O70348	Dxo	156.563	169.774	150.998	112.383	215.986	169.139	170.038	126.911
O70374	Cbfa2t2	165.107	179.299	236.645	161.921	157.053	133.385	102.677	196.351
O70378	Emc8	1442.14	1615.96	1596.52	1526.98	2199.99	1664.93	1896.51	1873.13
O70400	Pdlim1	7734.4	9042.63	9869.12	7949.1	6081.61	5672.99	6338.46	4358.91
O70401	Tspan6	55.6938	46.394	35.8018	68.0738	112.62	62.9597	147.582	84.5009
O70404	Vamp8	1629.61	1479	1866.15	2079.3	1521.37	1324.06	1582.85	1661.41
O70405	Ulk1	47.1649	48.9594	45.9902	51.2061	60.4312	55.5753	42.3264	32.6571
O70421	Fzd1	16.3786	NaN	13.1719	NaN	NaN	14.7581	NaN	NaN
O70422	Gtf2h4	44.2398	51.9057	36.4284	54.5172	44.0592	50.0452	70.7851	53.8383
O70433	Fhl2	120.439	137.099	128.841	126.663	146.302	129.617	145.274	55.2615
O70435	Psma3	4549.54	4564.83	3248.3	4289.15	8284.14	6309.11	10308.5	4668.22
O70439	Stx7	854.539	773.611	1152.39	1015.31	676.873	690.079	709.705	947.777
O70445	Bard1	63.9812	55.9082	49.4743	98.3765	103.24	101.09	81.5266	70.7697
O70456	Sfn	NaN	NaN	NaN	NaN	212.652	104.12	NaN	160.951
O70458	Osmr	142.321	129.336	142.202	161.008	155.126	133.637	172.418	319.395
O70472	Tmem131	48.6764	44.9923	52.489	47.842	42.844	46.3884	41.6096	50.6141
O70475	Ugdh	3782.25	3962.08	3217.46	3327.02	3359.74	4147.96	5751.36	4429.36
O70477	Pknox1	47.6526	53.9382	71.9303	63.6838	36.8425	24.605	NaN	40.4954
O70480	Vamp4	226.757	218.121	305.789	268.044	91.6335	188.617	136.182	199.807
O70481	Ubr1	215.511	213.679	206.209	194.626	249.412	205.243	280.979	196.994
O70492	Snx3	2000.97	1896.82	2198.02	2448.5	639.901	1794.14	747.541	1376.2
O70493	Snx12	1464.16	1636.22	1865.99	1901.03	1032.88	1292.53	881.159	948.392
O70494	Sp3	133.727	112.233	182.425	141.964	75.8144	103.997	115.974	75.3134
O70496	Clcn7	55.1388	56.6241	48.8206	59.7882	74.1046	50.2815	79.24	79.9761
O70503	Hsd17b12	1803.9	1828.13	1423.88	1772.59	3392	2302.1	3430.75	2622.2
O70546	Kdm6a	100.841	92.2484	99.593	94.837	140.547	95.4834	162.167	110.393
O70551	Srpk1	380.716	462.577	428.334	360.3	230.603	392.553	324.981	334.135
O70566	Diaph2	39.2388	31.9949	34.5263	39.84	46.0507	43.9924	52.2559	44.5923
O70571	Pdk4	228.347	289.315	248.781	281.895	228.335	349.007	382.228	189.478
O70572	Smpd2	160.705	157.892	205.11	145.927	202.045	135.556	155.907	200.39
O70579	Slc25a17	233.535	259.837	160.834	222.337	275.571	221.825	317.005	240.023
O70582	Alox12b	NaN	NaN	NaN	NaN	NaN	NaN	NaN	556.87
O70583	Mid1	147.252	124.491	121.656	108.215	153.309	126.546	145.942	194.301
O70585	Dtnb	61.6659	73.1313	68.3687	74.8209	47.8441	83.6647	68.4624	66.0998
O70589	Cask	231.846	230.135	212.624	211.75	353.711	228.953	293.078	319.246
O70591	Pfdn2	5767.52	5714.5	7210.59	6630.88	3519.09	4722.74	4225.65	3355.87
O88196	Ttc3	41.1231	42.4364	49.9577	52.5776	39.8471	52.9992	68.2224	49.4096
O88200	Clec11a	NaN	NaN	NaN	NaN	NaN	NaN	31.5186	NaN
O88207	Col5a1	358.772	253.378	273.348	408.054	311.208	245.787	363.352	351.942
O88271	Cfdp1	2276.55	2006.72	3447.57	2349.1	1199.9	1225.62	774.286	1040.16
O88286	Wiz	520.671	446.482	488.144	506.238	328.768	452.612	283.666	471.13
O88291	Znf326	1012.88	1070.75	1256.6	960.589	821.36	982.71	714.506	1069.99
O88307	Sorl1	11.3721	16.692	18.5121	15.1046	13.749	NaN	16.8275	23.0408
O88322	Nid2	22.0453	21.3326	33.3466	15.0799	NaN	NaN	NaN	18.5095
O88325	Naglu	240.935	244.015	238.527	248.231	468.055	281.777	585.154	665.945
O88327	Ctnnal1	38.3158	35.042	32.0011	34.6818	29.9336	26.7453	70.1459	40.9748
O88329	Myo1a	104.533	98.5325	78.5542	94.8923	104.089	82.0831	110.538	123.167
O88342	Wdr1	10851.7	10524.1	9160.86	10608.4	10361.6	9663.1	16556.8	5594.95
O88351	Ikbkb	279.084	297.769	267.63	267.726	382.44	279.484	422.699	316.747
O88379	Baz1a	99.5391	126.773	83.4493	114.849	112.867	124.299	143.511	141.263
O88384	Vti1b	845.634	846.496	1089.86	1152.45	336.144	712.81	334.441	658.375
O88393	Tgfbr3	35.1434	34.441	24.6	30.0859	64.4557	35.3876	95.9429	74.1989
O88396	Grpel2	173.133	207.259	150.469	228.018	181.64	261.913	273.386	435.159
O88413	Tulp3	97.1342	98.0887	100.573	88.9306	74.8891	82.8611	56.7561	79.0673
O88425	Nme6	97.1498	105.51	68.397	123.145	140.614	135.621	142.508	112.899
O88428	Papss2	81.5948	106.893	66.1405	106.883	143.834	135.6	134.237	113.781
O88441	Mtx2	320.289	398.839	335.299	339.936	828.08	511.386	790.367	1103.51
O88447	Klc1	1108.93	992.042	1340.65	1252.8	616.913	837.826	738.379	791.347
O88448	Klc2	776.353	742.33	977.462	882.716	448.255	657.174	426.214	578.069
O88451	Rdh7	3110.43	2738.89	2619.92	5233.98	359.57	7385.1	16607.2	4468.03
O88455	Dhcr7	137.886	139.717	93.4655	118.23	339.053	148.764	179.906	327.785
O88456	Capns1	992.386	809.523	942.692	842.986	380.455	413.244	309.998	507.872
O88466	Znf106	84.4268	77.6017	82.26	85.1583	93.2542	76.2338	144.909	73.1574
O88477	Igf2bp1	671.848	714.714	700.316	649.703	437.58	838.099	428.056	759.812
O88487	Dync1i2	1526.55	1483.64	1500.95	1465.68	2154.82	1605.51	1534.68	1393.31
O88491	Nsd1	84.7516	69.9006	86.3938	106.792	120.917	101.755	NaN	81.3734
O88492	Plin4	73.8806	73.9085	62.7264	105.708	106.616	85.7716	28.179	70.2322
O88508	Dnmt3a	35.6402	42.4725	NaN	21.3867	NaN	34.4085	NaN	33.5898
O88512	Ap1g2	382.409	348.344	358.865	321.471	368.074	361.951	541.703	317.568
O88513	Gmnn	170.81	182.757	217.879	184.836	191.605	149.506	178.936	86.8575
O88520	Shoc2	172.323	162.744	172.249	151.896	120.597	211.952	160.294	183.759
O88522	Ikbkg	498.827	435.525	644.453	514.729	447.81	358.207	422.969	339.614
O88531	Ppt1	552.564	542.83	566.501	421.727	931.669	767.144	949.005	733.785
O88532	Zfr	1470.34	1467.15	1247.36	1416.1	1085.31	1661.83	919.772	1802.37
O88543	Cops3	3140.81	3101.98	2766.84	3094.44	3650.01	3048.32	3609.71	2741.25
O88544	Cops4	1993.87	2003.94	1828.82	1936.26	3708.8	2860.75	3687.94	2464.47
O88545	Cops6	499.191	498.025	449.411	441.208	819.792	533.951	625.062	471.637
O88554	Parp2	105.762	91.0376	95.8476	82.7354	83.2236	107.642	71.5792	110.841
O88559	Men1	69.4462	76.479	68.3905	79.3439	51.6183	90.1087	79.8709	89.2721
O88561	Slc27a3	68.7333	115.145	60.207	106.685	157.137	92.1021	170.693	241.721
O88569	Hnrnpa2b1	57274.7	59554.6	68350	54896.8	62853.1	53169.6	40484.7	56195
O88572	Lrp6	110.217	110.849	128.33	106.481	108.186	93.0543	122.874	141.135
O88573	Aff1	22.0528	24.4753	20.9691	24.573	29.2934	49.819	NaN	30.9602
O88574	Sap30	54.4199	55.8202	41.8421	50.6785	32.3588	56.5575	20.5959	80.4093
O88587	Comt	1725.59	1761.36	1460.05	1396.83	2271.13	1895.85	2297.91	1867.46
O88597	Becn1	207.341	213.884	223.362	199.188	234.467	240.678	189.751	202.728
O88622	Parg	188.396	201.282	180.734	197.005	231.554	239.898	302.791	216.482
O88623	Usp2	NaN	NaN	18.4248	NaN	NaN	18.0695	13.8252	27.1605
O88630	Gosr1	244.029	223.487	322.691	224.152	270.714	182.133	137.169	232.085
O88632	Sema3f	10.0656	NaN	NaN	NaN	NaN	NaN	NaN	9.33119
O88643	Pak1	814.169	795.365	708.182	851.122	542.036	696.264	427.387	568.669
O88653	Lamtor3	608.631	579.717	590.003	487.238	779.083	601.308	532.636	766.008
O88665	Brd7	188.361	161.078	192.681	201.112	121.105	100.234	135.077	203.222
O88667	Rrad	260.12	300.171	223.717	308.009	135.39	226.142	122.857	194.385
O88668	Creg1	318.194	443.833	442.372	585.887	625.914	466.557	538.738	637.206
O88673	Dgka	43.8849	66.78	41.7723	37.5278	100.539	66.9326	74.6331	93.1313
O88685	Psmc3	10149.9	10067.4	12254.7	10186.2	6929.57	9902.04	8509.21	8408.55
O88696	Clpp	455.419	425.007	373.961	434.568	628.392	485.413	726.243	813.734
O88697	Stk16	26.787	32.5424	35.6188	36.3166	69.4148	56.3276	72.3672	74.4501
O88700	Blm	11.4305	17.4937	14.8238	20.084	17.3244	20.2808	NaN	14.716
O88708	Orc4	118.098	152.948	117.452	106.88	235.806	114.57	243.589	172.667
O88712	Ctbp1	848.228	861.713	802.561	890.811	1401.37	1179.8	1500.84	858.946
O88736	Hsd17b7	238.715	250.48	198.348	222.15	316.09	287.873	299.365	324.845
O88737	Bsn	40.3017	24.9337	25.0259	20.1362	NaN	NaN	NaN	20.2799
O88738	Birc6	958.458	929.84	893.096	911.127	524.829	827.057	812.794	633.379
O88745	Scrg1	68.9304	95.6089	93.9577	89.7665	128.818	89.1497	249.867	121.762
O88746	Tom1	1002.5	952.414	1293.61	1196.1	937.794	838.313	1084.16	757.58
O88783	F5	224.994	384.866	294.481	324.138	458.302	168.029	1280.03	487.641
O88792	F11r	622.465	584.838	751.599	776.403	897.501	620.948	754.081	950.62
O88796	Rpp30	283.103	270.197	249.525	219.888	211.018	188.946	206.798	155.225
O88811	Stam2	1046.12	1041.69	1291.78	1208.33	958.869	827.383	1010.34	754.052
O88822	Sc5d	NaN	38.9949	25.6831	25.394	42.6039	NaN	NaN	37.6345
O88824	Jtb	44.413	45.8859	43.951	49.9299	32.5758	53.8413	NaN	65.3421
O88829	St3gal5	98.3099	98.0023	79.171	122.228	145.447	78.7568	145.615	147.704
O88839	Adam15	240.956	263.392	317.769	235.163	256.697	192.797	236.767	253.401
O88842	Fgd3	189.272	186.105	286.383	183.625	98.617	119.043	118.286	114.614
O88843	Cradd	51.0693	72.8393	66.5887	58.7436	98.2572	73.1185	73.4008	68.9692
O88844	Idh1	4973.61	5180	4666.93	4863.31	3604.7	5056.72	3741.83	4822.96
O88845	Akap10	211.329	205.281	189.299	222.392	231.994	218.185	173.229	239.102
O88848	Arl6	111.902	87.0744	93.7446	93.527	111.924	91.0454	100.138	98.8287
O88851	Rbbp9	241.009	261.222	235.347	221.948	540.227	337.61	471.818	318.87
O88852	Tspyl1	152.283	141.213	146.325	154.935	158.164	128.379	173.958	120.101
O88856	Tpst2	126.793	137.98	107.905	131.456	157.775	104.671	203.755	189.411
O88874	Ccnk	121.224	90.9731	109.349	100.34	166.409	81.7205	142.641	86.2285
O88878	Zfand5	131.938	109.705	123.102	131.158	87.6681	121.381	59.0475	41.0345
O88879	Apaf1	166.566	176.042	155.495	167.789	238.266	178.697	288.648	196.032
O88888	Apba3	80.141	96.2467	81.0658	92.0099	80.4666	101.72	118.066	90.6471
O88895	Hdac3	131.659	116.849	111.741	115.772	136.571	108.412	124.504	96.6829
O88907	Pias1	316.079	266.626	371.265	288.149	242.471	239.757	255.487	357.351
O88935	Syn1	43.7467	35.259	22.7631	34.0642	56.6251	59.842	28.0415	39.7342
O88939	Zbtb7a	164.088	145.869	201.305	129.319	86.8384	85.1057	92.7881	66.9429
O88942	Nfatc1	401.209	439.08	440.388	346.653	598.863	616.194	599.848	409.239
O88947	F10	108.988	131.306	82.0661	85.9155	114.449	65.1967	78.3792	156.138
O88952	Lin7c	1245.08	1262.05	1503.36	1564.6	1462.3	1309.95	1415.83	1216.78
O88958	Gnpda1	374.989	384.953	330.374	392.545	463.427	468.382	499.083	273.845
O88967	Yme1l1	650.676	701.603	628.734	694.134	528.547	836.556	562.557	916.601
O88974	Setdb1	137.355	147.248	112.944	148.534	99.7234	129.997	122.22	112.271
O88983	Stx8	511.055	539.393	574.74	650.364	429.673	454.198	346.262	402.748
O88986	Gcat	218.832	223.828	199.332	176.04	311.302	203.4	240.655	390.379
O88995	Nfkbil1	40.2301	44.1602	53.9163	41.1821	27.8057	43.8908	52.8175	44.5532
O89001	Cpd	796.526	774.209	1065.9	902.696	882.814	680.348	1039.69	850.788
O89016	Abcd4	33.0485	34.3332	35.0273	29.8171	58.6336	41.1549	68.8568	52.0023
O89017	Lgmn	54.8905	53.7464	68.3899	54.8095	70.3911	65.7155	56.3602	63.1815
O89023	Tpp1	742.375	645.807	906.332	754.774	865.225	692.521	783.425	800.726
O89026	Robo1	14.9743	12.5769	40.3086	14.3428	40.5539	NaN	NaN	34.2306
O89032	Sh3pxd2a	171.792	198.753	197.179	214.709	148.34	165.837	109.451	167.698
O89050	Mkln1	403.247	412.289	393.385	390.037	535.064	356.778	562.851	302.169
O89051	Itm2b	439.091	398.002	580.687	604.938	472.67	385.417	636.855	438.174
O89053	Coro1a	108.275	116.354	102.049	109.287	190.35	141.259	39.6721	102.549
O89079	Cope	1872	1995.85	2131.71	1749.59	2406.26	2171.55	2631.5	1720.77
O89084	Pde4a	137.795	141.118	132.192	113.2	158.968	138.512	143.931	133.189
O89086	Rbm3	11559.1	12749.2	14023	13497.2	11182.3	9877.09	10581.8	6659.55
O89090	Sp1	78.7497	80.8765	64.6268	76.936	61.7854	110.715	27.8124	41.7784
O89091	Klf10	36.3075	36.5139	52.0464	43.3129	41.1492	41.962	51.7801	19.1525
O89094	Casp14	164.395	NaN	NaN	NaN	NaN	NaN	NaN	35.7174
O89110	Casp8	583.388	627.63	633.948	653.848	739.091	736.235	797.152	641.568
O89112	Lancl1	172.545	191.74	118.477	199.374	343.932	209.839	320.214	229.975
O89116	Vti1a	312.13	323.846	392.789	363.878	299.815	281.957	279.035	243.165
P00158	Mt-Cyb	44.9735	42.8934	35.536	59.9268	189.054	62.7564	155.117	81.9892
P00184;P00186	Cyp1a1;Cyp1a2	11.0319	17.3014	7.17499	4.31221	5.51031	5.10156	25.5208	NaN
P00375	Dhfr	1744.16	1893.84	1891.93	1959.54	1086.47	2718.11	1579.59	1799.26
P00397	Mtco1	131.623	149.034	175.924	128.46	553.354	425.142	295.256	873.048
P00405	Mtco2	2374.34	2630.47	1995.75	2387.98	10257.6	3795.01	3166.48	9288.97
P00416	mt-Co3	10.5843	14.6658	12.4143	13.0886	150.497	43.1341	36.4364	110.488
P00493	Hprt1	3782.85	3972.18	3520.33	3034.35	3081.92	4098.35	3405.8	2681.82
P00520	Abl1	15.0044	16.2577	24.7586	20.0386	NaN	20.5978	NaN	27.396
P00687	Amy1	15.1135	12.4414	9.13464	14.1942	NaN	NaN	NaN	73.2784
P00848	Mtatp6	28.961	32.9675	28.6437	28.5663	28.1426	27.9651	35.6483	NaN
P00860	Odc1	97.2271	94.9193	115.585	90.3354	61.0579	90.3671	141.745	58.0421
P01027	C3	306.47	258.227	317.674	291.405	736.092	496.819	572.419	706.795
P01029	C4b	582.12	566.899	578.73	783.358	647.372	202.572	851.55	958.744
P01101	Fos	28.8895	21.6962	11.4814	33.5729	NaN	NaN	22.2172	21.7045
P01108	Myc	57.7281	49.6533	59.8484	52.4441	110.727	53.4542	101.62	50.9798
P01887	B2m	1943.39	1871.6	1876.65	2308.25	3437.69	2522.06	2342.89	3650.13
P01896		45.609	38.183	99.1846	50.7191	155.875	33.1758	181.986	214.345
P01897	H2-L	722.877	767.612	838.646	923.85	1708.62	1013.56	1092.95	1947.59
P01901	H2-K1	265.295	284.181	389.487	360.948	553.884	372.098	405.183	532.601
P01942	Hba	13886.5	13156.6	22171.5	17343.2	14147.4	7657.19	38059.5	14902.7
P02088	Hbb-b1	16050.1	15985	24066.5	19073.8	20874.7	8973.32	52006.5	49296.4
P02104	Hbb-y	932.669	812.86	1642.56	1398.79	325.37	399.221	423.508	1374.21
P02301;P84244	H3-5;H3-3b	9134.08	8983.4	7260.14	8126.22	10192.7	11709.4	14460.1	12664.4
P02340	Tp53	7015.18	7630.8	6292.7	5748.22	6106.95	6628.97	5424.5	5767.41
P02463	Col4a1	79.1041	65.2626	82.9431	76.5677	132.109	93.4602	153.425	93.3846
P02468	Lamc1	2301.99	2490.67	3242.55	2725.95	2213.07	1940.54	2467.3	2617.02
P02469	Lamb1	1396.98	1235.86	1664.07	1303.97	1286.82	1055.67	1627.24	1261.31
P02535	Krt10	865.337	1126.49	1451.28	616.262	56191.1	8472.7	12341.4	57166.2
P02831	Hoxa3	32.3239	42.7301	63.1675	23.6738	17.391	28.9676	41.9655	32.7365
P03888	Mtnd1	73.5367	85.2611	46.3025	69.8502	248.12	127.701	95.2704	319.341
P03893	mt-Nd2	20.9363	24.1306	15.5975	NaN	9.24627	2.15189	NaN	15.306
P03911	Mtnd4	85.6625	118.662	45.6282	40.9321	174.749	64.8339	128.189	235.734
P03921	Mtnd5	11.2823	9.64996	18.1114	NaN	19.6053	16.6036	NaN	32.6664
P03930	Mtatp8	2534.78	2621.03	2626.59	2890.73	4797.37	2780.46	3572.2	5574.52
P03958	Ada	1785.35	1793.95	1604.77	1803.67	1940.16	1996.67	2230.44	1369.61
P03975	Iap	36.6093	51.0174	40.3937	64.0095	47.8008	55.9863	NaN	64.0331
P04095	Prl2c2	441.839	484.377	653.454	314.52	199.374	170.792	499.479	144.848
P04104	Krt1	656.32	1404.55	925.268	495.966	32408.2	6240.27	7142.57	55119.3
P04117	Fabp4	20.3612	18.4075	25.9546	15.6809	41.6945	27.2314	31.5419	35.7428
P04184	Tk1	458.656	521.723	307.53	642.112	735.502	602.769	812.516	263.89
P04187	Gzmb	3168.6	3205.72	2695.53	3006.79	14171.7	3619.12	15166.6	3172.12
P04202	Tgfb1	78.343	80.4432	76.5323	61.5837	118.601	104.741	166.568	126.841
P04342;P04345;Q03740;Q9CXV3	Crygd;Cryga;Cryge;Crygf	26.5731	45.9592	46.8258	44.9749	NaN	NaN	NaN	37.2754
P04370	Mbp	75.3629	51.6463	134.755	74.4688	43.7742	18.6826	NaN	45.0966
P04441	Cd74	32.902	27.4042	47.5866	29.2706	56.4237	48.2751	NaN	77.5974
P04444	Hbb-bh1	380.965	483.371	685.168	435.293	727.892	284.351	1628.14	1438.23
P04627	Araf	215.647	207.214	180.413	182.656	223.807	213.741	227.814	219.662
P04925	Prnp	126.585	119.813	174.129	154.103	164.937	115.695	140.424	166.874
P05063	Aldoc	117.401	118.754	128.453	146.361	209.095	207.846	278.013	669.79
P05064	Aldoa	20916.8	23048.7	17885.1	18953.4	25170.2	29806	32566.4	27387.8
P05125	Nppa	34.7041	76.4263	NaN	39.6972	NaN	56.1656	246.376	51.8003
P05132	Prkaca	1134.44	1146.82	863.592	1155	1510.65	1247.83	1378.91	961.627
P05201	Got1	2046.58	2182.4	1605.25	2052.11	2901.13	2237.37	3204.7	1397.8
P05202	Got2	7620.66	7792.2	5679.39	8044.31	11307.1	8909.36	12924.6	11620
P05213	Tuba1b	46859.6	49380.4	39567.9	46082.2	69828	61168.1	72668.6	44751.9
P05214	Tuba3b	20905.5	15869.5	17647.8	16648.6	12654.2	8777.32	27450.3	18061.7
P05480	Src	386.889	364.834	231.269	346.905	387.617	345.798	356.456	302.565
P05531	Xlr	29.0549	25.4712	37.9094	27.2699	NaN	NaN	NaN	27.5644
P05532	Kit	88.4748	85.4865	100.085	101.239	114.868	81.6808	86.5689	96.6998
P05622	Pdgfrb	623.908	509.689	533.5	712.755	499.461	425.852	319.554	823.3
P05627	Jun	271.336	232.649	421.845	228.109	157.909	165.922	161.327	211.567
P05977	Myl1	2489.48	7970.05	7542.86	7580.5	7737.07	6976.15	7439.28	NaN
P06151	Ldha	38079.8	35800.5	30099.2	33168.8	39420.5	33721	45166.9	29278.9
P06339	H2-T23	63.9277	64.1219	69.4544	85.3202	96.4108	82.7805	77.1482	186.369
P06537	Nr3c1	248.652	265.715	223.853	303.914	300.601	238.007	253.151	221.022
P06684	C5	43.6544	58.5215	NaN	32.1829	109.097	NaN	163.952	NaN
P06745	Gpi	6365.96	6528.42	5428.83	5680.02	9351.37	7076.96	8431.52	6811.42
P06795	Abcb1b	385.454	387.585	381.386	371.899	387.678	301.648	387.14	299.428
P06797	Ctsl	761.441	763.32	1234.99	896.367	786.367	625.362	800.305	1179.74
P06798	Hoxa4	22.3021	NaN	25.7497	NaN	NaN	22.3697	NaN	28.1957
P06801	Me1	582.08	530.766	378.328	520.815	592.64	450.552	709.167	342.302
P06802	Enpp1	53.093	63.9006	54.4495	52.9993	110.906	76.75	73.0978	127.015
P06837	Gap43	2.45532	3.63989	8.129	NaN	NaN	8.64058	NaN	7.97432
P07091	S100a4	12557.3	12949.6	16009.6	17528.3	11443.4	12963.9	12172.3	7189.31
P07141	Csf1	54.9386	55.9422	104.228	62.6381	34.9454	43.7749	51.9842	41.9166
P07214	Sparc	952.15	898.631	1365.86	1146.93	644.454	458.787	518.643	731.198
P07356	Anxa2	12968.8	12436.3	10527.9	13470.2	15889.1	15906.6	20278.6	17121.9
P07607	Tyms	1404.94	1505.17	1195.99	1260.93	1782.54	1614.05	1556.67	1376.16
P07724	Alb	10173.3	12210.1	6939.09	11431.6	48068.4	19782.9	56540.8	18786.3
P07742	Rrm1	2079.17	2175.49	1731.56	2078.47	1834.59	1671.74	1523.14	1041.43
P07744	Krt4	NaN	5647.04	2632.1	2132.73	109756	20255.7	23217.1	92015.7
P07901	Hsp90aa1	23544.6	21990.3	22381.1	22692.4	25865.8	24036.6	33193.4	17437.9
P07903	Ercc1	39.4347	46.6884	55.8725	51.8065	84.3855	74.4744	68.1562	42.3769
P08003	Pdia4	8029.56	7684.77	7517.69	7891.15	6698.87	9235.51	7680.53	12211.8
P08030	Aprt	3265.02	3409.61	3084	3518.04	3941.97	4767.3	5458.46	4010.05
P08032	Spta1	1184.79	1159.4	1327.47	1028.61	1220.97	831.236	1359.93	900.141
P08046	Egr1	153.166	152.145	175.043	130.97	76.0726	112.15	48.717	59.9498
P08071	Ltf	45.2624	28.9145	NaN	12.7978	48.3774	28.0178	95.2949	201.53
P08074	Cbr2	302.918	330.662	175.553	339.022	236.19	286.287	342.008	676.391
P08113	Hsp90b1	45864.9	43871.2	47726.6	46004.9	53972.2	43361.3	56874	71663.2
P08121	Col3a1	83.7891	81.1947	101.197	87.9792	96.2507	73.554	205.308	120.68
P08122	Col4a2	41.7924	42.8316	41.0789	47.8258	61.378	49.8944	56.464	42.6551
P08152	Egr2	102.062	102.184	115.244	54.0813	199.314	171.614	35.0159	158.533
P08207	S100a10	44754.5	31337.7	42793.8	32173.6	32938.1	24524.9	23433	24133.9
P08228	Sod1	32168.3	31588.1	35161.3	35639.4	23011.9	24756.7	31846.4	13929.2
P08249	Mdh2	19730.7	19562.5	16856.9	20174.1	20161.5	24354.4	26760.4	30673
P08556	Nras	890.157	983.033	833.397	1061.74	1868.93	1487.36	1731.56	1645.12
P08730	Krt13	596.012	721.221	892.949	401.914	25049.8	4917.56	5095.53	41198.9
P08752	Gnai2	2295.93	2228.2	2161.97	2131.69	4808.21	2397.23	4609.62	3485.92
P08775	Polr2a	963.3	992.872	838.167	822.531	1176.75	980.382	1164.37	960.925
P09021	Hoxa5	66.3418	57.9001	58.3236	57.7477	75.1268	54.8307	63.9843	67.3061
P09055	Itgb1	5132.15	4831.26	6360.63	5420.3	3982.91	3719.18	5026.53	5333.42
P09056	Lif	27.0224	25.2585	43.6572	41.9657	12.2015	NaN	34.2321	33.4637
P09103	P4hb	26742.2	26900.5	34157	34977.2	26078.1	24511	30244.6	35952.1
P09242	Alpl	92.6226	88.9475	89.4823	89.8535	78.0193	64.3961	72.3874	81.5212
P09405	Ncl	36997.5	30618.5	33399.3	41066.4	7122.08	28370.8	6846.81	18402.4
P09411	Pgk1	30810.8	30721	26494.2	26814.7	12234.5	30510.6	24891.2	27038.9
P09450	Junb	630.352	658.78	752.332	609.938	564.044	464.904	511.02	400.032
P09470	Ace	37.1634	38.9097	47.9875	34.6497	80.9214	78.5291	100.719	87.7953
P09528	Fth1	1059.25	985.455	1481.42	1333.53	655.886	547.639	1255.69	868.902
P09541	Myl4	50.7948	46.0144	34.2413	18.3514	25.2762	11.6284	NaN	33.2955
P09602	Hmgn2	2977.39	1770.68	2321.73	1800.19	255.238	640.63	333.374	1913.01
P09671	Sod2	4828.75	4381.38	5255.25	4749.03	5036.7	4371.22	4967.82	7578.77
P09925	Surf1	129.227	137.679	112.733	150.452	313.712	175.972	179.925	288.693
P09926	Surf2	431.825	402.523	385.183	455.608	81.9913	220.463	112.713	140.208
P0C027;P0C028	Nudt10;Nudt11	111.867	139.43	72.661	139.387	130.42	106.517	129.734	224.48
P0C090	Rc3h2	104	100.556	105.824	111.429	139.411	100.86	143.224	72.5463
P0C0A3	Chmp6	155.25	164.982	190.339	206.531	61.7801	92.5564	62.5693	96.3103
P0C0S6;Q3THW5	H2az1;H2az2	6381.5	6662.09	5694.78	6051.77	2246.17	5973.08	3557.83	7510.39
P0C673	Igsf11	165.213	151.111	104.042	98.5815	116.957	140.95	153.367	97.9937
P0C6A2	Mamld1	24.525	26.65	27.5904	26.3113	36.9295	19.8731	NaN	25.7039
P0C7N9	Psmg4	72.0822	83.2444	83.8689	75.6688	99.7227	79.9959	114.219	88.8908
P0C7T6	Atxn1l	354.622	337.866	381.749	398.919	306.462	331.194	402.869	276.02
P0C872	Jmjd7	91.5429	103.706	81.6659	94.9987	137.364	108.516	109.113	77.5804
P0C8B4	Gon7	56.9124	164.151	80.8288	45.497	NaN	66.8732	NaN	33.3808
P0C8K7	Smim1	46.0119	43.5877	80.7239	49.1245	NaN	28.1243	NaN	67.0788
P0CAX8	Tagap1	478.429	496.578	614.245	696.329	559.04	478.67	492.339	376.968
P0CB42	Alkbh1	43.8818	38.1955	28.3419	31.3384	58.0852	25.8969	NaN	46.9211
P0CG14	Derpc	195.604	169.007	229.722	194.557	334.815	192.882	188.237	165.237
P0CG15	Chtf8	101.2	97.051	84.271	83.7793	143.993	106.59	135.834	89.2065
P0CG49;P0CG50	Ubb;Ubc	20.1836	23.8892	24.9407	41.1142	NaN	25.6914	8.40529	NaN
P0CL69	Znf703	96.1702	106.305	122.427	116.366	133.4	101.633	111.001	104.174
P0DJE0	Pet100	47.1096	31.3189	13.0879	39.797	65.4904	49.314	75.5269	49.8243
P0DJF2	Pet117	172.922	161.789	149.232	236.658	169.874	256.851	107.639	230.379
P0DN34	Ndufb1	837.63	791.622	911.468	771.225	547.874	527.629	658.462	1278.16
P0DN89	Tmem254	31.2232	48.7401	26.0865	45.7824	76.0257	42.6497	70.2672	49.7077
P0DOV1	Ifi211	82.5317	132.722	110.969	76.7496	NaN	72.3258	19.6459	66.2077
P0DOV2	Ifi204	718.512	645.886	495.515	538.523	457.719	651.367	789.113	882.939
P0DP26;P0DP27;P0DP28	Calm1;Calm2;Calm3	24527.6	24076.1	35115.5	30829.3	24989.2	25005.2	26594.6	16734.3
P0DPE0	Eef1akmt4	129.413	145.695	103.491	122.928	141.154	113.35	153.688	112.662
P0DW87	Zftraf1	93.6878	104.363	90.7298	105.285	127.999	92.6523	155.642	83.2542
P10076	Zfp26	17.113	18.3751	19.6227	24.9568	NaN	22.3557	36.9198	13.8018
P10107	Anxa1	17894.8	17161.2	16174.5	17922.7	31285.3	34744	25852.1	26301.5
P10126	Eef1a1	63325.1	69230	57745.2	80329.9	52389.4	77598.6	65765.5	44636
P10148	Ccl2	46.6155	44.3961	56.1441	77.8323	94.5099	114.178	83.8843	50.6648
P10284	Hoxb4	41.2116	34.2059	53.0446	29.5944	44.175	30.3298	19.4136	38.6292
P10287	Cdh3	33.0653	22.6039	33.507	34.4381	NaN	NaN	NaN	NaN
P10404		29.8463	27.6666	63.0397	35.017	27.209	15.4687	26.4636	32.9917
P10417	Bcl2	49.6597	41.8437	43.1228	41.3856	52.0922	42.792	39.0909	74.3632
P10493	Nid1	82.5732	83.7988	80.9502	82.7646	109.317	76.9618	120.529	136.192
P10518	Alad	1067.89	985.674	727.902	941.626	1685.22	1135.15	1847.46	790.752
P10605	Ctsb	1780.88	1791.31	2113.47	2109.16	1995.33	1894.37	1788.17	1898.65
P10630	Eif4a2	483.512	479.03	486.457	436.479	472.643	392.305	510.756	325.128
P10639	Txn	48868.6	53528.4	41885.6	62016.1	33467.2	59620.4	41408.3	28568.8
P10648	Gsta2	107.416	119.066	87.1862	86.2595	71.6486	69.5559	133.288	39.908
P10649	Gstm1	2045.01	2487.69	1608.5	2432.97	3286.29	4039.62	3149.62	3320.82
P10711	Tcea1	2076.57	1837.32	2386.66	2373.61	355.494	1610.27	280.095	953.976
P10810	Cd14	441.53	326.146	620.886	386.835	333.899	365.733	401.601	359.792
P10833	Rras	206.166	232.195	196.173	172.493	357.181	302.957	297.297	468.867
P10852	Slc3a2	3264.93	3105.56	3539.06	3690.72	3042.67	2399.75	3886.55	3702.8
P10853;Q64478;Q6ZWY9	H2bc15;H2bc9;H2bc8	39408	41717.1	43122.4	40068.2	17403.8	30484.2	25089.3	27516.1
P10922	H1-0	1489.02	827.29	1056.76	1389.85	293.357	898.695	430.306	562.788
P10923	Spp1	54.2925	50.3801	107.947	54.5846	72.4303	55.5387	78.3623	69.2574
P11031	Sub1	3862.92	4081.91	4747.32	4436.67	4252.43	4926.59	3654.3	4740.23
P11087	Col1a1	5099.78	2524.26	4371.27	5169.68	3315.84	2629.06	2369.86	5607.76
P11103	Parp1	1382.52	1249.86	1114.23	1289.5	877.402	1419.05	681.432	1330.65
P11157	Rrm2	498.928	536.351	478.524	510.917	683.062	506.442	570.65	284.296
P11214	Plat	53.0395	38.6644	60.1949	69.0101	62.7539	65.5045	124.708	180.798
P11247	Mpo	9.79219	9.76906	NaN	NaN	18.5575	45.7296	20.1825	35.036
P11276	Fn1	2980.54	2735.7	3056.28	3571.97	2762.62	2288.67	1973.4	4855.81
P11352	Gpx1	358.768	472.926	416.075	357.603	298.897	421.526	300.375	405.805
P11369	Pol	NaN	34.8348	35.0101	69.2842	69.0085	86.4671	58.0731	49.7553
P11404	Fabp3	73.8363	89.0415	79.8827	94.4405	171.416	213.14	195.9	125.162
P11416	Rara	21.2325	39.4805	25.6688	20.5992	28.7122	17.3104	NaN	24.8315
P11438	Lamp1	7846.45	6971.18	7178.73	8742.5	13480.2	10191	17408.1	13514.2
P11440	Cdk1	2427.82	2590.09	2022.55	2480.49	3245.49	2634.66	2746.29	2160.95
P11499	Hsp90ab1	97556.6	91143.9	93396.4	98859.5	107910	96118.4	137327	68642
P11609	Cd1d1	84.074	81.1398	108.228	122.989	90.9777	86.1999	67.7673	139.847
P11688	Itga5	1311.44	1331.51	1600.94	1398.59	1368.48	1083.9	1451.21	1657.11
P11862	Gas2	35.3731	35.1944	29.8566	33.8992	38.4991	33.4924	48.9742	38.9577
P11881	Itpr1	151.002	153.337	133.527	137.764	170.322	146.498	194.949	260.192
P11928;Q8K469	Oas1a;Oas1g	84.8928	93.2423	38.5199	65.3123	131.23	27.7072	20.8075	187.721
P11930	Nudt19	60.1574	80.8652	79.4053	70.7293	153.293	76.1051	110.132	100.04
P11983	Tcp1	12855.4	12587.5	10197.4	12158.4	8305.16	11619.1	11480.4	6644.67
P12023	App	279.443	260.822	428.64	347.632	178.204	154.508	164.805	299.331
P12032	Timp1	80.9047	127.313	78.6415	105.849	190.497	157.926	133.927	211.843
P12265	Gusb	561.17	569.924	480.488	564.123	741.257	605.015	869.757	745.486
P12367	Prkar2a	203.949	253.088	213.427	254.119	353.666	271.34	450.141	271.371
P12382	Pfkl	1452.11	1415.6	1336.12	1426.78	1509.85	1347.99	1801.77	2173.46
P12388	Serpinb2	NaN	44.6645	NaN	NaN	13.6763	NaN	80.9539	77.962
P12787	Cox5a	8891.82	7866.52	13383.8	11441.3	12073	7442.88	12608.7	14987.7
P12813	Nr4a1	15.4292	29.9312	19.1002	13.5683	NaN	NaN	NaN	NaN
P12815	Pdcd6	1249.16	1257.07	1103.37	1016.53	1705.01	1291.85	1373.49	1548.28
P12849	Prkar1b	50.6196	59.2332	49.8105	51.2248	52.035	57.3512	65.7811	60.2518
P12970	Rpl7a	4417.58	4761.82	2777.35	3745.25	2915.5	4909.42	5756.81	3199.73
P13011	Scd2	78.8841	80.5247	61.8143	58.3873	123.41	54.7149	138.082	141.181
P13020	Gsn	12400.2	12679.1	11409.8	11638.9	15710.1	16619.5	15500.7	13107.4
P13439	Umps	1205.36	1244.04	1024.57	1206.93	1496.63	1232.85	1810.01	951.134
P13504	Il1r1	48.3275	46.0508	47.9165	50.2611	62.1312	54.207	100.432	59.5429
P13516	Scd1	51.2362	55.1583	53.5584	52.1168	92.0203	57.3911	72.2243	107.162
P13595	Ncam1	61.4069	59.6701	73.0988	69.6832	66.8233	46.5751	62.4369	98.9158
P13705	Msh3	54.5854	52.034	47.8865	53.4763	54.2546	67.9466	56.5922	58.6648
P13707	Gpd1	48.7218	54.2292	47.4497	53.4069	92.9665	93.675	90.616	60.7491
P13808	Slc4a2	123.236	133.737	170.089	149.757	69.7358	140.342	66.7955	139.796
P13864	Dnmt1	946.228	967.237	787.04	721.183	348.492	976.861	370.437	773.55
P14069	S100a6	31625.2	30752.4	33357.3	40769.2	66362.6	46198.5	93655.5	42378.5
P14094	Atp1b1	1588.17	1701.4	1843.55	1900.66	2205.38	1814.93	3107.89	2622.67
P14115	Rpl27a	7083.34	7815.93	4776.19	8799.08	2198.29	7354.46	8106.85	4290.01
P14131	Rps16	5757.69	6131.24	3770.24	5889.96	2629.15	4639.45	3612.44	2839.57
P14148	Rpl7	4528.69	4846.37	2382.19	3900.23	2201.53	5458.8	6092.86	2888.98
P14152	Mdh1	11502	10824.7	8308.97	11311.8	15825.8	20204.6	20439.6	13764.3
P14206	Rpsa	26621.4	24067	25205.7	19804.8	25047.9	18564.4	27258.5	17895.3
P14211	Calr	29476.8	30090.2	32385.9	35288.6	31391.7	27019.9	32588.5	28757.4
P14231	Atp1b2	NaN	2.5379	6.87545	6.8229	8.73116	7.65309	NaN	12.2554
P14404	Mecom	49.2634	54.8854	56.26	57.4963	NaN	31.6705	226.42	39.362
P14430	H2-Q8	902.308	895.112	1096.62	1248.77	2100.65	1337.55	1246.81	2769.63
P14576	Srp54	609.504	551.944	541.072	603.843	578.523	633.746	525.323	750.062
P14602	Hspb1	8679.59	8094.68	9670.76	9673.31	9844.42	8961.57	9215.94	5125.38
P14685	Psmd3	1633.53	1583.87	1266.79	1573.51	1459.74	1619.62	1762.16	1231.49
P14733	Lmnb1	7813.75	7687.86	7888.45	8134.11	8800.64	8066.45	7551.46	11857.8
P14824	Anxa6	10356.4	10264.3	9499.19	10758.3	9969.59	12728.1	11328.6	10732
P14869	Rplp0	14806.7	15707.8	12574.1	15618.9	15946.6	15013.1	17371	10882.9
P14873	Map1b	1081.42	1201.18	1068.76	1014.7	1201.39	1507.71	1051.33	1141.8
P14901	Hmox1	865.708	1003.47	903.184	838.167	1079.52	859.385	1734.55	1092.97
P15037	Ets2	29.6259	33.8715	34.691	38.0817	61.0214	44.1705	42.1085	86.6005
P15066	Jund	891.185	796.807	879.348	867.618	542.188	623.057	518.459	616.657
P15105	Glul	46.0278	37.0519	40.1918	24.7771	62.9118	47.2575	84.9645	72.94
P15116	Cdh2	1035.27	960.397	1646.19	1364.14	1289.27	775.03	958.573	837.926
P15208	Insr	911.694	843.918	1115.39	837.465	834.006	755.839	1034.01	946.509
P15261	Ifngr1	95.3124	117.843	158.591	129.503	108.105	91.0293	95.2074	100.272
P15307	Rel	180.215	192.804	190.666	185.704	205.952	210.741	223.39	132.512
P15327	Bpgm	116.552	131.68	109.57	78.6698	110.582	120.718	133.702	80.3065
P15379	Cd44	1892.13	1933.44	2153.7	2126.72	1487.15	1691.67	2357.4	1437.69
P15508	Sptb	79.8423	76.7408	119.04	145.219	93.101	119.552	NaN	79.0256
P15532	Nme1	32216.8	33479.3	21188.8	24850.5	21727.1	22009.3	28846.8	13878.1
P15535	B4galt1	104.594	106.288	92.1903	96.3994	219.863	162.492	167.56	255.829
P15626	Gstm2	3968.87	4760	3368.64	4459.7	6296.29	6728.78	4729.39	6636.88
P15655	Fgf2	57.1392	48.4698	40.6989	34.8672	131.923	32.319	55.7105	48.0741
P15806	Tcf3	328.892	279.033	500.052	354.051	242.117	206.815	106.735	144.658
P15864	H1-2	3544.19	2842.86	1123.41	3152.77	261.86	1846.2	741.376	698.294
P15920	Atp6v0a2	239.138	236.669	236.635	242.493	428.544	295.913	362.496	356.458
P16045	Lgals1	57204.6	59841.3	58735.2	62430.2	43328.3	54582.6	21945.8	30569.5
P16056	Met	102.564	107.225	103.99	111.902	134.284	125.131	113.468	115.449
P16092	Fgfr1	143.484	133.805	160.585	159.179	180.409	134.312	163.119	188.349
P16110	Lgals3	8907.93	9568.9	9533.04	8679.75	11497.3	12610.3	13044.7	10767.3
P16125	Ldhb	1382.34	1338.46	1007	1402.7	2316.67	1944.77	3108.08	1661.39
P16254	Srp14	566.277	402.42	499.973	543.226	117.58	267.583	288.939	253.177
P16301	Lcat	383.867	452.592	302.766	357.634	578.892	276.546	1886.47	1041.65
P16330	Cnp	99.6903	104.83	84.0679	123.245	177.543	126.13	122.267	180.363
P16332	Mmut	340.716	367.796	335.357	344.966	538.019	505.461	504.995	898.338
P16406	Enpep	35.8581	31.2649	36.2846	49.5277	45.996	36.4404	112.404	143.382
P16460	Ass1	87.0534	88.4083	70.9039	95.3891	139.308	87.4696	186.248	117.627
P16546	Sptan1	7662.48	7587.04	10108.7	9162.99	5917.52	5869.27	5941.37	5569.03
P16627	Hspa1l	97.1788	41.0174	70.9718	77.7739	52.8753	53.7463	74.3189	189.051
P16675	Ctsa	1646.04	1934	1506.49	1981.13	4298	2891.03	2918.36	3259.29
P16858	Gapdh	53869.1	50256.9	42458.1	50188.6	42235.7	65341.7	64626.8	48606.2
P16882	Ghr	41.3049	36.582	82.7825	58.1422	39.6069	34.2025	52.7531	68.1003
P16951	Atf2	302.355	295.397	393.714	298.805	186.624	230.308	172.16	217.415
P17012;P23607	Zfx;Zfa	80.5495	53.9835	56.4721	112.239	19.1182	98.7679	83.0368	63.9829
P17047	Lamp2	8471.2	7702.47	9328.84	10293.9	8540.67	9738.49	11361.7	12613.4
P17095	Hmga1	3466.22	2229.86	3547.83	2025.63	161.539	311.328	212.625	518.32
P17125	Tgfb3	47.3554	40.3561	52.9357	32.3393	NaN	27.9028	NaN	64.077
P17156	Hspa2	44711.1	45770	47551.2	48949.9	28948.2	51678.9	38671.4	35491.4
P17182	Eno1	57413.9	63797.5	45389.2	58862.4	34560.5	81286.3	42591.1	52944.2
P17183	Eno2	172.092	160.868	224.902	183.569	106.456	208.362	126.777	219.195
P17225	Ptbp1	12662.4	12432.7	10685.8	11042.4	13241	11795.2	10143.9	10450.1
P17426	Ap2a1	1861.6	1754.59	1448.45	1704.62	1270.51	2006.98	1832.78	1319.06
P17427	Ap2a2	642.595	610.427	514.876	573.295	377.92	570.959	542.203	576.312
P17439	Gba1	962.323	1015.67	911.481	1045.25	1812.28	1332.15	1799.1	2556.76
P17563	Selenbp1	151.365	170.96	133.822	181.947	443.906	340.695	404.376	1856.89
P17665	Cox7c	2621.48	2583.41	2304.02	2702.49	6435.58	4260.1	3919.96	7097.64
P17710	Hk1	1066.44	1141.61	809.193	924.266	2124.04	1273.81	1971.58	2955.45
P17742	Ppia	61843.6	67502.8	78257.4	72349.8	71397.1	61182.9	86897.3	44605.1
P17751	Tpi1	17051.6	17344.5	19363.1	18679.1	13687.5	17659.8	15576.2	13970.8
P17809	Slc2a1	695.599	685.982	763.831	652.642	834.381	804.909	819.982	2133.1
P17879	Hspa1b	234.999	437.257	193.782	134.57	NaN	336.797	NaN	97.3989
P17897	Lyz1	84.7641	401.542	148.274	126.324	665.438	335.667	766.972	2128.03
P17918	Pcna	11995	13036.2	12247.1	12435.3	13758.7	14368.9	17815.9	7996.47
P18052	Ptpra	407.32	367.892	349.696	420.967	668.296	481.336	501.491	501.109
P18155	Mthfd2	2029.81	1961.56	2603.98	1936.82	369.664	847.555	582.074	1692.56
P18242	Ctsd	6334.03	6784.56	5772	6761.27	9744.64	8740.57	11102	8116.98
P18293	Npr1	15.704	18.6862	18.902	16.9482	38.6398	27.791	16.8951	35.8008
P18406	Ccn1	81.5703	68.9186	26.9819	66.4952	NaN	41.5137	54.4658	32.4941
P18572	Bsg	3029.75	3119.92	4136.01	3068.59	3607.48	2489.38	3048.51	4434.56
P18581	Slc7a2	281.771	304.408	327.175	348.678	461.029	429.724	486.868	798.508
P18608	Hmgn1	64.1263	61.3389	84.5898	53.0435	48.1871	80.646	189.598	136.558
P18653	Rps6ka1	154.189	146.266	144.937	145.592	206.826	165.528	156.114	190.706
P18654	Rps6ka3	548.819	546.493	446.767	546.301	603.922	547.897	567.873	616.219
P18760	Cfl1	62198.3	64974.5	60106.8	60505.2	55929.1	66073	57057.3	38690.1
P18826	Phka1	63.7106	87.1084	59.7716	67.8615	87.6385	64.3024	93.5892	85.54
P18828	Sdc1	333.297	311.202	351.4	341.694	323.356	214.651	217.333	323.09
P18872	Gnao1	42.7546	36.1018	34.5745	48.7316	52.9589	39.4923	56.3095	41.301
P18911	Rarg	146.532	166.088	116.854	183.388	147.748	187.442	134.164	190.447
P19001	Krt19	78.7327	139.258	108.809	149.597	1860.82	144.661	1312.69	385.798
P19096	Fasn	7722.44	7073.84	6496.2	6199.48	6408.62	6538.61	8953.34	4671.08
P19157	Gstp1	11493.7	12673.8	11796.2	7915.41	9943.24	9990.89	6442.51	7868.21
P19182	Ifrd1	71.4577	91.1801	75.7433	80.7613	50.5277	82.4885	62.4318	83.348
P19221	F2	106.176	182.526	243.483	121.71	116.255	54.9425	315.27	322.075
P19253	Rpl13a	3222.77	3369.99	1679.98	2869.03	1586.69	3768.41	5295.96	2151.88
P19258	Mpv17	31.2388	28.0833	53.6326	46.0515	68.4543	46.9639	58.9038	92.7375
P19324	Serpinh1	12423.6	10759.7	11801.8	10151.9	7559.15	10892.4	9434.22	17012.2
P19426	Nelfe	527.754	517.76	727.14	571.648	137.122	303.616	134.752	246.181
P19536	Cox5b	7252.52	7398.17	7218.39	9601.23	14864.1	9357.55	17776.8	14167.9
P19783	Cox4i1	10797.6	10089.5	9470.15	10916.8	22294.4	14111.8	19490.5	23457.4
P19788	Mgp	95.3984	111.605	155.61	142.666	378.068	326.645	245.941	1048.56
P20029	Hspa5	26824.3	25552.7	33604.7	32107.3	20799.7	25525.2	23302.4	36133.7
P20060	Hexb	944.856	1012.28	825.859	1166.1	2475.73	1613.68	2311.78	3058.06
P20065	Tmsb4x	32.7531	49.2795	61.172	67.461	NaN	17.0665	NaN	35.6408
P20067	Id1	164.85	206.885	385.34	138.16	92.9343	99.6466	176.27	117.087
P20108	Prdx3	10409.8	10381	10854.6	9407.65	12698.9	9847.62	12838	13117.1
P20152	Vim	60011.6	58944.6	62702	69661.7	40397	59787	34182.6	52652.6
P20352	F3	77.144	127.435	103.262	204.853	134.775	106.149	189.314	166.92
P20357	Map2	113.102	99.1297	174.907	151.538	45.9819	79.3232	123.784	100.394
P20444	Prkca	185.757	192.139	144.712	188.997	133.695	200.928	165.454	189.126
P20664	Prim1	360.998	366.112	293.968	385.593	510.543	448.045	458.013	467.055
P20918	Plg	180.749	231.327	138.038	206.764	1241.26	197.502	1357.18	255.979
P20934	Evi2a	15.1925	11.0314	21.965	22.0912	17.8322	12.4582	10.932	14.7791
P21107	Tpm3	39213.4	39853.3	39949	47727	40154.4	34430.5	48544.9	23173.2
P21126	Ubl4a	2260.45	1968.37	2889.61	2540.18	682.193	1472.41	584.619	1193.29
P21278	Gna11	858.81	902.611	749.972	932.968	1444.23	938.407	1055.87	1079.22
P21279	Gnaq	1353.5	1424.55	1252.13	1357.9	2677.59	1623.74	2090.63	2387.2
P21447	Abcb1a	14.9449	12.7832	10.7507	12.838	25.5064	14.8705	NaN	28.3017
P21460	Cst3	245.816	238.343	278.934	212.485	381.197	214.933	324.87	318.885
P21550	Eno3	5457.98	5472.82	3753.13	5050.28	1561.37	5280.66	2272.55	3346.34
P21552	Wnt2	61.5384	74.1981	63.7112	NaN	NaN	81.3475	NaN	98.7754
P21619	Lmnb2	2296.02	2201.11	2793.7	2158.01	2222.79	2197.63	1528.75	2946.17
P21956	Mfge8	2709.75	2689.33	2920.4	2967.93	1977.01	1546.52	2777.86	2182.93
P21958	Tap1	46.7404	51.6856	43.1142	47.5064	95.6063	57.7922	94.1211	142.329
P21981	Tgm2	904.528	859.83	866.186	931.414	1589.09	1184.6	2002.21	1451.13
P21995	Emb	726.272	731.885	878.406	916.447	887.588	645.353	891.835	1072.19
P22315	Fech	98.9897	105.237	91.9142	102.675	116.931	106.333	114.489	318.994
P22339	Gadd45b	15.1234	10.9988	NaN	19.2937	NaN	NaN	NaN	NaN
P22366	Myd88	557.932	652.437	517.177	734.126	1088.54	607.278	1021.33	808.536
P22437	Ptgs1	1581.09	1670.27	1341.52	1183.2	1744.14	1178.64	1749.56	1671.23
P22682	Cbl	199.877	212.144	222.751	205.797	209.384	181.275	205.723	161.685
P22777	Serpine1	528.25	517.369	629.876	712.11	347.453	214.875	388.237	650.123
P22892	Ap1g1	1104.29	1091.33	1055.25	1029.28	944.073	1084.3	1233.77	786.471
P22907	Hmbs	188.369	191.716	166.622	194.142	91.625	216.659	103.117	142.058
P23116	Eif3a	1495.93	1885.34	1715.37	2013.22	991.029	1864.87	940.544	1311.32
P23188	Furin	93.0752	72.3615	127.298	75.5721	98.014	68.2675	56.7021	88.2297
P23198	Cbx3	1921.19	1702.72	2362.37	1996.24	2061.69	1826.1	1735.16	1231.87
P23242	Gja1	73.4171	75.5465	85.8253	81.0227	61.3942	43.4069	96.8906	80.3383
P23249	Mov10	439.46	422.778	357.436	398.782	527.948	448.219	460.415	446.625
P23336	Ggta1	63.136	68.0049	54.3667	59.3558	57.767	53.2701	89.4203	104.777
P23475	Xrcc6	683.623	717.964	625.896	660.212	773.8	801.023	921.078	732.053
P23492	Pnp	3125.64	3050.4	2771.35	2708.07	3684.48	3136	3924.75	2070.65
P23506	Pcmt1	2018.95	1819.17	2502.67	2103.51	652.8	1450.11	752.242	1452.24
P23591	Gfus	1124	1152.83	981.694	1099.35	999.143	1293.33	1254.71	744.183
P23708	Nfya	39.5866	35.8371	36.3379	32.7677	32.5028	38.5378	NaN	31.4209
P23780	Glb1	777.115	823.731	639.093	779.388	1038.27	886.629	1280.45	1142.7
P23798	Pcgf2	80.4679	75.0669	78.4403	57.2571	65.061	81.3468	75.3415	76.0345
P23881	Tcea3	98.0436	100.295	110.083	113.167	80.9288	78.7704	44.7066	55.9512
P23906	Irf2	50.8444	39.874	67.7904	49.2826	NaN	40.0895	NaN	38.6441
P23927	Cryab	1652.37	1613.59	1836.21	1550.71	1018.45	1192.59	1221.86	1107.91
P23949	Zfp36l2	226.426	229.006	331.576	258.548	195.407	224.255	153.528	126.468
P23950	Zfp36l1	147.161	130.993	140.654	135.948	133.703	105.303	141.2	91.6527
P24270	Cat	1976.71	2155.71	1859.33	1803.89	2499.13	2260.05	2718.26	3093.78
P24288	Bcat1	1072.53	1157.57	997.486	1024.57	1092.25	1354.8	1113.99	654.046
P24369	Ppib	3730.82	3338.26	2563.91	4360.03	5127.3	5184.46	3674.84	4969.67
P24452	Capg	5017.05	4782.46	5241.86	5272.39	5893.18	7423.81	4299.86	5512.91
P24472	Gsta4	411.187	496.573	242.027	454.507	477.669	384.02	477.231	162.971
P24527	Lta4h	1479.54	1474.95	1329.6	1422.07	1805.24	1530.66	2091.18	1118.19
P24547	Impdh2	3025.56	3015.66	2554.39	2772.11	3680.88	2842.52	3581.22	2164.87
P24549	Aldh1a1	54.5464	65.6242	64.8102	67.5051	96.2244	63.6636	109.573	52.4716
P24638	Acp2	551.514	584.644	702.607	588.883	705.237	643.062	983.929	1090.83
P24668	M6pr	265.957	321.955	311.935	290.16	204.427	188.263	133.189	209.844
P24788	Cdk11b	572.454	544.974	510.208	547.329	487.949	280.625	363.61	461.965
P24860	Ccnb1	170.567	166.923	148.916	142.592	155.206	217.384	114.419	138.897
P25085	Il1rn	87.4098	105.962	166.046	176.764	203.031	275.246	92.9139	128.76
P25118	Tnfrsf1a	46.1711	47.1759	45.6591	61.2667	55.5391	33.6726	74.4519	45.1139
P25119	Tnfrsf1b	83.4435	83.7434	141.581	113.611	66.3271	66.6314	88.3356	96.0773
P25206	Mcm3	9628.29	9637.96	7400.21	8912.58	11200.9	10652.7	10921.5	8602.88
P25322	Ccnd1	73.3202	80.3714	93.4843	61.4266	82.4994	63.5818	155.318	65.7282
P25425	Pou2f1	197.719	201.664	259.678	224.805	168.034	149.36	127.118	131.612
P25444	Rps2	6480.82	7056.46	4799.21	6851.96	2560.47	6881.56	5380.91	4366.97
P25446	Fas	132.963	117.786	133.718	152.716	125.181	131.873	121.35	126.813
P25785	Timp2	107.294	120.744	124.709	71.4042	192.397	93.0325	127.367	239.547
P25799	Nfkb1	493.054	521.405	524.414	527.508	595.937	572.896	539.589	528.132
P25911	Lyn	17.7485	25.2629	15.1281	16.8524	27.4862	42.722	NaN	NaN
P25916	Bmi1	127.158	140.646	163.798	134.223	87.3015	111.826	56.3856	127.94
P25976	Ubtf	1264.24	1303.84	1209.36	1343.11	963.698	1274.86	569.967	1600.25
P26039	Tln1	8913.25	9147.03	8883.63	10062.4	5111.85	8838.8	6855.31	7035.75
P26040	Ezr	1641.57	1676.43	1350.69	1566.25	1385.81	1992.62	1117.74	1428.87
P26041	Msn	9353.42	8846.24	7459.05	8404.1	6341.9	8923.56	5724.78	5711.94
P26043	Rdx	14520.4	13371.9	11798.7	13707.6	11181	12970.8	10707.3	9804.28
P26187	Mgmt	112.727	107.829	173.62	113.194	NaN	32.804	44.413	77.3926
P26231	Ctnna1	1415.16	1167.69	1499.49	1565.6	410.271	857.718	378.79	898.521
P26350	Ptma	45698.8	41639	48335.2	51810.2	35846.8	38911.6	34862.5	23105.6
P26369	U2af2	6480.74	7421.18	5153.17	5672.55	6214.16	6516.81	3521.42	5503.92
P26443	Glud1	3471.32	3806.44	3066.64	3542.53	7402.31	4300.68	6607.74	6278.9
P26450	Pik3r1	206.807	230.616	229.856	224.646	216.932	215.97	245.408	222.307
P26516	Psmd7	4443.81	4426.77	4295.7	4001.69	3859.87	4612.71	4211.87	4646.44
P26618	Pdgfra	28.4727	24.7491	20.0422	38.874	62.396	41.7906	72.0657	38.5151
P26638	Sars1	4127.95	3900.99	3583.15	3566	2497.09	3450.5	3015.53	2315.03
P26645	Marcks	4378.46	3096.64	5558.97	4603.53	1638.55	3154.56	865.532	3213.52
P26883	Fkbp1a	1671.06	1722.1	1902.82	1509.13	1052.29	1030.69	1127.65	855.416
P26952	Il3ra	NaN	50.4295	NaN	76.6761	NaN	39.4065	NaN	48.0666
P27040	Acvr2b	10.6528	13.4711	NaN	NaN	NaN	NaN	58.5346	NaN
P27046	Man2a1	530.444	541.848	424.302	507.969	831.524	391.401	717.04	859.993
P27048	Snrpb	1027.92	1065.81	754.099	1039.19	1047.17	1015.55	1086.49	892.203
P27546	Map4	3012.02	2226.69	3075.18	2672.25	723.628	1557.69	1010.84	1270.28
P27577	Ets1	61.4214	59.0274	83.3348	77.2419	85.573	58.1333	79.7008	88.3442
P27601	Gna13	274.489	282.197	227.916	286.827	477.07	317.44	394.065	515.806
P27612	Plaa	975.551	958.75	853.956	1031.77	1127.19	1064.74	1297.04	752.919
P27641	Xrcc5	1459.97	1464.84	1546.91	1321.05	1170.03	1307.26	1457.96	1064.87
P27659	Rpl3	4572.83	4951.05	2475.62	3445.36	2019.07	4077.01	4738.25	3658.68
P27661	H2ax	298.694	549.877	563.294	194.034	151.372	144.126	163.038	650.839
P27699	Crem	43.238	45.8951	35.5783	38.9835	45.4699	39.1764	43.5151	36.5607
P27773	Pdia3	55398.1	50016.9	70141.6	61751.9	29464.3	42915.5	31896.2	56289
P27790	Cenpb	25.5228	32.0102	34.4528	28.4346	50.7358	36.1911	35.1637	52.3941
P27808	Mgat1	117.406	115.77	88.2322	110.964	182.486	99.2382	126.385	173.357
P28028	Braf	119.725	140.587	89.5543	134.756	158.807	128.671	174.446	108.03
P28033	Cebpb	294.007	289.007	317.293	292.874	221.704	217.252	149.298	223.375
P28063	Psmb8	542.173	732.847	558.292	619.558	710.907	505.603	626.77	476.9
P28229	Gjc1	37.834	26.7139	60.2095	56.2658	36.8433	34.9614	31.5318	42.2275
P28231	Gjb3	81.6536	130.804	139.856	94.742	69.0996	50.1747	83.8575	140.902
P28271	Aco1	606.751	615.657	451.477	547.095	662.214	550.042	623.461	410.805
P28301	Lox	82.8617	84.7923	114.155	110.784	77.8979	83.2931	35.4303	102.859
P28322;P41164;Q9CXC9	Etv4;Etv1;Etv5	95.7492	95.3387	NaN	100.99	102.001	NaN	158.221	65.0855
P28352	Apex1	2497.46	2519.72	2089.18	2113.31	1357.15	2361.7	1378.83	1165.66
P28474	Adh5	523.638	495.334	393.108	520.098	507.017	486.024	775.716	236.985
P28481	Col2a1	327.171	310.776	390.965	347.789	354.125	327.347	400.617	374.232
P28571	Slc6a9	59.6271	56.5843	49.8163	58.6489	150.397	67.9005	170.327	80.3186
P28574	Max	312.139	247.488	358.082	348.366	326.017	302.723	280.375	230.548
P28650	Adss1	138.539	150.315	116.44	168.674	142.085	215.884	167.921	156.86
P28652	Camk2b	385.946	470.385	384.572	438.594	883.968	664.284	1008.06	691.8
P28653	Bgn	1556.04	1792.54	1892.02	1270.43	1732.87	1304.44	1577.84	2231.27
P28654	Dcn	105.933	125.611	110.377	89.7359	218.751	186.525	102.913	441.817
P28656	Nap1l1	18402.1	17744.2	27841.3	17340.1	11759.1	10933.9	13187.7	8254.31
P28658	Atxn10	3471.91	3491.74	3659.58	3279.12	3080.16	3334.36	3145.71	2791.78
P28659	Celf1	304.608	302.951	295.973	242.784	493.01	254.582	455.754	280.449
P28660	Nckap1	585.334	622.765	449.29	580.369	584.932	659.03	700.933	557.101
P28667	Marcksl1	2891.04	2241.11	3738.01	3518.87	778.021	1920.98	882.817	1423.48
P28700	Rxra	147.643	125.2	117.703	142.069	162.95	115.971	116.977	124.883
P28704	Rxrb	92.5202	108.688	81.8064	91.0166	91.4807	111.209	109.46	77.6423
P28738	Kif5c	48.516	141.457	137.691	56.558	NaN	77.099	382.143	89.7603
P28740	Kif2a	523.62	453.453	469.743	518.401	356.638	500.45	289.327	393.213
P28741	Kif3a	186.397	204.836	181.991	211.439	227.904	241.632	266.729	259.125
P28798	Grn	145.782	146.479	210.33	191.561	164.426	102.556	122.719	138.599
P28828	Ptprm	124.874	141.177	162.68	144.281	195.933	181.12	244.343	213.368
P28862	Mmp3	25.8809	25.2781	39.2798	NaN	121.567	22.992	NaN	35.9032
P28867	Prkcd	290.65	303.952	208.531	263.576	336.323	289.902	290.273	399.977
P29037	Tbp	74.7419	72.884	57.8588	68.7182	46.2062	69.2867	66.5233	67.6904
P29268	Ccn2	165.874	244.545	194.135	176.141	NaN	NaN	208.397	159.866
P29341	Pabpc1	10828.5	11450	10249.8	11111.3	16975.2	12377.3	12509.7	11730
P29351	Ptpn6	12.1748	11.0794	14.6736	15.8849	NaN	27.4116	18.7955	15.88
P29387	Gnb4	1216.16	1489.36	1442.64	1596.8	3883.32	1758.14	3165.74	1620.66
P29391	Ftl1	895.225	896.989	1264.35	1161.58	527.897	598.785	898.441	1279.21
P29416	Hexa	376.058	378.964	342.034	477.143	928.686	629.799	892.759	1011.23
P29533	Vcam1	5443.47	4945.29	5190.94	7295.17	8088.58	6359.64	3498.42	9117.89
P29594	Casp2	169.38	206.702	214.384	171.826	196.903	176.128	207.187	233.155
P29595	Nedd8	3351.37	3225.81	3657.61	3206.82	1900.3	3002.6	2409.63	1749.23
P29699	Ahsg	2411.3	946.075	3024.54	1604.09	3084.56	1519.75	2722.25	1414
P29758	Oat	2977.91	2908.62	2643.93	2799.93	5196.29	3180.28	4477	6268.83
P29788	Vtn	131.217	176.639	162.951	116.288	197.428	76.0992	274.725	433.52
P30051	Tead1	92.4177	88.1627	76.2681	92.5888	129.651	83.6067	103.508	95.2416
P30115	Gsta3	15.6742	27.8903	22.6114	17.2475	NaN	NaN	NaN	51.4043
P30276	Ccnb2	7.55922	14.3344	10.6262	9.717	NaN	9.20355	NaN	NaN
P30280	Ccnd2	69.5529	80.6157	73.152	65.0138	60.6381	38.6547	49.9667	61.6287
P30282	Ccnd3	52.1292	77.2189	47.9968	62.5177	73.649	84.4046	85.1799	26.9106
P30285	Cdk4	713.061	745.915	698.411	665.142	1295.46	1013.3	1034.74	851.056
P30306	Cdc25b	28.3083	29.2485	46.7246	31.9485	NaN	NaN	NaN	47.1106
P30412	Ppic	2518.7	2436.39	2833.9	2514.4	1608.72	1952.05	1794.74	3021.36
P30415	Nktr	49.1459	41.6379	49.9421	43.9255	42.7897	43.516	40.6877	46.3569
P30416	Fkbp4	5927.71	5670.75	5664.25	5225.55	7063.58	4935.99	6557.13	3788.08
P30561	Ahr	85.5657	71.7577	76.0742	101.338	89.8988	106.66	54.6633	110.731
P30658	Cbx2	35.2657	39.1417	40.4353	55.9721	74.9914	51.7938	NaN	40.4262
P30677	Gna14	38.7896	52.1125	73.3735	47.69	NaN	44.7557	NaN	85.412
P30681	Hmgb2	11255.1	8409.17	14620.3	12291.6	2017.1	7842.82	2319.53	4912.15
P30999	Ctnnd1	2093.35	2120.12	2375.64	2254.35	1899.02	2126.43	1706.09	1973.24
P31230	Aimp1	4476.22	4050.66	4654.31	4386.66	1681.18	3526.86	1685.78	2562.95
P31245	Hoxa2	47.1998	37.2495	62.5033	45.9482	66.5817	42.9047	54.6748	29.2627
P31266	Rbpj	472.028	484.51	530.789	340.102	547.159	418.427	587.602	463.287
P31324	Prkar2b	1082.43	1085.6	957.066	880.957	1524.41	1114.47	1823.42	884.998
P31750	Akt1	340.416	346.59	294.284	326.499	420.223	275.562	406.137	291.551
P31786	Dbi	4327.33	4827.88	5457.19	5238.16	3898.81	3371.63	2824.07	2538.9
P31938	Map2k1	508.494	464.103	473.793	458.429	317.506	495.738	434.858	541.66
P31996	Cd68	176.455	191.685	242.519	243.043	196.789	217.669	312.929	562.263
P32020	Scp2	2882.04	2439.5	2634.65	2785.44	1975.17	2809.87	1543.99	3535.58
P32067	Ssb	2468.99	2951.06	2251.45	2585.35	795.073	2719.53	1088.74	2178.63
P32233	Drg1	807.34	772.108	607.236	676.192	976.361	854.453	833.529	766.65
P32261	Serpinc1	184.172	119.588	140.784	129.81	215.917	136.318	524.825	456.747
P32507	Nectin2	311.813	292.116	318.473	332.887	365.34	259.727	298.932	276.051
P32883	Kras	174.606	179.017	86.4408	180.703	156.499	193.052	113.142	257.32
P32921	Wars1	816.9	879.658	770.859	765.849	978.666	846.841	1025.47	828.564
P33174	Kif4	678.29	636.213	721.55	757.804	444.858	671.477	321.466	568.283
P33215	Nedd1	153.113	130.84	152.535	146.38	173.056	143.023	150.231	126.953
P33434	Mmp2	27.8733	17.4521	18.9349	16.818	29.143	21.5747	NaN	37.6597
P33435	Mmp13	76.9051	64.3188	89.2929	77.7075	123.71	109.489	123.938	114.409
P33609	Pola1	893.482	802.35	743.819	865.167	366.17	866.061	415.321	476.673
P33610	Prim2	621.251	625.017	496.234	603.328	506.998	693.667	674.452	696.489
P33611	Pola2	543.076	583.842	471.902	532.239	662.638	819.689	609.811	748.356
P33896	Ifnar1	36.1594	36.0986	40.175	47.3602	58.8101	32.76	65.5074	46.1391
P34022	Ranbp1	24812.6	27613.7	31362.7	26535	12035.4	19138	18752.6	12230.1
P34152	Ptk2	783.901	768.154	797.984	840.145	744.695	839.787	916.953	806.747
P34884	Mif	16245.9	17845.3	16331.5	15001.4	10657.4	15042.8	14249.7	15301.2
P34914	Ephx2	29.6106	35.8706	24.9222	27.4937	59.9011	26.0634	38.588	48.7353
P35123	Usp4	411.942	408.068	392.124	396.87	481.035	354.238	616.607	353.134
P35235	Ptpn11	793.146	832.697	760.746	774.178	837.08	856.822	1000.99	866.682
P35276	Rab3d	298.68	315.28	260.759	331.095	390.073	316.271	324.148	403.807
P35278	Rab5c	2817.89	2676.07	2274.13	2935.51	6142	3281.41	4250.03	4983.98
P35279	Rab6a	1132.12	1115.44	794.611	1017.04	2980.77	1707.19	2304.82	2151.12
P35282	Rab21	777.947	793.799	627.117	740.869	1040.92	829.296	1220.33	989.508
P35283	Rab12	276	303.51	261.394	294.725	236.574	270.083	282.713	364.067
P35285	Rab22a	498.266	559.906	518.727	682.135	918.146	730.491	672.278	941.378
P35288	Rab23	213.959	252.641	191.765	257.765	323.915	348.139	325.541	457.277
P35290	Rab24	171.536	164.132	166.588	165.739	292.896	183.173	252.56	222.933
P35293	Rab18	1073.23	1072.84	1006.76	1165.52	3454.5	1888.04	2225.14	2938.64
P35295	Rab20	89.9826	NaN	NaN	28.7256	NaN	61.3326	NaN	37.4563
P35396	Ppard	38.4513	19.6916	41.4906	40.4358	147.957	57.6262	187.125	37.1618
P35428	Hes1	13.6162	13.0832	20.0108	10.198	NaN	NaN	NaN	20.084
P35441	Thbs1	614.176	770.223	513.629	749.528	688.241	402.367	1355.17	543.668
P35456	Plaur	155.311	142.03	191.673	146.533	99.8684	84.4206	118.82	101.226
P35486	Pdha1	2307.02	2188.39	1748.92	2197.44	4413.27	2934.56	3908.75	3547.25
P35492	Hal	NaN	NaN	NaN	NaN	65.3577	38.8874	63.0553	582.42
P35505	Fah	87.3028	100.563	75.5014	108.301	164.216	139.032	120.299	121.392
P35550	Fbl	1564.74	1783.35	1258.24	1298.66	1801.57	1819.44	2006.12	2413.73
P35564	Canx	8479.81	8631.13	11527.1	9532.39	9290.71	6355.3	9314.81	12138.8
P35569	Irs1	6.07292	8.73233	14.0287	13.7369	NaN	10.0557	NaN	10.3849
P35583	Foxa2	67.7176	NaN	76.7774	81.4347	69.4483	60.6561	NaN	NaN
P35585	Ap1m1	842.573	841.848	713.837	789.291	848.883	786.645	1028.32	550.767
P35601	Rfc1	129.267	120.062	125.253	147.925	126.322	117.722	108.215	191.049
P35689	Ercc5	32.744	33.0902	52.7671	36.8516	26.7099	30.0892	33.5849	31.6067
P35700	Prdx1	47468.8	49174.7	49713	51277.7	66297.6	68771.3	79288.2	44740.3
P35710	Sox5	51.3512	53.0232	75.6584	54.0949	46.2203	43.7084	74.1232	58.6568
P35737;Q31099	H2-DMb1;H2-DMb2	30.3989	27.4695	26.8028	23.6358	NaN	NaN	91.4985	53.929
P35761	Ttk	76.9944	76.6848	77.6164	77.8089	117.475	85.801	105.372	77.5703
P35762	Cd81	130.506	101.516	62.2008	174.067	84.5311	160.334	126.19	63.8382
P35821	Ptpn1	664.699	642.722	608.475	627.634	1075.1	630.409	993.482	549.164
P35822	Ptprk	119.311	129.135	145.843	136.481	151.198	123.885	154.091	145.366
P35831	Ptpn12	244.679	266.452	256.229	253.976	236.55	249.902	259.439	216.006
P35922	Fmr1	812.321	921.349	795.732	931.861	481.345	762.125	535.221	673.235
P35951	Ldlr	388.628	375.147	514.319	403.157	322.262	289.165	363.144	265.947
P35969	Flt1	15.7333	12.5526	18.4923	18.3706	45.0814	41.1397	40.6527	25.7143
P35979	Rpl12	9440.17	9751.58	9196.56	9239.68	5664.87	8399.87	9387.18	6656.85
P35980	Rpl18	4888.56	6067.72	2964.15	5210.59	1585.59	4664.74	7492.77	2605.65
P36371	Tap2	53.5118	57.6221	35.6078	56.2363	136.038	72.8333	127.702	179.003
P36536	Sar1a	233.215	191.548	182.485	158.243	270.868	202.533	140.496	196.137
P36552	Cpox	1002.97	1196.3	917.056	899.144	1907.95	1248.24	1731.03	1464.82
P36895	Bmpr1a	69.8635	84.0306	55.5585	49.6402	49.1137	34.2255	334.647	78.3452
P36916	Gnl1	408.052	478.997	369.832	488.427	255.295	509.267	239.042	464.371
P36993	Ppm1b	1059.96	1139.75	1528.67	1332.02	1054.22	882.068	771.617	856.088
P37040	Por	2137.25	2272.77	1925.15	2070.07	4957.93	2609.68	4569.4	4190.26
P37172	Acvr1	138.455	133.855	114.266	129.633	175.011	129.494	268.202	160.124
P37804	Tagln	195.932	339.334	208.355	656.83	126.712	133.095	430.85	289.527
P37889	Fbln2	413.018	443.872	523.997	462.398	532.752	281.335	791.711	600.576
P37913	Lig1	888.462	786.597	772.492	997.113	551.815	1036.68	438.168	857.36
P38060	Hmgcl	5424.79	5256.6	4782.49	5804.4	4593.1	7575.35	5302.22	10056.9
P38532	Hsf1	138.869	121.729	164.157	124.777	107.694	93.0958	146.383	84.3633
P38533	Hsf2	184.444	156.288	229.21	151.605	94.8975	129.34	94.2843	137.988
P38585	Ttl	105.053	128.79	110.629	112.993	163.877	109.582	161.316	112.175
P38647	Hspa9	17416.2	16182.5	21212.2	19850	9115.06	15442.9	12229	17190.8
P39053	Dnm1	296.105	293.868	257.467	319.365	251.259	335.625	186.546	298.287
P39054	Dnm2	1315.73	1311.27	1118.87	1594.86	1321.81	1706.25	982.27	1422.61
P39061	Col18a1	393.528	325.718	357.026	298.173	528.012	391.232	276.68	303.433
P39098	Man1a2	174.065	173.716	172.537	164.757	241.045	133.073	219.067	266.374
P39428	Traf1	74.1119	64.2144	70.0222	62.0787	118.902	109.791	91.3899	47.7255
P39429	Traf2	164.877	164.305	155.794	151.341	193.711	172.332	257.183	161.115
P39447	Tjp1	1240.95	1334.06	1232.4	1386.44	856.989	1069.62	529.729	822.389
P39655	Alox12	440.832	407.902	291.678	396.539	201.115	584.434	NaN	540.665
P39689	Cdkn1a	60.2356	53.8957	76.6796	62.5483	73.8008	44.5713	68.2474	48.3094
P39749	Fen1	2295.93	2046.68	2434.35	1971.43	829.133	1843.55	1008.5	2372.06
P39876	Timp3	41.0291	37.4086	38.0532	53.8175	61.3626	49.9207	74.3636	62.5826
P40124	Cap1	3360.13	3183.55	2647.38	3123.55	2036.32	3347.9	2974.16	2633.06
P40142	Tkt	3091.77	2990.02	2566.1	2727.58	3068.35	3604.16	3627.25	2395.94
P40201	Chd1	148.114	156.217	114.614	173.651	100.325	167.391	161.856	136.293
P40224	Cxcl12	163.069	176.67	87.6283	123.705	151.581	135.564	218.077	391.103
P40237	Cd82	617.402	572.512	820.703	742.851	440.267	397.396	347.425	680.617
P40240	Cd9	317.201	416.705	299.488	470.087	440.512	469.773	436.567	200.341
P40336	Vps26a	2567.79	2571.84	2323.09	2322.39	2810.88	2794.26	4041.33	2313.55
P40338	Vhl	193.366	187.877	273.79	204.012	141.375	160.911	119.666	199.437
P40630	Tfam	478.439	446.006	565.72	534.716	439.348	445.966	348.927	800.757
P40694	Ighmbp2	23.0752	35.5485	28.5959	44.9815	39.5522	39.8331	48.6068	28.257
P41105	Rpl28	3766.74	4190.21	2883.59	4126.77	1469.23	3484.18	4510	2640.09
P41133	Id3	120.25	136.952	176.147	149.636	90.3495	96.2862	145.845	43.4415
P41183	Bcl6	24.9387	41.0283	55.552	28.4521	20.37	NaN	NaN	43.2514
P41216	Acsl1	353.847	354.444	295.206	355.593	466.358	364.549	520.764	550.948
P41230	Kdm5c	86.1306	76.9347	86.1907	84.5329	62.6359	89.5952	61.2547	102.689
P41234	Abca2	116.033	130.993	158.554	144.843	162.371	158.885	156.332	148.806
P41241	Csk	455.53	469.725	370.328	419.276	499.712	406.278	481.664	425.717
P41274	Tnfsf9	57.323	55.341	72.6608	34.2345	59.1207	44.1934	76.2542	59.1235
P41438	Slc19a1	31.7117	31.8555	39.8601	22.0969	41.7671	34.7283	NaN	58.2145
P41731	Cd63	4180.12	3737.54	3617.07	4498.59	3534	3306.73	3997.54	4894.88
P41778	Pbx1	420.635	428.537	580.895	411.795	281.612	295.767	199.986	441.741
P41969	Elk1	46.8261	44.7673	66.3802	67.7594	62.1574	61.2831	NaN	42.7337
P41971	Elk3	52.0129	44.0154	41.0171	30.3074	33.305	54.5403	47.1242	65.6775
P42125	Eci1	1540.81	1580.27	1325.07	1661.51	2482.74	2165.43	2096.15	3507.43
P42128	Foxk1	516.095	497.204	473.323	489.114	474.825	498.416	559.583	430.732
P42208	Septin2	854.087	766.127	785.907	846.249	1212.3	953.662	886.612	1016.11
P42225	Stat1	637.428	662.846	536.4	650.378	990.087	782.63	916.152	1526.66
P42227	Stat3	527.193	534.793	492.131	557.871	701.925	517.539	650.193	670.867
P42230	Stat5a	98.2098	98.4026	110.173	98.4802	132.82	111.743	94.8015	137.461
P42232	Stat5b	416.953	420.399	390.852	401.103	499.525	426.215	442.406	478.378
P42337	Pik3ca	69.8249	73.3718	63.6855	68.502	89.1	74.0029	107.55	68.6848
P42567	Eps15	831.743	832.98	1067.22	867.424	835.755	833.264	722.606	629.58
P42669	Pura	1006.97	1020.8	875.074	1044.13	701.682	1166.15	664.081	879.218
P42703	Lifr	75.9855	69.5605	78.8509	98.8272	92.3594	69.5509	90.0574	107.687
P42859	Htt	139.631	142.409	131.447	139.838	110.422	166.825	179.907	155.228
P42867	Dpagt1	14.0524	16.4027	13.7095	12.0149	26.583	NaN	17.9317	20.0007
P42932	Cct8	16857.8	16269.6	14321.6	16424.1	18438.7	15901.7	24799	12436.5
P43024	Cox6a1	1831.91	1070.42	2559.92	1260.85	537.501	468.341	211.14	1175.99
P43135	Nr2f2	172.825	170.076	111.756	154.88	263.737	165.054	176.363	193.436
P43136	Nr2f6	65.3408	78.2253	58.5714	77.9561	118.09	83.7564	97.9048	102.294
P43247	Msh2	1449.87	1415.53	1248.12	1450.33	1506.2	1664.96	1701.95	1172.77
P43274	H1-4	16424.7	14609.4	18250.9	16656.2	703.44	5566.31	1662.03	1646.14
P43275	H1-1	30894.4	26208.1	35402.3	31608	2188.9	11737.9	3606.05	6320.38
P43276	H1-5	40749.7	32487.2	44282.9	45637.8	1633.97	13493.6	2858.97	6685.97
P43277	H1-3	43576.8	31256.9	53232.2	48499.5	2104.7	16345.7	4418.68	7475.99
P43300	Egr3	17.8928	23.3458	24.3628	NaN	NaN	NaN	NaN	NaN
P43346	Dck	454.667	444.191	404.084	430.593	950.096	772.714	979.575	547.34
P43406	Itgav	1125.35	1087.8	1097.11	1132.5	1352.07	1014.66	1588.36	1640.09
P43407	Sdc2	85.1243	87.1643	90.3816	110.255	84.6276	68.3858	129.376	70.4397
P43680	Sox18	42.0902	NaN	54.0944	29.6977	NaN	NaN	NaN	NaN
P43883	Plin2	1212.27	1115.4	1240.26	1315.35	362.521	751.981	603.667	791.934
P45376	Akr1b1	6627.34	6670.3	5089.68	5699.33	13316.9	8380.25	10072.6	4878.44
P45377	Akr1b8	1099.56	989.196	911.042	1274.72	1874.29	1396.64	1565.77	878.284
P45481	Crebbp	958.385	995.248	978.946	918.81	1204.35	958.659	864.568	917.28
P45591	Cfl2	921.999	1027.77	921.237	909.934	1338.89	1384.93	1599.72	1139.82
P45700	Man1a1	170.832	179.733	160.045	132.581	194.152	187.4	255.756	271.265
P45878	Fkbp2	4695.76	5071.52	4419.83	4840.21	8768.88	4916.67	6581.74	6723.97
P45952	Acadm	1853.91	1964.07	1538.16	2101.92	3268.76	2386.76	2927.91	2949.96
P46061	Rangap1	9247.85	10156.8	11029.6	9184.06	4909.83	8401	8021.89	6105.99
P46062	Sipa1	379.516	380.02	333.719	393.727	329.2	364.671	277.282	272.818
P46096	Syt1	35.4779	89.8435	57.5567	45.6515	179.496	72.4526	207.305	74.1214
P46414	Cdkn1b	339.817	291.288	421.642	378.324	318.121	228.934	235.86	366.602
P46425	Gstp2	12.807	36.8739	236.89	NaN	NaN	NaN	NaN	NaN
P46460	Nsf	1852.82	1846.94	1475.34	1746.92	2410.96	1922.8	2409.54	1810.15
P46467	Vps4b	2639.8	2593.31	3038.48	2754.09	1664.53	2132.22	1678.8	2021.01
P46471	Psmc2	6119.05	5677.96	5162.82	5489.77	5670.62	5653.31	5872.47	4302.89
P46638	Rab11b	15674.1	15459.5	13592.6	14107.8	22177.6	15311.6	16872.8	16538.1
P46656	Fdx1	315.628	324.289	472.217	329.001	249.171	186.876	240.861	290.257
P46662	Nf2	40.3248	43.9321	50.2417	45.7943	80.1794	48.9503	72.0878	54.804
P46664	Adss2	2235.75	2370.84	2101.47	2116.39	2556.2	2131.88	3192.47	1777.09
P46694	Ier3	25.877	31.2294	30.5645	24.5692	NaN	NaN	NaN	NaN
P46718	Pdcd2	772.923	762.446	970.281	917.166	767.591	561.163	952.739	456.54
P46735	Myo1b	103.289	116.051	75.7286	105.771	135.143	123.169	150.076	190.991
P46737	Brcc3	166.189	168.626	183.314	123.517	203.657	170.218	225.331	159.908
P46935	Nedd4	1390.36	1524.64	1246.64	1641.13	1246.02	1345.3	1488.2	1212.88
P46938	Yap1	1170.88	1056.18	1839.6	1261.85	968.419	666.905	1278.94	674.549
P46978	Stt3a	1929.32	2191.31	1817.85	2215.06	3860.45	2387.22	2528.2	3829.86
P47199	Cryz	1051.43	1110.86	861.03	898.158	1184.74	1515.93	1453.82	1146.13
P47226	Tes	835.461	855.076	551.377	825.524	1664.79	1494.54	1167.12	849.672
P47713	Pla2g4a	1358.9	1378.62	1156.65	1167.53	1313.79	1458.97	1647.65	1042.81
P47738	Aldh2	14779.8	16555.3	14212.9	14886.9	29474.5	23658.5	32316.3	30906
P47739	Aldh3a1	2121.82	3468.36	1537.33	2768.05	1918.03	4162.35	2113.56	1937.15
P47740	Aldh3a2	433.669	517.919	307.959	469.451	1441.11	596.398	932.828	1022.73
P47753	Capza1	7686.26	8324.05	7609.17	6381.98	8773.86	6271.8	5313.85	5646.56
P47754	Capza2	1347.48	1292.09	1072.75	1269.63	1862.86	1605.47	2160.41	1235.54
P47757	Capzb	4850.23	4882.07	4416.61	4445.81	4841.14	6208.07	7089.51	4739.56
P47758	Srprb	772.219	762.158	623.17	809.025	1211.59	827.557	1173.04	1360.82
P47791	Gsr	1411.05	1409.51	1273.28	1148.01	1480.71	1129.84	2038.41	794.835
P47802	Mtx1	437.976	501.41	416.378	508.098	918.412	684.396	691.551	889.517
P47809	Map2k4	373.758	370.88	391.868	411.291	238.584	343.33	242.049	315.51
P47810	Wee1	124.923	92.8132	91.8735	81.1623	143.104	101.569	61.1294	116.302
P47811	Mapk14	679.939	740.759	650.256	698.229	1426.95	913.997	1194.73	881.892
P47856	Gfpt1	870.228	878.345	723.517	864.261	928.651	964.182	1293.23	808.828
P47857	Pfkm	1692.01	1724.58	1669.91	1613.22	1540.83	2162.28	1751.5	1372.32
P47877	Igfbp2	156.31	203.463	160.319	135.919	44.989	53.3554	368.193	182.926
P47878	Igfbp3	31.4602	46.5299	36.4009	19.1742	NaN	23.5159	NaN	36.3997
P47879	Igfbp4	116.832	66.2266	101.543	164.636	129.938	45.9876	622.778	111.905
P47880	Igfbp6	64.4719	75.0656	113.771	61.4723	NaN	31.849	51.1313	67.3491
P47911	Rpl6	6523.85	7287.4	3151.26	5757.56	3822.25	9331.03	9721.5	4162.5
P47915	Rpl29	2554.19	2683.96	1806.53	2484.11	387.632	1934.01	1625.17	1216.21
P47930	Fosl2	364.864	322.636	584.496	354.249	170.867	178.634	260.717	370.89
P47934	Crat	223.586	246.269	205.133	209.513	335.158	263.415	298.728	343.786
P47941	Crkl	3548.9	3624.03	4451.53	3815.14	3436.57	2878.16	3405.39	2329.26
P47955	Rplp1	20034.4	16508.8	22748.1	15362.1	8398.25	9533	4689.85	8794.62
P47962	Rpl5	4800.32	5185.98	3599.74	4234.78	1764.08	5129.36	3351	2450.35
P47963	Rpl13	5636.76	6218.61	4166.65	5766.94	1764.09	5044.68	6836.83	3232.08
P47964	Rpl36	2310.55	2130.57	1844.56	2401.5	731.74	1937.45	1506.85	1074.75
P47968	Rpia	264.762	273.499	222.183	250.457	350.047	284.515	376.314	267.03
P48024	Eif1	2007.22	1609.13	2595.87	1665.48	1297.88	1463.31	1044.22	924.163
P48025	Syk	65.7306	60.242	54.8983	57.7075	103.657	58.7859	103.998	72.7591
P48036	Anxa5	24528.7	25860.3	24924.2	34162	60258	74037.2	84024.1	44619.3
P48193	Epb41	175.016	162.775	180.695	178.377	149.105	168.724	176.936	164.262
P48281	Vdr	11.8264	15.7426	10.1282	17.1191	9.34316	16.8999	25.3856	13.2421
P48301	Tead2	16.489	NaN	NaN	NaN	NaN	28.016	NaN	NaN
P48318	Gad1	17.6953	34.8395	NaN	43.8742	NaN	101.514	659.453	82.094
P48377	Rfx1	513.668	535.819	489.036	484.109	619.059	494.462	553.497	392.427
P48379	Rfx2	114.096	120.831	113.24	108.981	170.808	129.348	176.369	134.957
P48381	Rfx3	57.6021	79.3504	79.4808	49.1418	44.0723	80.4725	NaN	56.9087
P48410	Abcd1	85.8478	74.8272	74.2071	71.8494	119.477	89.114	120.846	101.536
P48428	Tbca	4180.17	3707.75	4685.96	5236.73	2108.18	3868.78	2410.75	1874.19
P48441	Idua	9.94098	9.46308	11.7855	11.5083	NaN	NaN	NaN	18.2419
P48453	Ppp3cb	680.953	665.799	595.997	642.151	1446.3	971.601	1219.81	923.817
P48678	Lmna	33070.7	34122.4	36515.1	31674.5	24663	35790.2	22370.1	38188.5
P48722	Hspa4l	2860.86	3095.81	2908.29	2609.33	2291.7	3481.4	3716.37	2142.09
P48725	Pcnt	243.765	260.224	329.702	279.259	182.838	210.442	194.559	199.35
P48754	Brca1	163.953	146.735	172.091	151.836	135.34	140.597	125.382	95.1035
P48755	Fosl1	496.124	450.622	528.505	443.279	272.087	324.405	467.004	253.939
P48758	Cbr1	2052.42	2099.4	2117.94	1988.47	878.454	2052.6	1501.44	1488.37
P48760	Fpgs	288.449	236.528	278.006	285.662	366.147	204.595	226.284	251.25
P48771	Cox7a2	3599.03	3793.94	4220.91	3794.57	8969.16	4838.13	6513.79	8367.31
P48774	Gstm5	542.379	579.172	498.845	539.364	836.738	559.555	849.066	398.676
P48962	Slc25a4	7154.92	7060.15	5039.44	7304.49	10299.7	8609.73	8053.69	13665.5
P48967	Cdc25c	22.8891	26.5389	20.3839	20.2151	36.6727	29.6818	32.8617	26.4396
P48972	Mybl2	43.5237	38.2108	50.5791	46.9175	41.4051	46.7143	NaN	25.6893
P49025	Cit	220.587	235.044	210.564	238.254	222.623	222.726	172.18	199.362
P49070	Camlg	143.323	142.283	118.715	127.095	135.464	132.653	178.698	141.228
P49117	Nr2c2	173.789	186.355	181.641	149.713	181.889	173.714	232.116	255.263
P49135	Ercc3	93.7674	97.8521	69.4396	99.7884	84.002	112.061	106.82	104.692
P49138	Mapkapk2	132.714	138.004	119.432	145.402	145.885	197.974	131.92	174.734
P49182	Serpind1	80.3803	93.1301	84.3503	63.7626	251.977	72.4062	204.027	154.518
P49282	Slc11a2	57.5918	64.0443	63.4248	74.2848	32.7853	66.7831	35.3849	76.1883
P49312	Hnrnpa1	26383.3	28212	27931.4	25799.3	31725.6	27453.7	28121.8	33496.6
P49442	Inpp1	347.497	322.962	297.53	331.879	425.085	472.22	382.089	390.599
P49443	Ppm1a	842.593	848.675	958.733	881.989	997.544	721.02	939.367	618.393
P49452	Cenpc	70.9892	76.8285	94.6462	96.2847	160.788	85.1527	164.547	110.763
P49586	Pcyt1a	917.25	746.39	1175.17	1017.97	349.705	647.251	344.069	747.334
P49615	Cdk5	224.739	227.001	196.681	202.006	199.239	241.491	236.625	213.029
P49717	Mcm4	3517.11	3618.45	2835.19	3195.13	2297.82	3680.33	2622.81	2819.95
P49718	Mcm5	7586.86	7324.52	6516.62	6495.15	9471.74	8657.57	9510.04	7597.6
P49722	Psma2	2794.7	2874.58	2362.28	2487.07	4886.3	2803.16	4176.81	2266.31
P49769	Psen1	135.744	130.426	77.7156	104.882	211.385	191.473	182.776	159.58
P49813	Tmod1	NaN	NaN	13.4509	NaN	NaN	NaN	NaN	13.2009
P49817	Cav1	556.265	601.266	505.454	628.799	529.407	423.422	414.684	555.929
P49935	Ctsh	42.3414	48.0711	44.9732	45.0691	79.5437	66.72	84.3366	88.2255
P49962	Srp9	180.492	189.999	185.541	181.832	308.151	265.3	253.651	180.889
P50096	Impdh1	696.014	678.466	535.477	608.972	822.29	874.059	1020.17	785.146
P50136	Bckdha	243.943	237.213	194.527	189.29	430.271	274.188	340.918	507.877
P50171	Hsd17b8	271.662	300.726	232.932	249.057	288.102	269.5	309.36	398.71
P50247	Ahcy	8534.22	8524.39	7556.39	7999.01	7893.37	7440.92	9820.64	4957.84
P50284	Ltbr	33.8551	32.4221	52.1701	36.3086	NaN	NaN	NaN	16.824
P50295	Nat2	58.9097	83.5027	63.097	75.9563	87.9629	77.444	96.1761	78.1268
P50396	Gdi1	1398.2	1328.48	1244.99	1152.16	1770.3	1274.35	1533.71	853.753
P50427	Sts	196.89	228.538	147.243	233.296	306.869	249.7	289.835	468.484
P50428	Arsa	342.682	316.55	406.956	352.764	444.556	312.666	428.119	448.547
P50429	Arsb	964.433	1003.71	1080.55	1150.22	1140.38	1098.73	1600.2	1810.72
P50431	Shmt1	1266.87	1352.21	1130.44	1239.1	1607	1436.91	1840.43	767.442
P50446	Krt6a	9389.65	7820.72	5292.12	4658.78	76632.1	34117.7	39588.6	263471
P50516	Atp6v1a	968.501	932.593	802.447	954.12	1884.05	1375.45	1487.2	1938.54
P50518	Atp6v1e1	1665.54	1337.38	1811.07	1851.19	651.436	1246.31	836.986	1425.32
P50543	S100a11	2955.38	2541.15	3182.71	2885.84	2509.7	1955.88	2475.83	2136.56
P50544	Acadvl	1791.02	1758.55	1545.15	1726.78	2374.35	1880.34	2089.44	1985.58
P50580	Pa2g4	11545.7	11380	9706.12	10236.7	8645.36	10307.3	11396.5	6045.98
P50608	Fmod	86.0403	177.103	208.58	121.528	277.66	133.624	383.217	366.886
P50615	Btg3	28.9055	28.685	NaN	34.5162	NaN	38.182	NaN	33.2177
P50636	Rnf19a	NaN	NaN	NaN	NaN	NaN	NaN	153.191	95.6996
P50637	Tspo	246.535	314.572	191.564	334.353	560.361	331.414	509.043	413.667
P50652	Fancc	74.2079	40.9821	NaN	73.8725	NaN	105.277	72.5513	97.2978
P51125	Cast	1747.78	1473.38	2162.18	1651.13	649.629	1175.03	601.236	801.954
P51141	Dvl1	47.7863	45.1532	59.752	64.9494	54.8566	51.3049	52.1101	49.059
P51150	Rab7a	4976.29	5808.69	5094.95	5934.66	13845.6	10564.9	8462.29	13916.1
P51163	Uros	145.514	160.379	183.61	159.257	168.292	164.602	135.867	138.379
P51174	Acadl	4222.85	4368.52	4342.52	4316.29	5366.58	4537.03	5444.73	3850.62
P51175	Ppox	203.445	189.333	196.268	184.748	278.854	216.647	271.716	274.107
P51432	Plcb3	1241.64	1180.41	1139.98	1179.58	1021.74	1345.53	1032.08	1021.93
P51569	Gla	571.221	583.507	589.248	579.456	1079.52	850.813	1519.56	1773.37
P51612	Xpc	40.8127	35.4173	33.7923	37.6287	29.2166	50.6459	55.4981	61.7423
P51660	Hsd17b4	1682.62	1781.44	1522.95	1631.47	2443.61	1718.68	2319.68	1778.47
P51791	Clcn3	51.8145	54.0419	65.3158	55.2768	69.8257	48.1209	71.5818	92.2101
P51807	Dynlt1	720.764	578.702	464.579	468.186	516.47	336.22	290.364	192.9
P51827	Aff3	97.9628	133.749	113.752	156.203	114.887	164.708	153.008	181.408
P51829	Adcy7	7.22125	NaN	7.22472	14.7605	NaN	34.7957	NaN	11.4444
P51855	Gss	3563.02	3655.07	3122.08	3396.52	4189.23	4297.39	4935.86	2861.95
P51859	Hdgf	6061.04	5424.21	8323.97	6524.86	2282.2	3590.13	2433.77	2805.36
P51863	Atp6v0d1	2612.14	2922.64	2203.21	3195.62	6917.76	3709.31	8154.56	6950.73
P51880	Fabp7	69.455	59.612	94.2248	NaN	NaN	NaN	85.7888	28.371
P51881	Slc25a5	21995.6	21470.6	16500.7	22343.5	33212.9	28023.6	32266.4	37405.2
P51885	Lum	289.656	516.409	506.755	252.958	1372.62	258.033	1396.77	633.265
P51912	Slc1a5	517.809	548.617	596.906	513.16	614.176	452.145	493.41	512.348
P51943	Ccna2	445.077	482.299	444.343	418.865	597.024	554.674	527.282	359.69
P51949	Mnat1	474.256	494.018	572.847	590.95	373.393	412.935	302.389	321.546
P51954	Nek1	29.5435	36.585	34.5702	31.1541	53.2822	29.8066	27.2665	45.1661
P52019	Sqle	581.058	539.739	437.457	451.833	882.12	569.396	1071.81	828.331
P52196	Tst	314.833	328.721	313.694	278.63	413.964	309.427	382.127	483.832
P52293	Kpna2	2541.72	2290.71	3125.07	2723.23	355.979	1048.98	632.921	598.886
P52332	Jak1	209.007	207.254	176.09	208.46	223.373	227.103	238.875	285.288
P52431	Pold1	333.614	317.239	271.947	308.709	199.22	274.974	277.936	462.566
P52432	Polr1c	2425.05	2561.85	2378.73	2395.51	2614.39	2169.31	3236.75	1658.64
P52479	Usp10	665.312	719.455	730.491	664.838	621.503	657.753	819.124	495.194
P52480	Pkm	37480.6	38259.9	31406.7	35338.9	27270.7	38761.1	47413.1	30294
P52483	Ube2e3	31.4902	31.3394	43.6169	28.5353	32.5764	30.4482	NaN	33.139
P52503	Ndufs6	434.28	438.03	407.997	557.213	194.94	259.373	183.148	457.893
P52592	S1pr2	35.2077	34.5881	NaN	26.4985	51.5908	36.293	92.0468	44.7419
P52623	Uck1	618.782	630.372	624.322	648.116	641.192	638.476	748.923	607.439
P52633	Stat6	450.33	369.296	405.256	420.834	275.252	400.811	299.796	339.629
P52734	Fgd1	52.7803	60.6782	52.8437	59.773	52.8754	66.6355	63.1933	70.4075
P52760	Rida	1662.49	1488.91	1822.98	1878.07	381.948	1023.01	687.583	969.284
P52795	Efnb1	177.322	167.491	212.666	212.242	145.55	143.854	176.158	166.975
P52800	Efnb2	63.8085	61.6656	95.47	83.3647	59.6538	41.583	65.1395	57.9729
P52825	Cpt2	284.063	320.207	238.18	302.282	670.421	303.482	496.52	496.218
P52850	Ndst2	35.7242	31.4538	35.1687	31.8324	50.0776	31.8931	54.3357	43.4831
P52875	Tmem165	556.589	477.145	515.199	364.261	744.298	500.517	574.238	717.959
P52912	Tia1	860.617	934.52	778.612	895.256	2229.11	1173.11	1832	1053.13
P52927	Hmga2	877.038	694.345	1394.39	592.077	90.5948	90.7498	152.736	198.854
P53026	Rpl10a	2745.32	2702.59	2348.87	2719.44	2616.15	2662.47	2407	1981.68
P53349	Map3k1	6.39021	9.49793	12.1365	NaN	NaN	8.90809	NaN	4.6683
P53368	Nudt1	77.5891	111.125	134.746	114.192	104.004	105.855	109.007	93.1701
P53395	Dbt	303.803	315.925	275.941	297.813	313.205	398.337	323.63	752.125
P53564	Cux1	478.162	443.074	641.583	509.065	287.163	357.406	261.705	309.119
P53569	Cebpz	241.902	252.145	183.259	238.684	176.077	276.14	248.678	378.763
P53612	Rabggtb	346.613	363.408	318.906	315.901	467.089	341.399	609.473	243.45
P53668	Limk1	61.4928	65.772	69.4447	73.6864	103.08	102.154	61.3594	60.2368
P53690	Mmp14	839.365	891.62	878.549	1183.01	1593.91	913.441	1288.92	1362.17
P53702	Hccs	179.27	191.538	182.98	186.538	418.677	285.473	292.329	428.19
P53762	Arnt	115.868	107.757	129.357	102.683	154.339	109.506	132.007	117.819
P53798	Fdft1	163.49	167.614	145.583	144.115	328.026	146.052	259.194	226.049
P53810	Pitpna	782.354	878.379	759.69	818.816	1748.95	1056.33	1725.27	1070.7
P53811	Pitpnb	1032.59	1184.97	1020.56	1093.53	1294	1000.31	1384.45	967.482
P53986	Slc16a1	595.239	523.257	487.246	564.535	728.441	645.741	761.562	839.742
P53994	Rab2a	2902.48	2685.32	2477.88	2640.41	4867.88	2799.1	3844.01	3480.32
P53995	Anapc1	454.582	479.973	422.681	436.043	509.577	456.638	540.628	471.843
P53996	Cnbp	1572.72	1976.12	2074.08	1687.16	234.621	1040.1	196.899	387.51
P54071	Idh2	3215.79	3726.61	3237.42	3362.25	3784.11	5093.97	3383.31	6389.06
P54099	Polg	25.3813	22.509	25.9224	30.1949	49.1725	27.773	75.5066	38.6919
P54103	Dnajc2	1329.06	1218.4	1399.74	1243.88	586.958	1150.91	465.566	771.58
P54116	Stom	194.262	199.096	217.409	236.393	472.176	324.55	374.921	432.759
P54227	Stmn1	31067.7	30142.8	29200.7	39408.1	49571.9	38948.2	48809.6	22876.5
P54254	Atxn1	57.8079	69.7463	71.9539	66.6334	80.6413	72.5041	88.1633	57.4392
P54265	Dmpk	NaN	4.73052	NaN	NaN	9.51421	NaN	NaN	NaN
P54276	Msh6	742.053	702.299	617.794	836.625	436.39	806.051	456.503	640.469
P54279	Pms2	102.733	92.7743	115.169	89.325	82.137	88.3124	137.745	77.6791
P54285	Cacnb3	154.652	183.186	206.906	159.296	89.735	172.868	79.1353	125.02
P54310	Lipe	121.713	119.553	116.167	115.246	126.7	158.225	135.765	111.551
P54726	Rad23a	2509	2483.42	2445.6	2922.53	2679.6	2403.37	3600.95	1773.44
P54728	Rad23b	4912.7	5074.12	4729.49	5547.81	4864.21	4828.01	6105.32	3252.28
P54729	Nub1	235.361	240.865	210.907	203.13	218.641	217.475	225.754	219.154
P54731	Faf1	617.698	606.152	632.379	634.732	629.041	623.102	817.404	430.589
P54751	St3gal1	40.8069	36.1841	52.2766	35.6283	65.4095	75.8549	59.8657	109.065
P54754	Ephb3	80.5158	84.5984	56.4459	95.4757	99.7628	73.6432	101.337	89.0747
P54761	Ephb4	98.081	95.9585	107.645	113.786	135.919	102.217	141.281	151.273
P54763	Ephb2	122.434	135.916	128.048	135.907	140.507	147.084	163.02	177.445
P54775	Psmc4	2126.54	2195.21	2184.7	1982.27	1756.33	2081.65	1882.87	1573.98
P54797	Tango2	416.029	429.466	418.17	390.286	470.688	453.468	394.049	399.46
P54818	Galc	131.172	111.676	102.002	109.628	221.822	113.752	240.304	260.233
P54822	Adsl	1527.63	1535.66	1292.92	1461.33	1975.53	1509.08	1933.28	997.557
P54823	Ddx6	2216.05	2184.14	1840.33	2062.22	1813.41	2014.96	1864.34	1646.91
P54830	Ptpn5	6.33387	5.57179	8.96881	NaN	NaN	14.1864	NaN	15.4941
P54843	Maf	33.0381	21.2666	40.6883	46.9804	26.2985	32.6885	23.2957	44.5638
P54869	Hmgcs2	309.899	355.116	291.843	443.366	683.361	542.68	487.267	607.321
P54923	Adprh	636.427	819.98	591.096	555.004	871.423	859.547	793.554	780.303
P55012	Slc12a2	604.839	593.646	662.914	572.162	824.668	694.366	777.228	716.969
P55041	Gem	NaN	NaN	NaN	NaN	NaN	NaN	NaN	5.25216
P55065	Pltp	134.835	123.492	105.848	126.601	146.101	124.351	134.984	308.891
P55096	Abcd3	307.263	335.781	255.439	283.777	518.425	344.4	446.695	448.659
P55098	Pex2	NaN	NaN	33.1174	33.6003	85.6128	NaN	NaN	39.188
P55144	Tyro3	19.2039	23.1176	24.7244	22.3068	25.4527	21.8159	36.9218	19.3073
P55194	Sh3bp1	1287.18	1111.63	1687.31	1305.69	616.549	712.102	394.408	890.904
P55200	Kmt2a	41.9775	48.9326	52.4244	42.4324	62.3313	38.6993	53.9725	41.8843
P55258	Rab8a	151.743	153.117	144.653	147.414	167.354	147.335	174.029	170.005
P55264	Adk	1251.42	1274.68	1279.32	1194.49	881.839	1357.87	1191.03	936.15
P55271	Cdkn2b	260.299	256.653	355.467	243.865	233.517	212.886	319.805	162.136
P55302	Lrpap1	1603.89	1557.67	2047.11	1934.95	675.266	1241.29	532.713	1647.25
P55772	Entpd1	71.1069	99.9385	79.3847	95.8615	117.408	93.36	86.061	208.121
P55937	Golga3	559.049	479.009	734.48	543.822	247.202	405.041	225.742	411.538
P56135	Atp5mf	3066.34	2946.37	2556.25	2861.95	3394.26	2465.92	3215.6	3939.2
P56183	Rrp1	402.342	397.752	519.168	523.422	203.306	114.241	213.708	327.009
P56212	Arpp19	1710.3	1721.06	2181.42	2128.65	1427.66	1432.8	1436.12	955.352
P56213	Gfer	671.319	711.025	822.958	775.283	375.402	511.575	258.042	541.803
P56371	Rab4a	91.3609	103.368	85.8463	100.857	144.015	106.448	153.077	120.581
P56375	Acyp2	389.127	396.975	355.545	430.009	411.239	445.31	385.547	204.903
P56376	Acyp1	1264.52	1401.94	1423.97	1420.49	1510.86	1599.35	2086.13	1426.11
P56379	Atp5mj	430.013	438.237	518.676	571.601	791.897	584.753	665.213	893.133
P56380	Nudt2	504.967	555.428	373.084	477.231	785.875	607.741	562.84	446.16
P56382	Atp5f1e	774.584	815.501	611.356	979.985	984.756	1291.3	1478.82	1989.9
P56389	Cda	123.024	141.397	68.4818	92.0858	NaN	137.961	49.6112	82.7603
P56390	Cks2	491.151	633.737	673.082	757.035	630.787	467.783	597.873	311.811
P56391	Cox6b1	2742.05	3152.32	2932.69	3607.85	2497.64	2270.04	2848.98	2953.11
P56392	Cox7a1	37.081	37.5584	39.7426	33.3	78.2127	69.4251	92.2086	313.343
P56393	Cox7b	445.595	415.337	351.402	387.352	713.427	404.542	666.505	766.183
P56394	Cox17	2987.85	2642.88	4308.35	2750.89	2596.72	2159.1	2793.51	2362.24
P56395	Cyb5a	3255.48	3244.64	4073.81	3682.84	3979.1	2802.43	4261.68	4908.65
P56399	Usp5	8612.77	8088.25	7126.35	7770.88	9304.54	9306.82	10771.9	6951.93
P56477	Irf5	165.45	177.372	175.488	151.586	220.881	236.352	268.189	157.727
P56480	Atp5f1b	34494.9	30857.4	30809.7	30340.5	26107	36158.6	27173.2	54081.6
P56542	Dnase2	460.649	450.225	606.179	585.392	593.99	631.127	590.145	601.781
P56546	Ctbp2	409.882	417.493	303.77	448.759	602.153	482.263	681.563	355.37
P56565	S100a1	1184.33	1196.33	1156.77	1617.9	1016.36	1210.83	1140.05	600.11
P56581	Tdg	79.7809	69.4375	70.9269	92.7993	NaN	67.806	NaN	77.3168
P56671	Maz	141.054	138.713	180.591	160.617	93.7147	129.33	75.1274	151.079
P56695	Wfs1	157.886	168.365	145.482	189.849	234.398	184.133	292.734	203.909
P56726	Smo	56.9742	62.7325	73.515	70.0476	41.5883	43.7253	32.055	35.3373
P56812	Pdcd5	6160	5691.97	8098.09	6969.79	5122.25	5211.31	5452.26	3574.3
P56818	Bace1	101.333	98.5884	89.215	146.302	106.327	74.0952	119.945	132.081
P56873	Znrd2	1203.19	1319.27	1889.88	1232.9	505.385	615.189	516.23	456.097
P56959	Fus	19283.4	18088.4	24658.3	19027.7	16518.9	13946.6	13789	14412.3
P56960	Exosc10	207.389	223.103	163.582	261.26	206.548	217.855	174.385	266.833
P57080	Usp25	185.553	189.431	212.057	185.138	196.594	162.319	208.202	214.543
P57680	Evc	43.9699	46.6892	40.8536	48.8293	49.215	37.3432	29.7399	58.1923
P57716	Ncstn	2137.2	2073.98	2168.39	2302.26	2917.12	2079.82	2453.09	2700.81
P57722	Pcbp3	174.315	161.278	167.674	143.93	330.616	254.463	212.745	240.698
P57724	Pcbp4	113.449	110.602	81.4811	110.853	73.4182	109.639	86.8181	118.117
P57746	Atp6v1d	278.278	266.977	231.671	252.969	159.196	230.949	160.274	249.414
P57757	Ctns	31.4938	33.8192	NaN	44.8831	80.18	NaN	NaN	74.1262
P57759	Erp29	6511.28	6632.38	8647.75	7262.44	7849.78	6773.17	6201.7	9220.83
P57776	Eef1d	11285	10714.3	13693.8	12584.8	8927.55	10306	10322.5	7694.95
P57780	Actn4	19314.4	19141.7	22095.8	17977.2	15808	15470	17555.7	12404
P57784	Snrpa1	4178.01	3750.86	4950.84	3685.49	1080.75	3171.83	933.882	2911.48
P57787	Slc16a3	87.0962	78.419	112.29	60.9519	55.6567	NaN	51.1032	152.234
P57791	Rce1	33.0989	33.8613	30.1085	39.8813	68.0562	34.7455	84.9443	58.431
P58006	Sesn1	99.2897	100.764	92.6503	87.9651	122.219	93.7603	121.481	95.464
P58021	Tm9sf2	685.107	677.779	577.963	623.161	1238.01	770.585	921.227	910.25
P58022	Loxl2	12.6644	NaN	NaN	NaN	NaN	NaN	NaN	35.0614
P58043	Sesn2	59.7787	62.3479	78.3956	65.9626	99.1291	26.8549	201.089	83.1133
P58044	Idi1	10375	9098.8	9360.55	7695.63	6248.13	7232.39	4764.81	4424.02
P58058	Nadk	174.386	185.044	138.051	194.3	235.525	186.933	206.004	132.001
P58059	Mrps21	149.042	166.823	129.607	151.38	84.3604	85.486	76.338	150.036
P58064	Mrps6	260.051	280.265	373.542	307.705	40.6776	118.976	74.3667	196.794
P58069	Rasa2	48.1386	48.8018	39.4976	49.7167	46.023	72.6316	66.3932	60.5752
P58137	Acot8	268.967	243.509	244.225	228.864	422.141	264.921	422.195	349.234
P58158	B3gat3	175.886	198.304	192.07	190.308	276.222	239.076	268.371	316.621
P58242	Smpdl3b	397.478	440.64	504.713	470.058	743.423	454.124	719.689	1000.35
P58252	Eef2	27805.6	26990.8	22920.9	25787.4	25940.2	27191.5	35584.2	16370.3
P58281	Opa1	554.409	600.925	518.127	585.888	993.566	860.856	834.845	1096.27
P58283	Rnf216	68.831	60.474	71.4304	74.7736	74.4452	66.9282	82.4474	58.3023
P58334	Klf16	56.5469	59.1054	44.3903	28.6731	68.4854	33.8012	NaN	40.9001
P58389	Ptpa	3455.1	3751.49	3343.41	3550.03	5797.48	4237.29	5092.41	3888.34
P58404	Strn4	811.889	876.023	965.503	810.121	796.54	735.412	835.548	570.745
P58462	Foxp1	320.994	336.368	399.918	299.302	210.926	251	345.71	273.433
P58465	Ctdspl	24.1382	NaN	NaN	NaN	60.8943	42.1539	45.5848	85.9259
P58466	Ctdsp1	136.727	152.309	161.74	148.615	125.896	152.896	102.574	183.371
P58468	Slx9	536.319	431.084	479.212	460.381	266.942	235.273	160.444	256.805
P58501	Paxbp1	64.8445	70.0496	62.2032	73.4435	60.478	59.4398	52.3583	79.3051
P58544	Btbd1	94.2434	81.4276	65.2201	98.495	95.3428	79.918	110.191	85.3728
P58659	Eva1c	103.026	64.0141	55.6195	68.3475	128.248	86.2617	92.1919	56.6582
P58660	Card10	233.315	175.227	144.798	233.85	240.559	171.227	97.9526	145.191
P58681	Tlr7	NaN	11.559	NaN	29.4128	NaN	NaN	NaN	NaN
P58686	Bbln	413.028	439.445	527.764	464.04	343.42	357.959	280.985	304.691
P58742	Aaas	695.922	726.848	709.871	650.071	1020.7	589.876	906.067	840.305
P58771	Tpm1	15267.8	13888.1	16301.1	17585	14015.6	10409.1	13344.6	7595.2
P58774	Tpm2	10104.4	10770.5	10177.8	13162	9133.89	7435.68	10888.3	6216.73
P58801	Ripk2	237.41	213.049	260.265	219.575	339.975	296.106	278.374	249.938
P58802	Tbc1d10a	312.404	314.822	319.1	304.066	229.294	300.79	251.404	267.786
P58854	Tubgcp3	185.29	192.461	162.389	177.398	217.476	197.264	175.839	216.927
P58871	Tnks1bp1	2005.16	2064.5	2754.34	2446.66	1105.59	1132.18	955.83	942.858
P58929	Gmeb2	432.488	392.64	535.073	473.052	193.482	399.045	277.255	301.005
P59016	Vps33b	81.9468	91.4896	75.3339	81.0129	152.433	77.7901	123.161	116.553
P59017	Bcl2l13	1133.86	1080.85	1167.7	996.808	1299.22	1153.54	1126.61	1137.38
P59024	Fkbp14	131.537	96.8812	125.389	108.871	115.133	104.32	134.218	193.111
P59048	Pdrg1	169.994	162.135	214.878	218.335	189.637	152.018	137.622	120.795
P59108	Cpne2	196.776	167.91	177.84	167.598	171.992	148.111	286.463	165.26
P59110	Senp1	185.283	177.946	177.712	191.527	225.069	210.041	293.649	227.751
P59114	Pcif1	60.2086	69.6949	70.6195	63.385	84.7866	72.6393	93.0689	67.6549
P59222	Scarf2	309.888	295.487	272.998	332.924	77.8399	126.091	95.135	127.117
P59235	Nup43	717.3	618.563	956.832	683.878	585.766	450.061	538.698	596.015
P59240	Nphp4	NaN	NaN	NaN	20.3172	83.8998	NaN	NaN	42.9353
P59242	Cgn	122.312	132.23	181.385	183.236	141.3	134.532	72.988	118.41
P59266	Fitm2	57.064	61.6119	44.5957	47.421	103.553	54.6284	116.93	70.416
P59279	Rab2b	25.4939	28.7231	33.0104	30.0508	54.6514	16.7154	23.749	34.9318
P59325	Eif5	3293.87	2990.54	3815.12	3691.56	861.662	2493.76	1207.11	1682.93
P59326	Ythdf1	552.219	623.277	552.13	606.969	573	668.53	514.421	511.204
P59328	Wdhd1	460.87	467.681	480.062	417.067	367.901	380.536	312.281	324.119
P59438	Hps5	64.2645	61.1515	70.6621	66.9944	55.0903	58.9328	72.5652	73.9383
P59470	Polr3b	49.1781	51.1229	41.5228	41.6456	37.7527	42.7868	51.3465	32.8872
P59481	Lman2l	158.279	159.015	160.043	143.401	317.631	172.752	251.776	280.621
P59598	Asxl1	46.9757	41.4846	37.3857	39.7792	NaN	56.4368	48.4626	26.2178
P59672	Anks1a	215.231	207.604	227.387	221.42	184.312	198.642	172.444	206.571
P59708	Sf3b6	1155.52	1063.05	1100.97	958.973	2623.31	1491.82	2057.56	1570.06
P59759	Mrtfb	433.66	418.904	546.633	436.359	298.634	326.557	236.197	278.367
P59913	Pcmtd1	57.3337	70.5006	63.117	72.6072	74.9321	91.7236	66.4341	95.3508
P59941	Sirt6	93.3468	86.5287	71.0483	90.8332	102.357	98.5123	80.7185	89.2435
P59997	Kdm2a	226.663	228.126	178.617	225.818	220.708	273.566	230.399	256.159
P59999	Arpc4	6744.82	5816.78	4916.86	5490.67	7136.24	5932.78	8343.79	3570.83
P60007	Anapc15	79.6462	86.2109	95.9578	76.8898	87.7866	87.7375	87.1144	82.0864
P60060	Sec61g	2160.84	2017.59	1555.33	2535.39	3065.11	3772.06	3775.37	4172.91
P60122	Ruvbl1	5527.93	5588.89	5093.6	4873.75	6112.53	7781.58	6413.11	7802.94
P60229	Eif3e	1833.61	1999.79	1393.46	1888.46	3144.58	2115.35	3050.41	1818.39
P60330	Espl1	418.298	496.464	413.476	475.099	496.463	556.07	542.246	441.504
P60335	Pcbp1	21410.9	22004.6	19312	16336.4	16134	17241.5	13082.2	11339.5
P60487	Pdxp	218.459	223.376	143.438	206.547	259.158	292.592	297.278	268.853
P60521	Gabarapl2	382.165	459.057	404.39	412.265	736.819	607.023	553.044	402.948
P60603	Romo1	56.3306	49.7806	44.9655	63.1949	112.975	59.6948	63.73	36.1105
P60605	Ube2g2	866.6	829.676	958.862	738.492	417.067	557.803	588.793	583.926
P60670	Nploc4	801.948	795.357	696.171	805.477	1000.98	964.548	685.595	883.257
P60710	Actb	80412.6	94590.6	81028.3	65472.7	50089.1	62358.7	51224.3	49205.3
P60762	Morf4l1	147.801	153.43	127.536	134.649	139.64	143.679	87.5393	134.131
P60766	Cdc42	3773.87	4162.88	3475.88	3689.15	3875.2	4642.72	2400.8	4205.26
P60824	Cirbp	931.172	1078.91	1099.66	1220.38	1187.56	1082.5	738.394	806.742
P60840	Ensa	366.899	401.069	539.935	481.539	410.102	299.512	326.258	248.872
P60843	Eif4a1	16497.2	16800.2	14855	15468.6	16410.5	15628.2	22163.7	11758.5
P60867	Rps20	5685.5	5771.41	8307.87	7362.79	1397.99	3618.84	2641.47	3007.94
P60882	Megf8	36.4311	35.8258	36.991	35.7459	54.1416	33.2142	43.3304	40.5915
P60898	Polr2i	750.037	893.852	673.879	825.907	697.72	639.296	473.686	438.759
P60904	Dnajc5	179.309	136.859	215.074	154.16	86.0655	37.9586	57.5361	69.6441
P61021	Rab5b	912.689	997.679	866.526	943.011	1552.34	1131.12	1436.88	2132.77
[truncated: 7,104 more rows]

## Sheet: S4
Supplementary Table 4: Differential proteins between the 110 mbar and 30 mbar stretched group .
Accessions	Genes	FC	p-value	Change
Q62092	Nsg1	0.12861	4.221e-07	Down
A2AWR3	Gpr155	0.11418	4.5409e-07	Down
Q9JKB3	Ybx3	0.33713	7.3908e-07	Down
Q8BGV5	Znf8	0.094757	1.1382e-06	Down
Q8CE50	Snx30	1.9776	2.852e-06	Up
O35632	Hyal2	3.047	6.6715e-06	Up
Q61967	Zfp90	0.12346	7.0297e-06	Down
P63276	Rps17	0.33846	9.0375e-06	Down
Q3ULZ2	Fhdc1	0.16904	1.3687e-05	Down
Q99JH1	Rpp25l	0.40672	1.5759e-05	Down
Q7TN79	Akap7	0.10748	2.0464e-05	Down
P97384	Anxa11	1.9563	2.6251e-05	Up
Q8R2E9	Ero1b	1.6497	2.7502e-05	Up
P59222	Scarf2	0.35184	2.9621e-05	Down
Q8K1K9	Hinfp	0.16389	3.4572e-05	Down
Q640L5	Ccdc18	0.061739	3.5863e-05	Down
P43274	H1-4	0.14525	3.8658e-05	Down
Q99LW6	Yaf2	0.11073	4.2315e-05	Down
Q91XC0	Ajuba	0.41853	4.4538e-05	Down
Q9D173	Tomm7	0.124	4.7876e-05	Down
P97429	Anxa4	1.9673	4.952e-05	Up
P85442	Vgll3	0.1737	5.0269e-05	Down
Q9CY62	Rnf181	0.61457	5.0396e-05	Down
Q8WTY4	Ciapin1	0.46384	5.1028e-05	Down
Q64524	H2bc21	0.14173	5.2169e-05	Down
P70349	Hint1	0.38307	5.2523e-05	Down
Q3UUD2	Spry3	0.074058	5.2731e-05	Down
Q8C0L6	Paox	1.8917	6.0402e-05	Up
Q80U49	Cep170b	0.5468	6.3784e-05	Down
Q61937	Npm1	0.51015	6.6798e-05	Down
Q8R2M2	Dnttip2	0.41973	7.9158e-05	Down
Q60714	Slc27a1	2.2418	7.9356e-05	Up
Q9CYI4	Luc7l	0.32787	8.6573e-05	Down
Q8BWW4	Larp4	0.66255	8.8866e-05	Down
Q8CI08	Slain2	0.46207	9.0567e-05	Down
Q3TL44	Nlrx1	2.0581	9.8251e-05	Up
Q7TNC4	Luc7l2	0.38912	0.00010143	Down
Q9DB29	Iah1	1.605	0.00010433	Up
Q9QZ08	Nagk	1.9757	0.00010722	Up
Q9CPT5	Nop16	0.31762	0.00011196	Down
P43275	H1-1	0.19219	0.00011485	Down
P52293	Kpna2	0.24687	0.00011511	Down
Q91X58	Zfand2b	0.43116	0.00012045	Down
P43276	H1-5	0.15122	0.00012748	Down
F8VPZ5	Ercc6	0.12972	0.00013085	Down
O35719	Rad51b	2.1394	0.0001322	Up
Q6NSQ7	Ltv1	0.34035	0.00014025	Down
Q91VJ2	Cavin3	0.35596	0.00014071	Down
P62843	Rps15	0.27587	0.00014231	Down
Q9CQ02	Commd4	2.3789	0.00014769	Up
P99026	Psmb4	2.0336	0.00015633	Up
Q922C1		0.1601	0.00016031	Down
O88456	Capns1	0.44921	0.00016047	Down
P09926	Surf2	0.33154	0.00016066	Down
Q9D6N5	Drap1	0.33725	0.00017285	Down
P09470	Ace	2.1925	0.00017649	Up
Q9JL60	Gmeb1	0.62975	0.00017884	Down
Q8CA71	Shisa4	0.33382	0.0001793	Down
Q8HWB2	H2-Q4	2.1157	0.00018669	Up
Q9Z0Y1	Dctn3	1.8177	0.00019115	Up
Q9ER00	Stx12	0.61266	0.00019886	Down
Q8BJZ3	Tmbim1	0.27097	0.00020086	Down
Q80YQ8	Rmnd5a	1.7202	0.00020422	Up
E9Q6J5	Bod1l	0.47679	0.00020469	Down
Q8K4Z3	Naxe	1.6532	0.0002193	Up
Q61233	Lcp1	1.8757	0.00022083	Up
Q61387	Cox7a2l	1.8629	0.00022107	Up
P08556	Nras	1.7867	0.00022697	Up
P62274	Rps29	0.34149	0.0002322	Down
Q9DB42	Znf593	0.41646	0.00023276	Down
Q62376	Snrnp70	0.36403	0.00023604	Down
P98078	Dab2	0.63295	0.00024545	Down
Q9D8C8	Ppp1r35	0.5412	0.00025564	Down
O88697	Stk16	2.0764	0.00025924	Up
Q8VE95		1.887	0.00026746	Up
Q9JHS3	Lamtor2	1.8374	0.00027567	Up
Q99NI3	Gtf2ird2	0.12489	0.00027627	Down
Q9D3B1	Hacd2	1.7026	0.00028156	Up
P58468	Slx9	0.48215	0.00028169	Down
Q9CXV9	Dcun1d5	1.5945	0.00028863	Up
Q91YN9	Bag2	0.5596	0.00028958	Down
Q8K070	Samd14	0.15925	0.00031081	Down
A2RT67	Dennd3	1.6613	0.00031473	Up
Q6A065	Cep170	0.49757	0.00031578	Down
P62862	Fau	0.16761	0.00032045	Down
Q9ET22	Dpp7	2.2543	0.00034276	Up
Q8BM39	Prpf18	0.49818	0.00034471	Down
P97434	Mprip	0.53068	0.00034738	Down
Q3UHX2	Pdap1	0.44423	0.00036973	Down
Q8R409	Hexim1	0.50798	0.0003698	Down
P49935	Ctsh	1.7668	0.000371	Up
Q5PSV9	Mdc1	0.58424	0.00037149	Down
Q922Q8	Lrrc59	0.32916	0.00037282	Down
Q91XC8	Dap	0.54934	0.00037449	Down
Q62191	Trim21	2.604	0.00037781	Up
Q3USH5	Sfswap	0.47517	0.00038014	Down
Q3TC33	Ccdc127	1.9847	0.00038019	Up
Q9CQU5	Zwint	0.54732	0.0003862	Down
P47738	Aldh2	1.9253	0.0003894	Up
Q99KR3	Lactb2	1.7053	0.00040782	Up
P58871	Tnks1bp1	0.44619	0.00040878	Down
P63323	Rps12	0.33846	0.00041852	Down
Q5EBG8		0.6219	0.0004187	Down
P62960	Ybx1	0.22032	0.00042662	Down
Q7TPE5	Slc7a6os	0.34668	0.00042744	Down
Q9QYR6	Map1a	0.65071	0.00043328	Down
Q62388	Atm	1.6961	0.00044357	Up
Q8C6B9	Rps19bp1	0.55242	0.00044847	Down
Q8QZS1	Hibch	1.7735	0.00045056	Up
D3Z5L4	Zfp1007	0.17041	0.00045156	Down
Q80Y83	Dixdc1	0.63735	0.00045805	Down
Q62422	Ostf1	0.62337	0.00045883	Down
Q64152	Btf3	0.16452	0.00045925	Down
P26883	Fkbp1a	0.5975	0.00046292	Down
Q8K4R9	Dlgap5	0.29493	0.0004643	Down
P97314	Csrp2	0.49328	0.0004795	Down
Q9DCT8	Crip2	0.4712	0.00048054	Down
Q3UMU9	Hdgfl2	0.35262	0.0004867	Down
O08583	Alyref	0.4195	0.00049399	Down
Q9CQA1	Trappc5	0.65717	0.00049903	Down
Q6PD24	Ankrd13d	1.6926	0.00050002	Up
Q62465	Vat1	1.5508	0.00050028	Up
P62814	Atp6v1b2	1.5609	0.00050065	Up
Q9D5K4	S100pbp	0.20716	0.00050318	Down
Q8CF66	Lamtor4	2.5084	0.00050499	Up
Q921U8	Smtn	0.59897	0.0005168	Down
P0C0A3	Chmp6	0.43678	0.00052047	Down
Q9WVF8	Tusc2	0.19834	0.00052176	Down
Q9D735	Trir	0.45252	0.00052269	Down
Q9EQR6	Fancg	1.7012	0.00052445	Up
A2RTH5	Lcmt1	1.6679	0.00052976	Up
Q7TQC7	Gpatch2	0.0929	0.00053252	Down
P63242	Eif5a	0.62037	0.00053549	Down
Q6ZWY3	Rps27l	0.63005	0.00053574	Down
O35691	Pnn	0.33996	0.00053793	Down
Q71FD7	Fblim1	0.5552	0.00053924	Down
Q91YP2	Nln	1.817	0.0005429	Up
Q9EST5	Anp32b	0.32465	0.00055172	Down
Q9D593	Atp6v1e2	0.42456	0.00055443	Down
Q9CY58	Serbp1	0.28206	0.00055468	Down
Q99LN9	Dohh	0.59832	0.00055976	Down
Q99020	Hnrnpab	0.53948	0.00056364	Down
Q9EQH2	Erap1	1.6099	0.00056431	Up
Q8BSZ2	Ap3s2	1.5772	0.00056976	Up
P97931	Ung	1.6379	0.00058216	Up
Q62093	Srsf2	0.54337	0.00058887	Down
Q7TNF9	Fam117a	0.15085	0.00059653	Down
Q64522	H2ac21	0.26168	0.00060114	Down
P33435	Mmp13	1.5299	0.00060335	Up
Q9Z255	Ube2a	0.40845	0.00060996	Down
Q8K4H1	Afmid	2.0518	0.0006173	Up
Q922H9	Znf330	0.51278	0.00062368	Down
O35601	Fyb1	0.13958	0.00062731	Down
Q8CBW3	Abi1	0.42005	0.00063618	Down
P43277	H1-3	0.17186	0.00065482	Down
P97855	G3bp1	0.368	0.00065579	Down
Q9CQ28	Dph6	0.6114	0.00066034	Down
Q8CHP8	Pgp	1.6403	0.00066083	Up
O35654	Pold2	1.8384	0.000678	Up
Q60865	Caprin1	0.48372	0.00067914	Down
Q62084	Ppp1r14b	0.38042	0.00068999	Down
Q3TCJ8	Ccdc69	0.11726	0.00069235	Down
Q9CQJ6	Denr	0.45579	0.00069447	Down
Q8CFI5	Pars2	1.636	0.00069742	Up
Q3UJB0	Sf3b2	0.39986	0.00069893	Down
Q9CQ92	Fis1	2.0205	0.00069972	Up
P62245	Rps15a	0.63564	0.00070338	Down
Q7TPM1	Prrc2b	0.51206	0.00071086	Down
Q91X21	Kiaa2013	1.582	0.00071928	Up
Q99LX5	Mmtag2	0.54369	0.00072717	Down
Q00558	F8a1	1.9438	0.00073298	Up
Q9Z0J0	Npc2	0.58902	0.00074115	Down
Q9CWU2	Zdhhc13	1.5967	0.0007728	Up
Q9CQH7	Btf3l4	0.29377	0.00077793	Down
Q8K4J6	Mrtfa	0.53732	0.00079324	Down
Q8CG76	Akr7a2	1.7698	0.00079661	Up
Q810D6	Grwd1	0.62461	0.00080235	Down
O54943	Per2	0.071426	0.00081946	Down
Q8VDQ8	Sirt2	1.7502	0.00082033	Up
Q9QUQ5;Q9QX29	Trpc4;Trpc5	0.14267	0.00083688	Down
P17095	Hmga1	0.10682	0.00083823	Down
Q9CXE7	Tmed5	1.779	0.00085357	Up
Q9Z130	Hnrnpdl	0.62371	0.00085697	Down
Q6P6L0	Filip1l	0.5605	0.0008603	Down
Q8BGS2	Bola2	0.56969	0.00086316	Down
Q8R1F5	Hyi	0.60666	0.00087941	Down
Q8C551	Rad51ap1	0.27206	0.00088999	Down
Q9D8C3	Alg13	2.1241	0.00089088	Up
P27546	Map4	0.41529	0.00089555	Down
Q8VDD8	Washc1	0.33516	0.00091669	Down
Q68FG0	Zc4h2	0.23883	0.00091937	Down
Q07076	Anxa7	1.8136	0.00092132	Up
Q69ZL1	Fgd6	0.14452	0.00092599	Down
Q9DCD5	Tjap1	0.52989	0.00092615	Down
Q8BHG2	Czib	0.49563	0.00093163	Down
Q60930	Vdac2	2.3377	0.00094006	Up
P56726	Smo	0.58004	0.00094634	Down
Q3V1H1	Ckap2	0.50305	0.00095334	Down
Q5SUF2	Luc7l3	0.52938	0.00095526	Down
Q9D8X2	Ccdc124	0.3249	0.00095758	Down
P58281	Opa1	1.6755	0.00096233	Up
Q6PGL7	Washc2	0.52558	0.00096525	Down
Q80W00	Ppp1r10	0.40964	0.00096831	Down
P62869	Elob	0.43361	0.0009719	Down
Q91WE4		0.49309	0.00097321	Down
O55128	Sap18	0.56209	0.00098285	Down
Q8R3V6	Cuedc1	0.40166	0.0010026	Down
P53996	Cnbp	0.25432	0.0010066	Down
P19426	Nelfe	0.3505	0.001009	Down
Q8QZR5	Gpt	3.0131	0.0010134	Up
Q8VEE0	Rpe	0.53865	0.001021	Down
Q60972	Rbbp4	0.55985	0.0010216	Down
Q8BG30	Nelfa	0.57662	0.0010281	Down
Q80WB5	Ntaq1	1.6776	0.0010362	Up
Q9JIX8	Acin1	0.36537	0.0010425	Down
Q497H0	Zfand3	0.24272	0.0010434	Down
Q64520	Guk1	0.63842	0.0010545	Down
P97379	G3bp2	0.45062	0.0010549	Down
D3Z450	Serpina3i	1.7008	0.0010568	Up
Q9Z0G0	Gipc1	0.41628	0.0010569	Down
Q8BH43	Wasf2	0.51052	0.0010616	Down
O54724	Cavin1	0.49048	0.0010634	Down
Q8BS45	Ift56	1.608	0.0010759	Up
Q9DAK9	Phpt1	0.63121	0.0010766	Down
Q8R034	Anapc13	0.51852	0.0010828	Down
E9PYD1	Fam98c	0.54696	0.0010977	Down
Q8R0G7	Spns1	1.8076	0.0010994	Up
Q9JJZ6	Klf13	0.41711	0.0011029	Down
Q9QYR9	Acot2	1.5697	0.0011051	Up
Q91YE8	Synpo2	0.12757	0.0011318	Down
Q9CYC5	Dsn1	0.43644	0.0011391	Down
Q9EQC8	Prcc	0.5077	0.0011602	Down
Q3ULJ3	Upf3a	0.13178	0.0011669	Down
P01027	C3	2.1402	0.0011708	Up
Q920E5	Fdps	1.8725	0.0011805	Up
Q9Z2D6	Mecp2	0.56566	0.0011838	Down
Q9CR95	Necap1	0.57985	0.0011863	Down
Q8R1X6	Spart	0.66371	0.0011921	Down
Q9CPR4	Rpl17	0.43148	0.0012148	Down
B1AZP2	Dlgap4	0.48055	0.00122	Down
O35685	Nudc	0.46247	0.0012319	Down
Q9D187	Ciao2b	0.59719	0.0012325	Down
Q9Z1Q2	Abhd16a	1.6903	0.0012357	Up
Q3TPJ7	Midn	0.17754	0.0012373	Down
Q8BP40	Acp6	1.9242	0.0012378	Up
P97352	S100a13	0.62735	0.0012538	Down
Q5SYD0	Myo1d	1.686	0.0012584	Up
Q8BWP8	B4gat1	1.8593	0.0012593	Up
Q9CQK7	Rwdd1	0.66383	0.0012795	Down
Q8VCB1	Ndc1	1.6367	0.0012917	Up
Q8C1Z8	Trmt10a	0.51532	0.001298	Down
Q9D903	Ebna1bp2	0.4424	0.0013038	Down
P10107	Anxa1	1.709	0.0013048	Up
Q0P678	Zc3h18	0.49571	0.001305	Down
Q08288	Lyar	0.32626	0.0013249	Down
P50284	Ltbr	0.17394	0.0013364	Down
Q9Z1D1	Eif3g	0.66088	0.001345	Down
P43883	Plin2	0.51402	0.0013578	Down
Q3TGF2	Fam107b	0.53299	0.0013638	Down
Q9CQK1	Znhit3	0.57989	0.0013752	Down
Q08093	Cnn2	0.52228	0.0013756	Down
P54116	Stom	1.8939	0.0013784	Up
Q61545	Ewsr1	0.53347	0.0013924	Down
Q5F2E7	Nufip2	0.54222	0.0014028	Down
Q8R5F3	Oard1	1.5473	0.0014029	Up
Q3TEW6	Mpzl1	0.56053	0.001418	Down
Q9ES89	Extl2	1.945	0.0014325	Up
Q6PHZ2	Camk2d	2.221	0.0014333	Up
Q9Z315	Sart1	0.38484	0.0014373	Down
Q925U4	Edem1	1.8364	0.0014376	Up
Q8R3V5	Sh3glb2	0.62064	0.0014565	Down
Q8CC21	Ttc19	2.0432	0.0014671	Up
P51859	Hdgf	0.42194	0.0014672	Down
O35309	Nmi	2.0337	0.0014744	Up
P52760	Rida	0.44682	0.0014811	Down
Q9JK83	Pard6b	0.59891	0.0014855	Down
E9QAM5	Helz2	1.8379	0.0014943	Up
Q91W67	Ubl7	0.58689	0.0014956	Down
P60904	Dnajc5	0.36651	0.0015307	Down
Q9D6V8	Paip2	0.58793	0.0015443	Down
Q8R5H6	Wasf1	0.58807	0.001566	Down
P10853;Q64478;Q6ZWY9	H2bc15;H2bc9;H2bc8	0.61159	0.0015717	Down
Q8R059	Gale	1.6263	0.0015741	Up
Q99J36	Thumpd1	0.50251	0.001575	Down
E9Q7L1	Urb2	1.7443	0.0015974	Up
Q60605	Myl6	0.66363	0.0016179	Down
Q9CPP0	Npm3	0.58388	0.0016248	Down
Q9DAW9	Cnn3	0.6135	0.0016282	Down
P61963	Dcaf7	2.4809	0.0016306	Up
Q9R0N0	Galk1	1.58	0.0016357	Up
E0CYQ0	Kctd17	0.65448	0.001642	Down
Q8VI33	Taf9	0.51931	0.0016473	Down
Q9D0P7	Psrc1	0.31148	0.0016599	Down
P29416	Hexa	2.1995	0.001663	Up
P47955	Rplp1	0.42082	0.0016668	Down
Q61206	Pafah1b2	0.59648	0.001667	Down
Q8C8U0	Ppfibp1	0.62824	0.0016785	Down
B1AZI6	Thoc2	1.7152	0.0016802	Up
P56873	Znrd2	0.37074	0.0016823	Down
Q8K2Y0	Obi1	0.59429	0.0017161	Down
Q501J7	Phactr4	0.37723	0.0017378	Down
Q9WUK2	Eif4h	0.50444	0.0017667	Down
Q3U276	Sdhaf1	0.15906	0.0017729	Down
P63044	Vamp2	0.53634	0.0017777	Down
Q9WV84	Nme4	1.6197	0.0017784	Up
Q8BGA7	Ints15	2.1271	0.0017911	Up
Q9CXT8	Pmpcb	1.9804	0.0018091	Up
Q6EJB6	Utp14b	0.55359	0.0018099	Down
Q8VEJ9	Vps4a	0.6317	0.0018114	Down
Q8BY89	Slc44a2	0.56157	0.0018135	Down
Q9D752	Mad2l2	1.5677	0.0018144	Up
P60060	Sec61g	1.788	0.0018145	Up
Q9CR83	Rbm18	0.11881	0.0018261	Down
Q7TNV0	Dek	0.22637	0.0018296	Down
Q9CZP0	Ufsp1	3.379	0.0018373	Up
Q9JL62	Gltp	1.5473	0.0018496	Up
Q99L00	Haus8	0.55961	0.0018523	Down
P24668	M6pr	0.61825	0.0018553	Down
Q99JF8	Psip1	0.34724	0.0018593	Down
Q6ZPZ3	Zc3h4	0.48006	0.0018681	Down
Q9CPY6	Gid4	1.7523	0.0018717	Up
D3YUE4	Fam151b	5.5325	0.0018814	Up
Q9D7V2	Lysmd2	0.38235	0.0018827	Down
Q52KI8	Srrm1	0.53275	0.0018906	Down
Q60809	Cnot7	1.8679	0.0018968	Up
Q99P30	Nudt7	1.8586	0.0018979	Up
Q6P6J0	Adat2	0.58432	0.0019219	Down
O35129	Phb2	1.7416	0.0019234	Up
Q5HZI1	Mtus1	0.14611	0.0019313	Down
Q91V24	Abca7	1.5181	0.0019313	Up
P62892	Rpl39	0.17373	0.0019409	Down
A2AJT4	Pnisr	0.63082	0.0019414	Down
Q7TSI3	Ppp6r1	0.5941	0.0019426	Down
Q3TDQ1	Stt3b	1.8044	0.0019615	Up
Q9WTQ5	Akap12	0.46493	0.0019818	Down
Q62394	Znf185	0.1084	0.0019846	Down
O54940	Bnip2	0.64082	0.0019882	Down
Q8C1E7	Tmem120a	1.6219	0.0019883	Up
Q80YR5	Safb2	0.42291	0.00199	Down
Q91WT4	Dnajc17	0.49569	0.0019953	Down
Q9R0Q4	Morf4l2	0.65811	0.0019957	Down
Q8CJ53	Trip10	0.63184	0.0020028	Down
P60867	Rps20	0.39319	0.0020192	Down
Q9CZC8	Scrn1	0.66306	0.0020274	Down
P50516	Atp6v1a	1.8277	0.0020395	Up
Q9D9K3	Aven	0.48732	0.0020406	Down
Q09324	Gcnt1	1.5484	0.002084	Up
Q9JIY5	Htra2	1.7723	0.0020897	Up
Q9JLC8	Sacs	1.5281	0.0021005	Up
E9Q784	Zc3h13	0.44503	0.0021016	Down
Q8R0A0	Gtf2f2	0.36481	0.0021021	Down
Q812F8	Mgat4b	1.7132	0.0021036	Up
Q9D2P4	Urm1	0.51639	0.0021036	Down
Q9CX60	Lbh	0.2824	0.0021077	Down
Q8BGD9	Eif4b	0.48633	0.0021097	Down
Q9Z2Q2	Knop1	0.49206	0.0021167	Down
Q8K358	Pigu	1.9148	0.0021266	Up
P51881	Slc25a5	1.5904	0.0021327	Up
Q8BTT6	Utp25	0.62162	0.0021381	Down
Q66JT1	Lrrc8e	2.4481	0.0021423	Up
Q3TLD5	Uri1	0.49087	0.0021456	Down
Q922L6	Nelfcd	2.161	0.0021564	Up
Q9Z1S5	Septin3	2.9067	0.0021628	Up
Q9Z2D8	Mbd3	0.35704	0.0021793	Down
Q924D0	Rtn4ip1	1.7311	0.002193	Up
P16254	Srp14	0.4609	0.0022009	Down
Q91XE4	Acy3	1.8303	0.0022082	Up
P60605	Ube2g2	0.63283	0.0022084	Down
Q8R1F1	Niban2	1.5122	0.0022212	Up
Q7TN37	Trpm4	1.8245	0.0022264	Up
Q64435	Ugt1a6	1.8173	0.0022348	Up
Q3U0B3	Dhrs11	2.158	0.0022426	Up
Q6PAM1	Txlna	0.53965	0.0022523	Down
Q8CC86	Naprt	1.6219	0.0022548	Up
Q8VCW8	Acsf2	1.6558	0.0022583	Up
Q8BML1	Mical2	1.6056	0.0022659	Up
Q8BRV5	Kiaa1671	0.50742	0.0022687	Down
Q9EQ28	Pold3	0.65905	0.0022847	Down
Q3U3R4	Lmf1	1.7644	0.002296	Up
Q8BGE6	Atg4b	1.6908	0.0023056	Up
Q80VJ2	Sra1	0.51118	0.002314	Down
Q8R361	Rab11fip5	0.55833	0.0023331	Down
D3Z3L3	Trim12c	2.2781	0.0023468	Up
Q9EPW0	Inpp4a	1.522	0.0023552	Up
O08601	Mttp	2.012	0.0023673	Up
Q9JJK5	Herpud1	2.3664	0.0023681	Up
Q9CQD1	Rab5a	1.9024	0.0023838	Up
Q8K2X3	Stn1	1.8404	0.0023986	Up
Q9CQT5	Pomp	0.59223	0.0024037	Down
O88531	Ppt1	1.6229	0.0024059	Up
Q922J3	Clip1	0.53712	0.0024129	Down
Q3THK3	Gtf2f1	0.393	0.0024194	Down
Q99JR6	Nmnat3	1.5593	0.0024264	Up
Q78XR0	Trappc6a	1.6656	0.0024308	Up
P34022	Ranbp1	0.5634	0.0024489	Down
Q8JZV9	Bdh2	2.6433	0.0024503	Up
Q91YL2	Rnf126	0.57787	0.0024543	Down
Q9D6J3	Yju2	0.65118	0.0024618	Down
Q9CR16	Ppid	0.6325	0.0024625	Down
P61290	Psme3	0.53129	0.0024661	Down
Q5SVQ0	Kat7	1.6241	0.0024673	Up
Q9QWF0	Chaf1a	0.50089	0.0024735	Down
Q9D0C1	Rnf115	0.54548	0.0024877	Down
Q9JIQ3	Diablo	2.0978	0.002501	Up
Q3V1V3	Esf1	0.41894	0.0025161	Down
P21126	Ubl4a	0.40715	0.0025374	Down
Q3U0V1	Khsrp	0.55609	0.0025421	Down
O70493	Snx12	0.60503	0.0025428	Down
Q99L20	Gstt3	2.027	0.0025474	Up
Q61572	Foxc1	0.55549	0.0025603	Down
P59759	Mrtfb	0.62093	0.0025613	Down
Q66JS6	Eif3j2	0.47105	0.0025814	Down
P47802	Mtx1	1.7082	0.002582	Up
Q80V26	Bpnt2	1.9481	0.0025927	Up
O70591	Pfdn2	0.62485	0.0026018	Down
B2RPY5	Gpr161	0.22288	0.0026051	Down
Q8BZR9	Ncbp3	0.54536	0.0026174	Down
Q8BGB2	Ttc7a	1.7082	0.0026255	Up
Q60749	Khdrbs1	0.50903	0.0026309	Down
A0A0G2JDV3	Gbp6	2.7777	0.0026337	Up
P70441	Nherf1	0.48938	0.0026558	Down
Q9CWR2	Smyd3	1.8174	0.0026857	Up
Q64727	Vcl	0.5013	0.0027069	Down
P62897	Cycs	0.62459	0.0027074	Down
Q9D818	Sapcd2	0.59423	0.0027417	Down
Q9WTV7	Rlim	0.60458	0.0027574	Down
Q9Z2Y8	Plpbp	0.49051	0.0027592	Down
Q925B0	Pawr	0.55634	0.0027673	Down
A0A087WNP0;A0A991ENX0	Alyreffm1;Alyreffm2	0.36671	0.0027708	Down
Q64695	Procr	0.29967	0.0027745	Down
Q9JLV1	Bag3	0.53007	0.002782	Down
P35969	Flt1	2.3421	0.0027822	Up
Q9JJG0	Tacc2	0.59518	0.0027956	Down
Q8VE88	Fam114a2	0.43539	0.0027969	Down
P51125	Cast	0.45886	0.002798	Down
Q99KP3	Cryl1	2.3463	0.0028008	Up
Q9D2X0	Ankrd39	0.57972	0.0028022	Down
Q8BRK9	Man2a2	1.5428	0.0028104	Up
D3YUJ3	Ccnyl1	1.6875	0.0028302	Up
Q6NZF1	Zc3h11a	0.49458	0.0028328	Down
Q6PEV3	Wipf2	0.48285	0.0028407	Down
Q3UWL8	Pfdn4	0.51041	0.0028436	Down
Q9D5T0	Atad1	1.6411	0.002856	Up
O35657	Neu1	2.028	0.0028601	Up
O35450	Fkbpl	0.56821	0.0029058	Down
A0A140T8T4;P51410	Rpl9-ps6;Rpl9	0.47578	0.0029131	Down
O54916	Reps1	0.63646	0.002914	Down
Q7TPW1	Nexn	0.6449	0.0029222	Down
Q61411	Hras	1.5364	0.0029355	Up
Q9R0X0	Med20	1.7291	0.0029483	Up
Q91W92	Cdc42ep1	0.46699	0.0029604	Down
Q91WN1	Dnajc9	0.4836	0.0029997	Down
Q6ZQ03	Fnbp4	0.55167	0.0030032	Down
Q9JHJ3	Glmp	1.5965	0.0030241	Up
Q3TMW1	Ccdc102a	0.64761	0.0030314	Down
Q6R891	Ppp1r9b	0.47054	0.0030318	Down
O35250	Exoc7	1.5343	0.0030753	Up
Q6NZN0	Rbm26	0.47165	0.0030899	Down
Q921C5	Bicd2	0.59578	0.0030955	Down
Q4VAA2	Cdv3	0.44315	0.0031037	Down
P08046	Egr1	0.48565	0.0031155	Down
Q8BHX3	Cdca8	0.56559	0.0031342	Down
P61971	Nutf2	0.29368	0.0031369	Down
Q9JLB0	Pals2	1.6892	0.0031434	Up
P35486	Pdha1	1.7536	0.0031535	Up
P63158	Hmgb1	0.28486	0.003155	Down
Q62148	Aldh1a2	2.9368	0.003177	Up
Q8CAE3	Kcnmb1	0.61189	0.0031774	Down
Q9WTK3	Gpaa1	1.9209	0.0031809	Up
P62484	Abi2	0.43064	0.0031912	Down
Q8R3H9	Ttc4	0.54038	0.0032035	Down
P51949	Mnat1	0.66145	0.0032286	Down
P58064	Mrps6	0.35267	0.003241	Down
Q8BGT7	Smndc1	0.46541	0.0032593	Down
O88447	Klc1	0.63575	0.003266	Down
Q91WJ8	Fubp1	0.56689	0.0032814	Down
Q3TW96	Uap1l1	1.8165	0.0032865	Up
Q9R0L6	Pcm1	0.56783	0.003288	Down
P59325	Eif5	0.45286	0.0032979	Down
P26231	Ctnna1	0.45066	0.0033088	Down
Q2KN98	Specc1l	0.57883	0.0033095	Down
Q8BZT9	Lacc1	1.5752	0.0033156	Up
O88939	Zbtb7a	0.51777	0.0033179	Down
Q6NXN1	Szrd1	0.4339	0.0033275	Down
Q9DCG9	Trmt112	0.61522	0.0033481	Down
Q9CQJ2	Pih1d1	0.5059	0.0033674	Down
P11404	Fabp3	2.0926	0.0033724	Up
Q8R4U7	Luzp1	0.48574	0.0033867	Down
Q3UMT1	Ppp1r12c	0.52305	0.0034045	Down
Q640M1	Utp14a	0.43763	0.0034046	Down
Q9D281	Fam114a1	0.47643	0.0034106	Down
Q3UFM5	Nom1	1.7053	0.0034179	Up
Q8K010	Oplah	1.652	0.0034218	Up
Q3UVY5	Pcnx4	4.9222	0.0034745	Up
Q9JLJ1	Selenok	0.51383	0.0034791	Down
Q9CQX4	Pclaf	0.4824	0.0034797	Down
P45952	Acadm	1.5464	0.00348	Up
P28652	Camk2b	1.934	0.0034877	Up
O08908	Pik3r2	1.5041	0.0034953	Up
Q501J2	Antkmt	1.571	0.0035326	Up
Q8BMG8	Slc25a32	2.0092	0.0035481	Up
Q3TP92	Ctdnep1	1.5447	0.0035562	Up
Q99N91	Mrpl34	0.24079	0.0035574	Down
Q6NVF9	Cpsf6	0.56696	0.0035588	Down
P61166	Tmem258	2.679	0.0035621	Up
Q91YJ3	Thyn1	0.41939	0.003597	Down
Q9Z1X2	Ptdss2	2.1685	0.0036013	Up
Q9DAW6	Prpf4	1.8859	0.0036087	Up
P35279	Rab6a	2.2526	0.0036172	Up
Q9QXX8	Nufip1	0.59858	0.0036177	Down
P31786	Dbi	0.63643	0.0036213	Down
P51150	Rab7a	2.1448	0.0036488	Up
Q91VJ5	Pqbp1	0.42532	0.0036699	Down
Q9CWW6	Pin4	0.43157	0.0036699	Down
P63147	Ube2b	0.59781	0.0036736	Down
E9Q9K8	Akap6	0.34797	0.0036929	Down
Q3V460	Smim26	3.7425	0.0036949	Up
O35640	Anxa8	2.0024	0.0037044	Up
A2A6A1	Gpatch8	0.59683	0.0037264	Down
Q80WJ7	Mtdh	0.53465	0.0037346	Down
P12813	Nr4a1	0.13911	0.0037361	Down
Q9CQ00	Dmac1	2.343	0.0037385	Up
Q8K339	Kin	0.48108	0.0037545	Down
Q9Z1K6	Arih2	1.6797	0.0037594	Up
Q9CZA6	Nde1	0.47428	0.0037611	Down
Q793I8	Tifa	1.5654	0.0037801	Up
Q9D9Z1	Knstrn	0.6595	0.0037967	Down
Q8BTX9	Hsdl1	1.9693	0.0038011	Up
O70400	Pdlim1	0.64899	0.0038049	Down
P62264	Rps14	0.61631	0.0038099	Down
P10649	Gstm1	1.6091	0.0038126	Up
Q9CQY5	Magt1	1.741	0.0038429	Up
Q9DB52	Pabir1	0.57189	0.0038477	Down
Q9D1D4	Tmed10	1.7356	0.0038704	Up
P70296	Pebp1	0.53453	0.0038805	Down
Q8BWG9	Orai1	1.8794	0.0038966	Up
Q8K2H2	Otud6b	0.54013	0.0038979	Down
Q9CYX7	Rrp15	0.40374	0.0039098	Down
Q9CQ43	Dut	0.64894	0.0039252	Down
Q91VX2	Ubap2	0.44662	0.0039295	Down
Q60872	Eif1a	0.58038	0.0039302	Down
Q8VCE9	Plekhh3	1.6564	0.0039856	Up
Q60644	Nr1h2	0.12102	0.0039986	Down
Q61025	Ift20	0.58727	0.0040002	Down
P25425	Pou2f1	0.65182	0.0040023	Down
Q9D1C1	Ube2c	0.52124	0.0040083	Down
Q99MI1	Erc1	0.65832	0.004012	Down
Q9JJU8	Sh3bgrl	0.63335	0.004014	Down
Q7TSC1	Prrc2a	0.5416	0.0040144	Down
Q08639	Tfdp1	0.51272	0.0040225	Down
Q3UMF0	Cobll1	0.66184	0.0040258	Down
Q8BHN7		1.7496	0.004036	Up
P16675	Ctsa	1.8912	0.0040394	Up
Q68ED7	Crtc1	0.6539	0.0040484	Down
P19783	Cox4i1	1.9226	0.0040486	Up
Q9CZX8	Rps19	0.32205	0.004054	Down
P99028	Uqcrh	0.53453	0.0040568	Down
Q99P58	Rab27b	1.9002	0.0040594	Up
B2RPU8	Zbed5	0.34437	0.0040645	Down
Q9DCH6	Zfand6	0.66361	0.0040661	Down
P20060	Hexb	2.3953	0.0040677	Up
P15535	B4galt1	2.017	0.0040778	Up
Q921Q3	Alg1	2.1228	0.0040837	Up
Q9WTX5	Skp1	0.64714	0.0040864	Down
P15920	Atp6v0a2	1.5115	0.0041117	Up
Q8BHK1	Nipa1	2.0333	0.0041296	Up
Q9DBR7	Ppp1r12a	0.52962	0.0041343	Down
Q80X50	Ubap2l	0.51612	0.0041431	Down
Q8C0D0	Trub1	0.48366	0.0041439	Down
Q8K2Q0	Commd9	0.64524	0.0041695	Down
Q9DCP9	Dazap2	0.47994	0.0041699	Down
Q9JJ48	Zc3h8	0.10733	0.0042079	Down
P53564	Cux1	0.58661	0.004226	Down
Q9DC23	Dnajc10	1.6261	0.0042555	Up
Q8BK03	Miga2	1.6051	0.0042677	Up
Q810V0	Mphosph10	0.45192	0.004268	Down
Q99ML9	Rnf111	0.23529	0.0042706	Down
Q9CPR1	Rwdd4	0.62008	0.0042761	Down
Q04887	Sox9	0.54099	0.0043128	Down
Q9EST3	Eif4enif1	0.50184	0.0043186	Down
Q8C7H1	Mmaa	1.5564	0.0043187	Up
Q80WT5	Aftph	0.64857	0.0043293	Down
O35343	Kpna4	0.56544	0.0043473	Down
Q9D8T2	Gsdmd	1.7456	0.0043599	Up
Q7TQH0	Atxn2l	0.62576	0.0043892	Down
P31230	Aimp1	0.5383	0.0044073	Down
P16951	Atf2	0.62507	0.0044169	Down
Q9CQS4	Slc25a46	1.802	0.0044352	Up
P58465	Ctdspl	6.0733	0.004454	Up
Q8R0X7	Sgpl1	1.7375	0.0044603	Up
Q99L45	Eif2s2	0.5214	0.0044614	Down
Q8JZV7	Amdhd2	1.773	0.0044636	Up
Q6P3B2	Ubald1	0.55782	0.0044751	Down
Q8BHX1	Haus1	0.64024	0.0044759	Down
Q8R5F7	Ifih1	1.9742	0.0044794	Up
Q9CQI6	Cotl1	1.5472	0.0044846	Up
Q6GV12	Kdsr	1.6246	0.004489	Up
Q8K3C3	Lzic	0.56866	0.004491	Down
Q9JKF7	Mrpl39	1.6384	0.0044943	Up
Q920G9	Gmcl1	1.6244	0.0045052	Up
Q8K194	Snrnp27	0.46075	0.0045064	Down
Q8C1D8	Iws1	0.45719	0.004528	Down
P61294	Rab6b	2.2292	0.0045378	Up
Q76MZ3	Ppp2r1a	1.5669	0.0045467	Up
Q8K3W3	Casc3	0.4207	0.0045567	Down
Q8K019	Bclaf1	0.37864	0.0045591	Down
Q9D898	Arpc5l	0.31261	0.0045692	Down
P56183	Rrp1	0.46577	0.0045726	Down
P97315	Csrp1	0.39546	0.0045912	Down
P56213	Gfer	0.56594	0.0045958	Down
Q9CQE7	Ergic3	1.5129	0.0046062	Up
P53702	Hccs	1.9244	0.0046326	Up
Q9D2R6	Coa3	1.9827	0.0046378	Up
P61620	Sec61a1	1.7087	0.0046611	Up
Q3TLP5	Echdc2	1.5168	0.0046711	Up
P35293	Rab18	2.433	0.0047071	Up
Q9JKX4	Aatf	0.43925	0.0047187	Down
Q8BFY7	Pimreg	0.21092	0.0047259	Down
O88271	Cfdp1	0.42063	0.004735	Down
Q149G0		0.52891	0.0047397	Down
Q8BW41	Pomgnt2	2.1829	0.0047643	Up
P55194	Sh3bp1	0.4848	0.004783	Down
Q8BFV3	Dusp4	5.0819	0.0047941	Up
P35456	Plaur	0.6362	0.0048192	Down
P98195	Atp9b	2.0946	0.0048213	Up
Q6P1H1	Cyb561a3	0.34368	0.0048291	Down
P97825	Jpt1	0.44867	0.0048326	Down
Q8BQ30	Ppp1r18	0.49568	0.0048333	Down
Q9R0A0	Pex14	0.57734	0.0048458	Down
Q923G2	Polr2h	1.9505	0.0048941	Up
P49769	Psen1	1.6606	0.0049162	Up
Q9Z1M8	Ik	0.43992	0.0049201	Down
P48036	Anxa5	2.4018	0.0049245	Up
Q99KX1	Mlf2	0.5593	0.0049268	Down
Q6P5G6	Ubxn7	0.62929	0.0049274	Down
Q99J27	Slc33a1	1.5926	0.004935	Up
Q9QXE0	Hacl1	2.3136	0.0049451	Up
D3Z3Y1	Pigg	2.0539	0.0049489	Up
P61600	Naa20	1.5786	0.0049554	Up
Q9D823	Rpl37	0.42015	0.0049967	Down
Q9D0M3	Cyc1	1.6961	0.0050043	Up
Q3TCX3	Khdc4	0.58081	0.005011	Down
Q80XU3	Nucks1	0.50466	0.0050295	Down
Q9DBG5	Plin3	0.51563	0.0050355	Down
P28667	Marcksl1	0.40401	0.0050403	Down
Q6PCS8	Zbtb40	1.5266	0.0050476	Up
Q8VCL2	Sco2	1.9952	0.0050573	Up
O08539	Bin1	0.53557	0.0050577	Down
Q8R0K9	E2f4	0.66474	0.0050643	Down
Q6PB93	Galnt2	1.9336	0.00511	Up
Q80SU7	Gvin1	3.1492	0.0051222	Up
Q3TIV5	Zc3h15	0.50694	0.0051305	Down
Q9D5V6	Syap1	0.49389	0.0051373	Down
Q3UM45	Ppp1r7	0.66149	0.005148	Down
Q64337	Sqstm1	0.54834	0.0051647	Down
Q8R084	Ugt2b1	4.9438	0.0051971	Up
Q9D975	Srxn1	0.50696	0.0052052	Down
Q8BKY8	Mterf2	2.1375	0.0052109	Up
Q80V03	Adck5	1.696	0.0053063	Up
Q9DB05	Napa	1.7998	0.0053113	Up
Q9CQE5	Rgs10	0.5606	0.0053284	Down
Q91VA7	Idh3b	1.5603	0.0053356	Up
Q61103	Dpf2	0.53641	0.0053367	Down
Q8BGS7	Cept1	2.2634	0.0053421	Up
Q06185	Atp5me	2.8235	0.0053493	Up
P54869	Hmgcs2	1.6573	0.005373	Up
P97875	Jdp2	0.26607	0.0053952	Down
Q61481	Pde1a	4.9284	0.0054003	Up
Q9DBM1	Gpatch1	0.56063	0.0054017	Down
Q8C156	Ncaph	0.56373	0.0054316	Down
Q9DBU0	Tm9sf1	1.944	0.005443	Up
Q9CQ25	Mzt2	0.38226	0.0054492	Down
Q3U155	Ccdc174	0.5951	0.0054537	Down
O08811	Ercc2	1.6534	0.0054905	Up
Q66JX5	Cep43	0.41724	0.0054908	Down
Q64302	Tm4sf1	0.47147	0.0055014	Down
Q8VEB3	MACIR	0.36656	0.0055102	Down
Q8CI70	Lrrc20	0.4236	0.0055121	Down
Q9JM14	Nt5c	0.63923	0.0055258	Down
P84102	Serf2	0.36719	0.0055607	Down
P23881	Tcea3	0.61756	0.0056166	Down
Q3U2S4	Otud5	0.40612	0.0056398	Down
Q91WM2	Hdhd5	1.9951	0.005652	Up
Q9ER39	Tor1a	1.7963	0.0056602	Up
Q61635	Ifi47	2.3267	0.0056725	Up
Q9CRA8	Exosc5	1.5092	0.0056887	Up
Q9D0C4	Trmt5	0.5561	0.0056945	Down
A0A7N9VR94	Ahnak2	0.48299	0.0057049	Down
Q8VC31	Ccdc9	0.48959	0.0057152	Down
P52927	Hmga2	0.14979	0.0057161	Down
Q60775	Elf1	0.59455	0.0057293	Down
Q6T264	Maml1	0.6365	0.0057312	Down
Q9CYZ2	Tpd52l2	0.51091	0.0057431	Down
Q99LJ0	Cttnbp2nl	0.63454	0.0057575	Down
Q99J64	Rbm43	1.8663	0.0057628	Up
E9PX68	Slc4a1ap	0.50854	0.0057775	Down
Q3UFY0	Rrp36	0.22333	0.0057786	Down
Q9CQJ7	Pttg1	0.23094	0.0057888	Down
Q8VED8	Mtfr2	0.65072	0.0057949	Down
O35427	Crcp	0.57174	0.0058268	Down
Q9DBM2	Ehhadh	1.7254	0.0058281	Up
Q9DBQ9	Swt1	2.1417	0.0058295	Up
P62852	Rps25	0.35375	0.0058445	Down
P68037	Ube2l3	0.56077	0.0058497	Down
P61804	Dad1	1.5383	0.005864	Up
B1AQJ2	Usp36	0.19146	0.0058822	Down
Q64729	Tgfbr1	1.6977	0.0059269	Up
Q9QWI6	Srcin1	2.1925	0.0059281	Up
Q9DCS2	Mettl26	1.6679	0.0059282	Up
Q91XX1	Pcdhgc3	0.65329	0.0059566	Down
Q8BIF9	Znf787	0.43418	0.0059749	Down
Q3UHN9	Ndst1	1.7771	0.0059831	Up
O88448	Klc2	0.62439	0.0060089	Down
Q80UW8	Polr2e	2.1763	0.0060166	Up
Q8C1A5	Thop1	1.6365	0.0060235	Up
Q6GSS7	Hist2h2aa2	0.5305	0.0060239	Down
Q3UHX0	Nol8	0.50968	0.0060505	Down
O35226	Psmd4	0.62301	0.006055	Down
Q8BJ05	Zc3h14	0.51085	0.006076	Down
Q99N89	Mrpl43	0.44217	0.0061021	Down
Q9DBW3	Natd1	1.5427	0.0061035	Up
O70503	Hsd17b12	1.7203	0.0061175	Up
P13707	Gpd1	1.6585	0.006138	Up
Q91Y21	Pcdha1	0.53708	0.00615	Down
Q8VBZ0	Dhrsx	1.6418	0.0061992	Up
Q8K1J5	Sde2	0.54721	0.0062198	Down
Q8BIG7	Comtd1	1.6104	0.0062204	Up
Q61036	Pak3	0.5667	0.0062353	Down
Q9CQ56	Use1	0.55823	0.0062634	Down
Q9JIH2	Nup50	0.46525	0.0062637	Down
O55100	Syngr1	1.6571	0.0062962	Up
Q61183	Papola	0.58409	0.0063369	Down
P07214	Sparc	0.53926	0.0063427	Down
Q8BGS0	Mak16	0.63599	0.0063776	Down
D3YXK2	Safb	0.44222	0.0064041	Down
Q06348	Prrx2	0.49549	0.0064116	Down
P97858	Slc35b1	1.6662	0.0064128	Up
Q9JJT9	Phax	0.41866	0.0064197	Down
O08664	Bcl7c	0.42731	0.0064271	Down
P39447	Tjp1	0.63127	0.0064453	Down
A0A0J9YTR2	Ncbp2as2	0.27238	0.006447	Down
O08739	Ampd3	1.5467	0.0064567	Up
Q8C263	Ska3	0.63805	0.0064698	Down
O55057	Pde6d	1.6969	0.0064883	Up
Q8K409	Polb	0.50927	0.0064969	Down
Q91W45	Paip2b	0.50648	0.0065281	Down
Q91W69	Epn3	0.63445	0.0065327	Down
P98197	Atp11a	1.5537	0.0065422	Up
Q01279	Egfr	1.5238	0.0065437	Up
O08600	Endog	1.6615	0.0065543	Up
Q8K1L5	Ppp1r11	0.36755	0.0065598	Down
P10711	Tcea1	0.36889	0.0065655	Down
Q9Z266	Snapin	0.6127	0.0065951	Down
O70318	Epb41l2	0.65567	0.0066121	Down
P61750	Arf4	1.7147	0.0066264	Up
Q9DBH5	Lman2	1.7186	0.0066323	Up
P63037	Dnaja1	0.66617	0.0066387	Down
Q571E4	Galns	1.797	0.0066759	Up
P62874	Gnb1	1.6317	0.0066823	Up
P60710	Actb	0.66213	0.0066824	Down
Q99KK9	Hars2	2.3135	0.0066915	Up
Q8VBT0	Tmx1	1.5216	0.0067138	Up
Q99L28	Rsl24d1	0.63474	0.0067441	Down
P58044	Idi1	0.62057	0.0067685	Down
P48453	Ppp3cb	1.7647	0.006792	Up
Q9CYA6	Zcchc8	0.65465	0.0068134	Down
Q9R1C6	Dgke	1.5724	0.0068373	Up
Q9CQ90		0.33786	0.0068403	Down
P26187	Mgmt	0.31766	0.0068453	Down
Q91ZJ0	Mus81	1.7535	0.0068521	Up
Q8R1N0	Znf830	0.47398	0.0068628	Down
Q9DBR0	Akap8	0.61079	0.0068647	Down
O35381	Anp32a	0.65473	0.0068865	Down
Q64318	Zeb1	0.66213	0.0068932	Down
Q6ZWY8	Tmsb10	0.56579	0.0068954	Down
Q8BH79	Ano10	2.0065	0.0068986	Up
Q6ZWQ7	Spcs3	1.6036	0.0069021	Up
Q6NZJ6	Eif4g1	0.56088	0.0069394	Down
E0CXP6	Umad1	0.45622	0.0069739	Down
O08709	Prdx6	0.62747	0.0069781	Down
Q91WK5	Gcsh	0.36503	0.0069971	Down
Q3KQJ0	Tmem69	1.7777	0.0070093	Up
Q07243	Mtf1	0.25408	0.0070123	Down
Q01147	Creb1	0.59951	0.0070264	Down
Q9EQN3	Tsc22d4	0.5871	0.007065	Down
Q64213	Sf1	0.41358	0.0070674	Down
Q61147	Cp	2.1188	0.0070749	Up
Q3TLH4	Prrc2c	0.54814	0.0070931	Down
P97348	Rhod	1.512	0.007106	Up
Q9D8X5	Cnot8	1.8784	0.007122	Up
Q3UJ81	Cnep1r1	1.6553	0.0071264	Up
Q8R016	Blmh	1.7423	0.0071267	Up
Q8VCM3	Zfyve21	2.8453	0.0071446	Up
Q9CR02	Tma16	0.21593	0.0071479	Down
Q9JLQ0	Cd2ap	0.42675	0.0071573	Down
E9QA16	Cald1	0.51078	0.0071812	Down
P63028	Tpt1	0.64271	0.007188	Down
Q9D1F5	Mrnip	0.44922	0.0072021	Down
E9Q5F9	Setd2	0.65745	0.0072224	Down
P23506	Pcmt1	0.51009	0.0073287	Down
Q9EPE9	Atp13a1	1.5518	0.0073426	Up
Q80UY2	Kcmf1	0.52839	0.0073597	Down
P70196	Traf6	1.5499	0.0073605	Up
O88544	Cops4	1.6388	0.0073763	Up
Q62446	Fkbp3	0.3775	0.0073978	Down
Q8BL80	Arhgap22	0.57675	0.007432	Down
Q8VDP6	Cdipt	1.6653	0.0074507	Up
P26443	Glud1	1.7707	0.0075045	Up
Q8BHE8	Maip1	1.8736	0.0075099	Up
Q8BHL7	Cdc42se1	0.27968	0.007521	Down
Q9D1Q1	Mphosph6	0.5012	0.0075801	Down
Q80YR7	Clspn	0.44801	0.0075975	Down
Q9D7J9	Echdc3	1.6385	0.0076026	Up
P30681	Hmgb2	0.36696	0.007604	Down
P04202	Tgfb1	1.7405	0.0076107	Up
Q8VDQ9	Kri1	0.58658	0.0076203	Down
Q9D7K2	Ten1	1.54	0.0076215	Up
Q9Z2G9	Htatip2	1.53	0.0076238	Up
Q62511	Zfp91	0.48748	0.0076264	Down
Q9Z0H8	Clip2	0.61408	0.0076536	Down
Q9CR80	Fam32a	0.60449	0.0076667	Down
Q9Z0J1	Reck	2.3754	0.0076907	Up
Q9D706	Rpap3	0.56568	0.0077206	Down
Q9JIK5	Ddx21	1.6236	0.0077407	Up
Q8CHT0	Aldh4a1	1.8009	0.0077462	Up
Q62384	Zpr1	0.62926	0.0077639	Down
Q8R3D1	Tbc1d13	1.6011	0.0077721	Up
Q07813	Bax	0.52329	0.0077815	Down
Q9JL35	Hmgn5	0.52207	0.0077855	Down
Q80WR5		0.48734	0.0078256	Down
Q8K215	Lyrm4	2.1236	0.007827	Up
P05202	Got2	1.5363	0.0078287	Up
Q9D2V8	Mfsd10	1.9563	0.0078616	Up
Q9D8P4	Mrpl17	0.54984	0.0078675	Down
Q8R317	Ubqln1	0.55791	0.0078698	Down
Q9CY27	Tecr	1.5874	0.0078703	Up
Q80U04	Pja2	0.59251	0.0078761	Down
P14152	Mdh1	1.6743	0.0078993	Up
Q9DBS5	Klc4	0.6522	0.0079338	Down
Q9EPS3	Glce	1.5607	0.0079372	Up
Q3UBZ5	Mif4gd	1.9208	0.0079381	Up
O08997	Atox1	0.50753	0.0079671	Down
P11438	Lamp1	1.776	0.007975	Up
Q9CXU9	Eif1b	0.55556	0.0079897	Down
Q571H0	Urb1	1.7135	0.0080106	Up
Q9D8T7	Slirp	0.6261	0.0081006	Down
P21981	Tgm2	1.7482	0.0081028	Up
Q9CRY7	Gdpd1	1.9466	0.0081319	Up
Q91ZN5	Slc35b2	1.8635	0.0081447	Up
O88842	Fgd3	0.53296	0.0082431	Down
Q8VHL1	Setd7	0.6067	0.0082552	Down
Q99KG3	Rbm10	0.4703	0.0082685	Down
Q80X76	Serpina3f	2.5056	0.0082906	Up
Q62186	Ssr4	3.2134	0.0083042	Up
Q9Z1P7	Kank3	0.40723	0.0083185	Down
O09159	Man2b1	1.9161	0.0083244	Up
Q99JY9	Actr3	1.9507	0.0083421	Up
Q6A068	Cdc5l	0.61688	0.0083547	Down
Q8R0K4	Ccdc137	0.60393	0.0084241	Down
Q99K90	Tab2	0.60146	0.0084253	Down
Q8BS95	Gpr89	2.6373	0.0084383	Up
D3YXK1	Samd1	0.60177	0.0084455	Down
A2A8U2	Tmem201	1.7611	0.0084545	Up
Q8R344	Ccdc12	0.51555	0.0084623	Down
Q9D824	Fip1l1	0.65323	0.008487	Down
Q6NSQ9	G6pc3	3.0534	0.0085165	Up
P62821	Rab1a	1.9718	0.008566	Up
E9PZM7	Scaf11	0.50582	0.0085675	Down
Q8C5Q4	Grsf1	0.60622	0.0085805	Down
Q60674	Nr1d2	0.23519	0.0086186	Down
O54931	Pakap	0.64005	0.0086194	Down
Q9QZ73	Dcun1d1	1.5624	0.0086389	Up
Q91WL6	Snx11	1.758	0.0086406	Up
Q8BLH7	Hirip3	0.50222	0.0086534	Down
Q9WVS7	Map2k5	0.32407	0.0086553	Down
Q9ET43	Cldn12	2.8062	0.0086969	Up
Q9D113	Dnlz	0.4008	0.0087001	Down
Q8BWF0	Aldh5a1	1.9466	0.008737	Up
Q68EF0	Rab3ip	1.7518	0.0087434	Up
Q9CQZ1	Hsbp1	0.58101	0.0087621	Down
Q921E2	Rab31	1.5808	0.0087991	Up
Q99LJ1	Fuca1	1.8159	0.0087996	Up
Q63ZW7	Patj	0.30892	0.0088017	Down
P18155	Mthfd2	0.40926	0.0088348	Down
Q8K411	Pitrm1	1.7012	0.0088423	Up
P37040	Por	1.9425	0.0088904	Up
D3YZZ5	Tmed7	1.9937	0.0089056	Up
Q8BHJ9	Slu7	0.61415	0.008911	Down
P35288	Rab23	1.5881	0.0089172	Up
Q569Z6	Thrap3	0.45504	0.0089195	Down
E9Q616	Ahnak	0.4927	0.0089275	Down
Q9DC61	Pmpca	1.734	0.008935	Up
Q9QZS2	Rnf4	0.40466	0.0089792	Down
Q6PGH2	Jpt2	0.56005	0.0089915	Down
Q8BZJ7	Dcun1d2	1.7125	0.0090127	Up
Q9JKK8	Atr	1.6657	0.009047	Up
G5E897	Poglut3	1.6902	0.0090549	Up
Q91VN1	Znf24	0.58744	0.0090599	Down
P51863	Atp6v0d1	2.3535	0.0090658	Up
Q9D385	Arl2bp	0.64519	0.0090813	Down
Q9JM96	Cdc42ep4	0.37444	0.0090963	Down
P43346	Dck	1.8746	0.0090978	Up
Q505G8	Znf827	1.5607	0.0091063	Up
Q9JJ06	C1galt1	2.5016	0.009141	Up
Q9DB43	Zfpl1	0.50018	0.0091484	Down
Q8C9H6	Strip2	1.8174	0.0092202	Up
O35127	Grcc10	0.60684	0.0092788	Down
Q9D4V7	Rabl3	1.6027	0.009313	Up
Q99KJ8	Dctn2	0.61242	0.0093151	Down
Q78IK2	Atp5mk	1.8336	0.0093401	Up
A2ACQ1	Dhx35	1.5546	0.0093723	Up
P97822	Anp32e	0.53288	0.0094027	Down
Q8BGM4	Mettl27	1.5099	0.0094069	Up
Q9CZ92	Cenpp	1.8069	0.0094078	Up
Q8VDI7	Ubac1	0.66631	0.0094148	Down
O88441	Mtx2	2.3189	0.0094206	Up
P57722	Pcbp3	1.6046	0.0094223	Up
O55143	Atp2a2	1.5399	0.0094238	Up
Q61768	Kif5b	0.53471	0.0094267	Down
A2AIW0	Entr1	0.32535	0.0094363	Down
Q6PD26	Pigs	1.8377	0.0094524	Up
O55060	Tpmt	1.975	0.0094531	Up
O35350	Capn1	1.7237	0.0094555	Up
Q9JHI5	Ivd	1.8609	0.0095223	Up
P97461	Rps5	0.50536	0.0095333	Down
Q3UN02	Lclat1	1.9674	0.0095479	Up
O08915	Aip	0.59887	0.0096248	Down
Q3UL36	Arglu1	0.52838	0.0096284	Down
Q8BHI7	Elovl5	2.1876	0.0097028	Up
Q6PB66	Lrpprc	1.5885	0.0097098	Up
Q8BGD5	Cpt1c	1.5002	0.0097138	Up
O89016	Abcd4	1.6687	0.0097533	Up
Q8CFC7	Clasrp	0.66296	0.009792	Down
Q80Y32	Hmgxb4	0.30334	0.0098116	Down
Q8VBT6	Apobr	0.59376	0.0098162	Down
P21279	Gnaq	1.6294	0.0098177	Up
Q9DAT5	Trmu	1.629	0.0098261	Up
Q6P8H8	Alg8	1.7246	0.0098802	Up
P10833	Rras	1.7674	0.0099018	Up
Q91YD6	Vill	1.6831	0.0099293	Up
Q91VR2	Atp5f1c	1.5565	0.0099456	Up
Q9Z1J3	Nfs1	1.7602	0.010012	Up
Q8BMG1	Atrip	1.5778	0.010058	Up
Q3V3N7	Bbs1	1.9546	0.010084	Up
P04117	Fabp4	1.6941	0.010115	Up
O54786	Dffa	0.63727	0.010122	Down
Q62273	Slc26a2	1.6304	0.010145	Up
Q68FG3	Spty2d1	0.64496	0.010149	Down
Q80U72	Scrib	0.56036	0.010166	Down
Q3TNL8	Itprip	1.8039	0.010171	Up
Q7TSQ8	Pdpr	1.6203	0.010181	Up
Q9R111	Gda	4.8634	0.010215	Up
O54879	Hmgb3	0.37248	0.010228	Down
Q9JLR1	Sec61a2	1.8713	0.01026	Up
Q6DIC0	Smarca2	0.56165	0.01026	Down
Q9JKB1	Uchl3	0.58925	0.010298	Down
Q9JJ94	Ssna1	0.6465	0.010316	Down
Q8VCE4		0.64274	0.010381	Down
E9PWQ3	Col6a3	1.8488	0.010391	Up
Q9QZR0	Rnf25	0.60259	0.010428	Down
Q9CPU4	Mgst3	1.7321	0.010431	Up
Q8BK72	Mrps27	1.6517	0.010465	Up
O54890	Itgb3	1.8715	0.010498	Up
O55176	Pja1	0.47995	0.010515	Down
Q6PB51	Ccdc117	0.47226	0.010544	Down
Q8BGP6	Slc25a40	1.8198	0.010573	Up
Q9JHS9	Cwc15	0.55888	0.010618	Down
Q5NCR9	Nsrp1	0.58254	0.010629	Down
Q9R0Q3	Tmed2	2.16	0.010645	Up
Q3THG9	Aarsd1	0.60019	0.010698	Down
Q9WUZ9	Entpd5	1.5514	0.010717	Up
O88384	Vti1b	0.51895	0.010725	Down
Q8K2B0	P3h4	1.785	0.010728	Up
Q80VQ0	Aldh3b1	1.6127	0.010767	Up
Q6PGD2	Zfp866	0.24939	0.010768	Down
Q9JJI6	Pigo	1.837	0.010793	Up
Q9Z0H7	Bcl10	0.53727	0.010806	Down
Q8C4X1	Cenpx	1.5387	0.010807	Up
Q03172	Hivep1	0.33471	0.010808	Down
Q9D0L4	Adck1	1.7858	0.010814	Up
P36552	Cpox	1.5819	0.010829	Up
Q8VDD9	Phip	1.7709	0.010837	Up
Q9Z0E6	Gbp2	2.2873	0.010862	Up
P12032	Timp1	1.7677	0.010883	Up
Q8VEM8	Slc25a3	2.1778	0.01091	Up
Q8BPP0	Znf436	0.66188	0.010924	Down
Q9CYD3	Crtap	1.6819	0.010963	Up
P17665	Cox7c	2.1264	0.010969	Up
Q9D0I4	Stx17	0.53208	0.010977	Down
Q8CCI5	Rybp	0.35558	0.010977	Down
Q61390	Cct6b	0.22798	0.010984	Down
Q99N96	Mrpl1	0.50256	0.011009	Down
O08992	Sdcbp	1.7686	0.011022	Up
Q3UY34	Custos	0.52151	0.011058	Down
Q9CQN3	Tomm6	2.1892	0.011069	Up
Q3ULF4	Spg7	1.5548	0.011085	Up
Q8C5P5	Nt5dc1	1.7524	0.011107	Up
Q99ME9	Gtpbp4	1.5383	0.011117	Up
Q04750	Top1	2.1127	0.011126	Up
P09405	Ncl	0.42751	0.011196	Down
Q8K224	Nat10	1.679	0.011204	Up
Q8R0S1	Atf7	0.46256	0.011236	Down
Q9R0I7	Ylpm1	0.65117	0.011247	Down
O08784	Tcof1	0.48027	0.011263	Down
Q8VCA6	Tmem161a	1.9547	0.0113	Up
Q64092	Tfe3	0.60582	0.011328	Down
Q9JHW2	Nit2	1.7651	0.011395	Up
Q91WA1	Tipin	0.53719	0.011412	Down
Q91XA5	Snapc2	0.2963	0.011415	Down
Q9EP69	Sacm1l	1.5131	0.011435	Up
E9Q3G8	Nup153	0.64284	0.011454	Down
Q99KL7	Rab28	1.6391	0.011467	Up
Q9CQ18	Rnaseh2c	0.57282	0.011475	Down
Q8R2R9	Ap3m2	1.5323	0.011531	Up
Q8K4M5	Commd1	0.49694	0.01158	Down
Q9JI46	Nudt3	1.8947	0.011588	Up
Q6ZQE4	Nemp1	1.6952	0.011687	Up
Q61686	Cbx5	0.63831	0.011697	Down
Q9QWH1	Phc2	0.60883	0.011712	Down
Q9CXX9	Cuedc2	0.54435	0.011734	Down
Q9DCI9	Mrpl32	0.60757	0.011748	Down
A2AMM0	Cavin4	0.43387	0.011769	Down
Q641P0	Actr3b	1.5504	0.011786	Up
Q9D168	Ints12	0.61363	0.011787	Down
P54103	Dnajc2	0.5731	0.011794	Down
O35385	Ppef2	3.5108	0.011818	Up
Q80W22	Thnsl2	1.6495	0.011851	Up
Q8R4Z4	Etv3	0.46023	0.011855	Down
Q9D883	U2af1	0.50455	0.011885	Down
Q9DB91	Med29	0.64263	0.011937	Down
Q9CQI9	Med30	0.62531	0.01196	Down
Q9ER41	Tor1b	1.5044	0.011961	Up
Q8C008	Dzank1	2.2232	0.011974	Up
Q9DAS9	Gng12	2.2834	0.011975	Up
Q6Q899	Rigi	1.5947	0.01198	Up
O88673	Dgka	1.7647	0.012009	Up
Q9JL16	Isg20	1.6107	0.012027	Up
Q8R1Z9	Rnf121	2.2556	0.01206	Up
Q791N7	Polr1h	0.49268	0.012067	Down
Q99KN9	Clint1	0.46105	0.012073	Down
Q8R1G2	Cmbl	1.9052	0.012078	Up
Q9EQX4	Aif1l	0.61363	0.012083	Down
Q9JL19	Ncoa6	0.61868	0.012191	Down
Q91WK7	Ankrd54	0.6014	0.0122	Down
Q811D0	Dlg1	0.55178	0.01222	Down
Q99JR5	Tinagl1	2.0041	0.012239	Up
Q9JI75	Nqo2	1.7292	0.012287	Up
O70152	Dpm1	1.5325	0.012306	Up
Q3U6N9		0.61051	0.012329	Down
Q8K2C6	Sirt5	1.6326	0.012359	Up
Q9CWG8	Ndufaf7	1.7267	0.012363	Up
Q80TN4	Dnajc16	1.6971	0.012365	Up
Q6PGH1	Bud31	0.63589	0.01239	Down
O08800	Serpinb8	1.6432	0.012489	Up
O08580	Esrra	1.7572	0.012591	Up
Q6TYB5	Fez2	0.59753	0.012604	Down
P11247	Mpo	5.1502	0.012615	Up
Q9EQJ0	Tpcn1	1.7629	0.012643	Up
Q9CPT4	Mydgf	1.9489	0.012655	Up
Q8CHP5	Pym1	0.46306	0.012682	Down
P70428	Ext2	1.7171	0.012683	Up
P48771	Cox7a2	1.8619	0.012695	Up
Q6P5C5	Smug1	1.5207	0.012704	Up
Q5SFM8	Rbm27	0.61201	0.012751	Down
Q9JHL1	Nherf2	0.55385	0.012803	Down
Q8JZZ6	Ammecr1l	0.27854	0.012814	Down
P20065	Tmsb4x	0.2826	0.012818	Down
Q3TQI7		0.61792	0.012829	Down
P17439	Gba1	1.9062	0.012872	Up
P97765	Wbp2	1.507	0.012874	Up
Q9QUK6	Tlr4	2.5975	0.012901	Up
P97479	Myo7a	1.5734	0.01292	Up
Q9DAY6	Yae1d1	0.40862	0.012949	Down
A2A7S8	Nhsl3	0.49918	0.012965	Down
P97351	Rps3a	0.51135	0.012977	Down
P36371	Tap2	2.5401	0.012999	Up
Q8BU33	Ilvbl	1.7111	0.013	Up
Q9CQX8	Kgd4	0.42022	0.013119	Down
Q78YZ6	Scoc	0.28032	0.013124	Down
Q9R0P6	Sec11a	1.5822	0.013137	Up
Q9CQG6	Tmem147	3.2538	0.013221	Up
Q8BU31	Rap2c	1.7661	0.013238	Up
P51569	Gla	2.2481	0.013246	Up
F8VQC1	Srp72	2.1949	0.01325	Up
P55937	Golga3	0.5567	0.013263	Down
Q9R0B6	Lamc3	0.55001	0.013272	Down
Q9QYC1	Pcnx1	2.3244	0.013285	Up
Q9CSN1	Snw1	0.52251	0.013316	Down
Q6ZWU9	Rps27	0.48371	0.013341	Down
Q9WVL6	Extl3	1.6494	0.013357	Up
P61514	Rpl37a	0.5362	0.013448	Down
Q64471	Gstt1	1.7536	0.013491	Up
Q9JJZ4	Ube2j1	1.5886	0.013515	Up
Q9JMG2	C1galt1c1	1.8985	0.013655	Up
Q8BP27	Sfr1	0.66602	0.013679	Down
Q9CQC9	Sar1b	2.0875	0.013697	Up
Q5SXY1	Specc1	0.65095	0.013731	Down
Q9DC16	Ergic1	1.7926	0.013737	Up
Q8VDK1	Nit1	1.8345	0.013742	Up
Q9QZQ8	Macroh2a1	1.6783	0.013755	Up
Q8BGK6	Slc7a6	0.45952	0.013762	Down
Q80ZM3	Mettl20	2.457	0.013811	Up
Q9R0E1	Plod3	1.9016	0.01382	Up
Q6VVW5	Npr2	1.5805	0.013838	Up
Q8BSL7	Arf2	1.8143	0.013867	Up
Q9QWY8	Asap1	0.56637	0.01387	Down
Q9ERE7	Mesd	1.5784	0.013908	Up
Q8BFZ9	Erlin2	1.747	0.013926	Up
E9Q9M8	Pwwp2b	0.27849	0.013976	Down
Q91VE0	Slc27a4	1.5453	0.013981	Up
Q8C3Q9	Casp9	1.5585	0.014068	Up
Q9QXT1	Dapp1	0.31683	0.014095	Down
P28656	Nap1l1	0.54268	0.014131	Down
P27601	Gna13	1.5908	0.014137	Up
Q78ZA7	Nap1l4	0.59915	0.014162	Down
Q99K95	Rtf2	0.65234	0.014169	Down
Q9QXX4	Slc25a13	2.5573	0.014187	Up
Q924Z5	Tram2	2.2703	0.014192	Up
Q6P3A8	Bckdhb	2.3061	0.014248	Up
Q3U5Q7	Cmpk2	4.022	0.014259	Up
Q6NZP1	Zranb3	2.4881	0.01427	Up
Q60988	Stil	1.9898	0.014296	Up
Q9CPW7	Zmat2	0.54797	0.014304	Down
Q8R1S4	Mtss1	0.61746	0.01432	Down
Q64282	Ifit1	4.0782	0.014354	Up
P62080	Tspan5	0.6031	0.014361	Down
Q9D7N3	Mrps9	1.5378	0.014386	Up
Q9JII6	Akr1a1	1.5994	0.014396	Up
Q8R0L9	Tada3	0.50459	0.014398	Down
Q9CYK2	Qpct	2.6694	0.014415	Up
Q08189	Tgm3	5.4905	0.014433	Up
Q9WVD5	Slc25a15	1.6572	0.014462	Up
Q9CXJ1	Ears2	1.6926	0.014538	Up
Q8CBQ5	Pi4k2b	1.591	0.01455	Up
Q9JL10	Sertad1	0.10568	0.014564	Down
Q8BXL9	Iffo1	0.40833	0.01458	Down
P48428	Tbca	0.57617	0.014585	Down
Q99LC2	Cstf1	1.584	0.014586	Up
Q3U7U3	Fbxo7	0.3854	0.014674	Down
Q06770	Serpina6	5.0119	0.014807	Up
Q91WL8	Wwox	1.7862	0.01482	Up
Q8BMJ3	Eif1ax	0.62641	0.014824	Down
O70477	Pknox1	0.45051	0.014851	Down
Q8R2M0	Tceanc2	1.8311	0.014871	Up
Q9EPL9	Acox3	1.5637	0.014897	Up
P15806	Tcf3	0.47901	0.014907	Down
Q8VCR2	Hsd17b13	1.515	0.014928	Up
Q9QXT0	Cnpy2	0.62758	0.014961	Down
Q9QZA0	Ca5b	2.1641	0.014978	Up
Q9CRD2	Emc2	2.2735	0.015014	Up
P70670	Naca	0.62099	0.015029	Down
O35740	Cited2	0.22936	0.015041	Down
Q8R087	B4galt7	1.5839	0.01506	Up
Q9D8T4	Tvp23b	2.0015	0.015062	Up
O54818	Tpd52l1	0.45485	0.015097	Down
Q9EQM6	Dgcr8	0.62812	0.01512	Down
Q9D0B1	Znf524	0.3591	0.015123	Down
Q80VC6	Trnau1ap	1.5835	0.015168	Up
Q921W4	Cryzl1	1.5202	0.015222	Up
Q62266	Sprr1a	0.43164	0.015255	Down
P19536	Cox5b	1.7847	0.015303	Up
Q920I9	Wdr7	1.536	0.015318	Up
Q80VP0	Tecpr1	1.5029	0.015332	Up
Q61733	Mrps31	0.43498	0.015335	Down
Q9QZX7	Srr	1.6021	0.015345	Up
Q00899	Yy1	0.49621	0.015367	Down
Q8BXA5	Clptm1l	1.6531	0.015391	Up
Q9D7W5	Med8	0.54037	0.015412	Down
Q8CH02	Sugp1	0.59496	0.015419	Down
P47758	Srprb	1.5415	0.015424	Up
Q9WVD4	Clcn5	1.9052	0.015436	Up
Q8K2I4	Manba	1.7677	0.015458	Up
Q99J62	Rfc4	0.50051	0.015493	Down
O70492	Snx3	0.53343	0.0155	Down
Q3TRM4	Pnpla6	1.6362	0.015514	Up
Q9CXH7	Sgo1	2.6934	0.015536	Up
P97464	Ext1	1.8795	0.015566	Up
Q9WTV6	Usp18	2.3065	0.015627	Up
Q9R0E2	Plod1	1.5032	0.015632	Up
Q8R3W2	Trappc2b	2.1059	0.015698	Up
Q62172	Ralbp1	0.50015	0.015706	Down
Q8R071	Itpka	2.5862	0.015731	Up
Q8VCH8	Ubxn4	0.62231	0.015774	Down
P62818	S100a3	0.38476	0.015782	Down
Q499D0	Foxn3	0.40391	0.015828	Down
Q9D7N9	Apmap	1.523	0.015849	Up
O88696	Clpp	1.5713	0.015851	Up
Q99MB7	Rnf141	0.29007	0.015927	Down
Q5RKZ7	Mocs1	1.6988	0.015941	Up
D3YVF0	Akap5	0.058251	0.015952	Down
Q9D2M8	Ube2v2	0.53096	0.016071	Down
Q91YI6	Tent2	1.6461	0.016089	Up
Q91V01	Lpcat3	2.0689	0.016101	Up
Q3UXZ9	Kdm5a	1.5754	0.016106	Up
Q6P8I4	Pcnp	0.61779	0.016112	Down
Q924H2	Med15	0.65438	0.016147	Down
Q8K305	Nsl1	0.56646	0.016152	Down
P61089	Ube2n	0.63544	0.016158	Down
Q61033	Tmpo	0.54052	0.016197	Down
Q9Z2Q5	Mrpl40	0.38482	0.016247	Down
O88667	Rrad	0.62158	0.016305	Down
Q99J99	Mpst	1.5064	0.016357	Up
Q8JZU6	Pxdc1	2.3531	0.016359	Up
Q91WQ3	Yars1	0.54363	0.01637	Down
Q99KS6	Adprm	1.6542	0.016385	Up
Q91X78	Erlin1	1.6252	0.016392	Up
S4R1W5	Rbm6	0.62934	0.016402	Down
Q6PD21	Shb	0.40078	0.016453	Down
Q3TKY6	Cwc27	0.48537	0.016546	Down
Q6DFW0	C9orf72	1.817	0.01656	Up
Q80WW9	Ddrgk1	0.5444	0.016562	Down
Q8BHN0	Ppm1l	1.5079	0.01661	Up
Q99JY8	Plpp3	1.6952	0.016656	Up
Q3UHD2	Gfod1	1.6318	0.016685	Up
O88851	Rbbp9	1.7389	0.016702	Up
S4R2K0	Pdf	1.8668	0.016704	Up
O88737	Bsn	0.27478	0.016733	Down
Q91W40	Klc3	0.63696	0.016745	Down
Q9D7Z3	Nol7	0.46834	0.016752	Down
P15105	Glul	1.8107	0.016867	Up
P59708	Sf3b6	1.8097	0.016922	Up
Q91Y74	St3gal4	1.7739	0.016939	Up
Q9CY94	Gins3	0.57594	0.016943	Down
Q99JB8	Pacsin3	0.58168	0.016997	Down
Q62481	Vps72	0.4815	0.017104	Down
O35680	Mrps12	0.60164	0.017109	Down
Q9ERG0	Lima1	0.53164	0.017159	Down
Q99KS2	Ngrn	0.41631	0.017171	Down
Q8CIG3	Kdm1b	1.6379	0.017177	Up
Q8BH04	Pck2	1.5631	0.017196	Up
Q91V61	Sfxn3	1.8058	0.017263	Up
Q80X32		0.58788	0.01729	Down
Q9CR41	Hypk	0.65878	0.0173	Down
O09061	Psmb1	1.5407	0.017314	Up
Q8QZX5	Lsm10	1.7379	0.017337	Up
A2ASA8	Itpripl1	1.62	0.017341	Up
P83877	Txnl4a	2.354	0.017427	Up
Q3THJ3	Eif1ad	0.4911	0.017445	Down
Q921V5	Mgat2	1.5287	0.017452	Up
Q7TN31	Aggf1	0.52406	0.017462	Down
P61969	Lmo4	1.8269	0.017498	Up
O35623	Bet1	0.55276	0.017565	Down
P50136	Bckdha	1.7957	0.017566	Up
Q9D1C3	Pyurf	0.10812	0.017578	Down
P59481	Lman2l	1.6477	0.017658	Up
Q9JJI8	Rpl38	0.65569	0.01772	Down
P62900	Rpl31	0.51172	0.017739	Down
Q7TQH7	Lrp10	0.48881	0.017774	Down
A0A1D5RM15	Zfp930	0.60674	0.017831	Down
Q8BVR6	Rspry1	1.6301	0.017886	Up
P68368	Tuba4a	1.5896	0.017888	Up
P49586	Pcyt1a	0.54148	0.017916	Down
Q99M54	Cdca3	0.51471	0.017978	Down
Q61503	Nt5e	2.06	0.018036	Up
Q62407	Speg	0.6425	0.018051	Down
Q8C525	Mb21d2	1.7758	0.018113	Up
Q924L1	Letmd1	2.1776	0.018117	Up
P10922	H1-0	0.45878	0.018129	Down
Q9DCD2	Xab2	1.5009	0.018205	Up
Q9D842	Aplf	0.64653	0.018211	Down
Q61321	Six4	0.61056	0.018223	Down
P57784	Snrpa1	0.48885	0.018237	Down
Q64516	Gk	1.9493	0.018269	Up
Q9D1J3	Sarnp	0.45223	0.018366	Down
Q91VW3	Sh3bgrl3	0.60677	0.018389	Down
Q8VI94	Oasl1	2.8416	0.018425	Up
Q4VAE3	Tmem65	1.5539	0.018432	Up
O35153	Bet1l	0.59252	0.018451	Down
P35278	Rab5c	1.7431	0.018481	Up
Q8BP67	Rpl24	0.55253	0.018511	Down
Q9ER80	Rtp4	3.655	0.018512	Up
Q8K1I7	Wipf1	0.64525	0.018518	Down
Q8R3R5	Tmem185b	1.8858	0.018641	Up
Q9CXR1	Dhrs7	2.0608	0.018721	Up
Q8BS40	Cptp	1.5998	0.018735	Up
O08832	Galnt4	1.5784	0.018765	Up
Q80VA0	Galnt7	1.5062	0.018824	Up
Q9D6J1	Cers4	1.6901	0.018878	Up
Q8BSN5	Phf23	0.57606	0.018967	Down
P61924	Copz1	2.0143	0.01897	Up
O70279	Ess2	0.63484	0.018972	Down
Q8VCF1	Cant1	1.6765	0.019015	Up
Q80TE4	Sipa1l2	1.5719	0.019056	Up
P58929	Gmeb2	0.63864	0.019077	Down
Q71RI9	Kyat3	1.8947	0.019183	Up
Q8K4X7	Agpat4	1.7897	0.019211	Up
O35074	Ptgis	2.4347	0.019216	Up
P47811	Mapk14	1.5953	0.019217	Up
A2ALK8	Ptpn3	1.7404	0.019302	Up
Q9R1S3	Pign	1.905	0.019356	Up
Q8R149	Bud13	0.53115	0.019369	Down
Q8BHT6	B3glct	1.6279	0.019374	Up
Q9D0K2	Oxct1	1.6657	0.019385	Up
Q9Z2M7	Pmm2	0.63647	0.019397	Down
Q9D2R8	Mrps33	0.5545	0.01949	Down
Q8BKE6	Cyp20a1	1.6448	0.019491	Up
Q9R1S0	B9d1	1.725	0.019509	Up
Q64467	Gapdhs	4.3198	0.019514	Up
Q9QYS9	Qki	0.51984	0.019668	Down
P47740	Aldh3a2	2.3095	0.019734	Up
Q9ERH4	Nusap1	0.57989	0.019743	Down
Q60596	Xrcc1	0.56478	0.019781	Down
Q9CR58	Slc25a30	1.8734	0.019786	Up
Q9CQB2	Mcrip2	0.55338	0.019871	Down
O70333	Cript	0.48476	0.019962	Down
Q921R8	Slc41a3	1.8332	0.019977	Up
Q8K248	Hpdl	1.5563	0.020025	Up
Q811I0	Atpaf1	1.5168	0.020034	Up
Q3TL26	Tfb2m	1.7298	0.020042	Up
P00397	Mtco1	3.6695	0.020074	Up
Q67FY2	Bcl9l	0.64289	0.020152	Down
E9Q555	Rnf213	1.5434	0.020183	Up
Q924S7	Spred2	0.40009	0.020189	Down
Q3TC72	Fahd2a	1.5141	0.020252	Up
Q9CXL3		0.45674	0.020267	Down
Q9JJE7	Fads3	1.5076	0.020282	Up
P38533	Hsf2	0.63268	0.020295	Down
O70480	Vamp4	0.60492	0.020357	Down
Q9R060	Nubp1	0.53737	0.020371	Down
Q8BH59	Slc25a12	2.6361	0.020388	Up
Q3TVI8	Pbxip1	0.61495	0.020399	Down
Q924H7	Wac	0.62672	0.020409	Down
Q9D081	Alg14	1.8522	0.020409	Up
Q8K157	Galm	1.8746	0.020468	Up
Q99MN9	Pccb	1.6276	0.020516	Up
Q9QZ04	Magel2	0.34625	0.020555	Down
Q6ZQ29	Taok2	1.5647	0.020629	Up
Q8JZX4	Rbm17	0.64835	0.020698	Down
Q62009	Postn	2.9966	0.020698	Up
A2AI05	Ndor1	1.8686	0.020712	Up
Q99K28	Arfgap2	0.63561	0.020738	Down
Q3U4G3	Xxylt1	1.7567	0.020753	Up
Q9JJY3	Smpd3	10.811	0.020793	Up
P54751	St3gal1	1.8812	0.020803	Up
Q5DU02	Usp22	4.4041	0.020834	Up
Q9QZH6	Ecsit	1.6051	0.020838	Up
Q8CAS9	Parp9	1.948	0.020878	Up
Q3UV17	Krt76	15.244	0.020885	Up
G3X912	Sprtn	0.19695	0.020944	Down
Q61418	Clcn4	1.8904	0.020965	Up
P42125	Eci1	1.6785	0.020992	Up
P17710	Hk1	2.1121	0.021013	Up
Q9D937		0.38882	0.021039	Down
Q497V5	Srbd1	1.6191	0.021062	Up
Q3T9E4;Q62293	Tgtp2;Tgtp1	2.3337	0.021107	Up
Q5XJE5	Leo1	0.58531	0.021117	Down
O35326	Srsf5	0.56429	0.021167	Down
Q64373	Bcl2l1	1.5744	0.021208	Up
A6H611	Mipep	1.5178	0.021251	Up
Q3TZM9	Alg11	1.8071	0.021265	Up
Q99M51	Nck1	0.66215	0.021284	Down
Q8BGH2	Samm50	1.5704	0.021303	Up
O35594	Ift81	0.5772	0.021305	Down
Q80XU8	Lrfn4	1.5873	0.021479	Up
Q9EQU5	Set	0.65254	0.021509	Down
Q9JIB0	Rangrf	0.53213	0.021515	Down
Q8VEA4	Chchd4	0.40222	0.02152	Down
O88325	Naglu	2.0592	0.021528	Up
O35261	E2f3	0.53004	0.02154	Down
Q8K124	Plekho2	0.62203	0.021551	Down
Q8VD31	Tapbpl	1.9835	0.021577	Up
Q9CQT2	Rbm7	0.56687	0.021659	Down
P05531	Xlr	0.33019	0.021667	Down
Q8BUD0	Gpr4	4.3209	0.021673	Up
Q61624	Znf148	0.65822	0.021711	Down
E9PY43	Erich1	0.35349	0.021728	Down
Q9R1B9	Slit2	0.51211	0.021731	Down
E9Q401	Ryr2	0.51711	0.021862	Down
Q3URE1	Acsf3	1.5515	0.021888	Up
P52019	Sqle	1.6674	0.021938	Up
Q80TR1	Adgrl1	1.7711	0.021958	Up
Q9CQN6	Tmem14c	2.2054	0.022022	Up
Q3UMR5	Mcu	1.8919	0.02203	Up
Q9CX80	Cygb	1.6567	0.0221	Up
O35083	Agpat1	1.599	0.022111	Up
Q99JR1	Sfxn1	1.6736	0.022154	Up
Q9CQE3	Mrps17	1.5924	0.022177	Up
P48024	Eif1	0.60038	0.022239	Down
Q99MR6	Srrt	0.61208	0.022253	Down
Q673H1	Tusc1	0.39245	0.02229	Down
Q8BYB9	Poglut1	1.6204	0.022356	Up
Q91VL8	Terf2ip	0.6441	0.022413	Down
Q9D967	Mdp1	0.59945	0.022465	Down
Q9CQH3	Ndufb5	1.6785	0.022498	Up
Q9R1T4	Septin6	1.8503	0.022533	Up
P06802	Enpp1	1.7277	0.022659	Up
P62192	Psmc1	0.62439	0.022745	Down
Q9JMG1	Edf1	0.38321	0.022821	Down
F6ZDS4	Tpr	0.62705	0.022894	Down
Q91VS7	Mgst1	1.639	0.022903	Up
C0HKD8;C0HKD9	Mfap1a;Mfap1b	0.58233	0.022913	Down
Q8BMP6	Acbd3	1.5423	0.022974	Up
Q9CXY9	Pigk	1.8941	0.023026	Up
Q61838	Pzp	0.52157	0.02305	Down
Q8CGV9	Tshz3	0.38391	0.023092	Down
P16045	Lgals1	0.63148	0.023149	Down
Q80TN5	Zdhhc17	1.7021	0.023189	Up
Q60931	Vdac3	2.0086	0.023263	Up
Q2VPQ9	Meaf6	0.63197	0.023294	Down
Q99J56	Derl1	1.6544	0.023294	Up
Q8R3Q0	Saraf	2.7987	0.023466	Up
A6PWE0	Elobl	0.26978	0.023532	Down
Q9CRC3		0.54464	0.023536	Down
P63024	Vamp3	0.66114	0.023539	Down
G3X8R7	Zfp212	0.34412	0.023565	Down
Q8C5L6	Inpp5k	2.0686	0.023646	Up
P30276	Ccnb2	0.29289	0.023649	Down
Q6NZB0	Dnajc8	0.49828	0.023667	Down
P50637	Tspo	1.6692	0.023708	Up
P53810	Pitpna	1.7292	0.023732	Up
Q8VEH8	Erlec1	1.9872	0.02376	Up
Q8VEA8	Rab7b	1.6485	0.023831	Up
Q9DCT2	Ndufs3	1.9161	0.023876	Up
Q8BUR3	Foxj3	0.57453	0.023882	Down
Q6NSU3	Glt8d1	1.5768	0.023893	Up
Q64321	Zbtb7b	0.3989	0.024019	Down
P09602	Hmgn2	0.35426	0.024111	Down
Q62419	Sh3gl1	0.5029	0.024118	Down
Q6PEE2	Ctif	0.63148	0.024135	Down
P61021	Rab5b	1.681	0.024138	Up
Q4KWH5	Plch1	1.7938	0.024181	Up
Q9WVH4	Foxo3	0.39776	0.024355	Down
Q80TZ9	Rere	0.65233	0.024372	Down
Q810J8	Zfyve1	1.5083	0.024384	Up
Q8BG95	Ppp1r12b	0.54287	0.024417	Down
P29758	Oat	1.6877	0.02442	Up
A6H5Z3	Exoc6b	1.565	0.024541	Up
Q9QXA5	Lsm4	0.54704	0.024576	Down
P16125	Ldhb	1.7602	0.024591	Up
O88322	Nid2	0.28283	0.02463	Down
Q91YY4	Atpaf2	1.719	0.024691	Up
P62878	Rbx1	0.54606	0.024778	Down
P04342;P04345;Q03740;Q9CXV3	Crygd;Cryga;Cryge;Crygf	0.32385	0.024903	Down
P47964	Rpl36	0.60443	0.024905	Down
Q9CWV6	Prkrip1	0.55669	0.024927	Down
Q9ER38	Tor3a	3.4099	0.025016	Up
Q09200	B4galnt1	1.5247	0.025101	Up
Q91X84	Crtc3	0.64895	0.025123	Down
Q9QWR8	Naga	2.4058	0.025167	Up
Q9CQN7	Mrpl41	0.55285	0.025228	Down
P70697	Urod	1.8406	0.025331	Up
Q571C7	Bdp1	0.15762	0.025361	Down
Q64705	Usf2	0.64047	0.02542	Down
Q3UN58	Faap20	0.64264	0.025512	Down
Q8CFE2	Hpf1	0.62447	0.025547	Down
P62322	Lsm5	0.23854	0.025598	Down
Q91W52	Tmem19	1.5462	0.025624	Up
Q8C7Q4	Rbm4	0.11119	0.025695	Down
Q9DCB1	Hmgn3	0.32562	0.025819	Down
Q9CWX2	Ndufaf1	1.7454	0.02583	Up
Q8BH47	Sec22a	1.5817	0.025849	Up
Q8BGS3	Zkscan1	0.56014	0.025906	Down
Q8CG03	Pde5a	1.5906	0.025923	Up
Q8BJM5	Slc30a6	2.3244	0.025938	Up
Q8CIB6	Tmem230	1.7709	0.02603	Up
Q80Y61	Baiap2l2	0.22174	0.026089	Down
Q61941	Nnt	3.1219	0.026095	Up
Q7TSJ6	Lats2	0.12987	0.026127	Down
P50518	Atp6v1e1	0.62415	0.026133	Down
Q9DBK7	Uba7	1.7193	0.02614	Up
Q8C650	Septin10	2.4031	0.02623	Up
Q99KI0	Aco2	1.5044	0.026236	Up
Q8BSA9	Tyw3	1.5458	0.026273	Up
Q9DB73	Cyb5r1	1.5949	0.026278	Up
P99025	Gchfr	1.8096	0.026308	Up
Q8BH24	Tm9sf4	1.7041	0.026388	Up
Q61823	Pdcd4	0.53071	0.026414	Down
Q91ZR1	Rab4b	1.7394	0.026488	Up
Q9EPL4	Mettl9	1.6778	0.026515	Up
Q8BML3	Glt28d2	2.332	0.026609	Up
O35658	C1qbp	0.49518	0.026733	Down
Q9WTZ1	Rnf7	0.343	0.026828	Down
P63013	Prrx1	0.44364	0.026962	Down
P09925	Surf1	1.8078	0.027052	Up
Q8C025	Chpt1	2.9208	0.027225	Up
P08752	Gnai2	1.7352	0.027383	Up
Q8C570	Rae1	1.6307	0.027384	Up
E9Q7P1	Col22a1	4.2305	0.027407	Up
Q9WUA3	Pfkp	1.5061	0.027586	Up
Q91WP6	Serpina3n	2.3535	0.027624	Up
Q9CWY3	Setd6	1.7384	0.027753	Up
Q9R123	Naa80	0.36347	0.027777	Down
Q8CHQ0	Fbxo4	1.7572	0.027789	Up
Q91VM3	Wdr45	1.6443	0.027794	Up
O35671	Itgb1bp1	1.5056	0.027877	Up
Q7TN22	Txndc16	3.3032	0.027913	Up
P21958	Tap1	2.0622	0.027949	Up
Q99PV0	Prpf8	1.5014	0.027953	Up
Q9D1M7	Fkbp11	0.55951	0.027987	Down
Q8CFK2	Brf1	0.56689	0.028	Down
Q8BZB2	Ppcdc	1.8427	0.02819	Up
Q9D7J7	Capns2	0.60644	0.028279	Down
Q69ZJ7	Ric1	1.5446	0.028296	Up
Q9D6K9	Cers5	1.545	0.028334	Up
Q8CBG9	Rnf170	1.8603	0.028365	Up
P56393	Cox7b	1.5945	0.02838	Up
Q8CH36	Slc36a4	1.9295	0.028444	Up
Q505F5	Lrrc47	0.54776	0.028452	Down
Q91VR7	Map1lc3a	0.63668	0.028472	Down
Q9CQP0	Mrpl33	0.60389	0.028561	Down
Q9WVA7	Peg12	0.21642	0.028565	Down
P54818	Galc	1.8397	0.028599	Up
P56382	Atp5f1e	1.8057	0.028756	Up
Q3U3E2	Fam117b	0.5734	0.028756	Down
O70274	Ptp4a2	1.5368	0.028785	Up
Q62087	Pon3	1.8205	0.028854	Up
Q9EQ20	Aldh6a1	1.8023	0.028982	Up
Q9CX00	Ist1	1.6376	0.029088	Up
Q7TNU6	Znf250	3.235	0.029104	Up
Q9R2B6	St6galnac4	1.8035	0.029127	Up
B1AXP6	Tomm5	1.7036	0.029179	Up
Q9D0L7	Armc10	1.5281	0.029235	Up
O88393	Tgfbr3	2.1726	0.029309	Up
Q99KJ5	Tcf19	0.61218	0.029324	Down
P26645	Marcks	0.50303	0.029352	Down
Q9EQK7	Icmt	2.0227	0.029397	Up
P26618	Pdgfra	1.9152	0.02947	Up
Q920B9	Supt16h	0.58718	0.029491	Down
Q8K385	FRRS1	1.5972	0.029613	Up
Q99LE1	Rilpl2	0.45658	0.029632	Down
Q9CR29	Ccdc43	0.61768	0.029674	Down
Q9D1C2	Cby1	0.4129	0.02974	Down
Q3UNA4	Nxt2	1.5222	0.029886	Up
Q8CHC8	Adnp2	1.5068	0.029908	Up
Q9EQ08	Sgsh	1.6152	0.029926	Up
Q9D938	Tmem160	1.6386	0.029991	Up
Q9R1C0	Taf7	0.51786	0.029993	Down
Q9WV03	Fam50a	0.59198	0.030037	Down
A2AJ15	Man1b1	1.6405	0.030081	Up
Q07797	Lgals3bp	2.1775	0.030098	Up
Q9EQQ0	Suv39h2	2.0929	0.030102	Up
Q9D2U5	Naa38	0.54689	0.030179	Down
Q00547	Hmmr	0.65127	0.030317	Down
Q922K9	Frk	1.951	0.03037	Up
Q8BFT2	Haus4	1.697	0.030379	Up
P0DOV1	Ifi211	0.40228	0.030448	Down
Q62189	Snrpa	0.60544	0.030463	Down
P15864	H1-2	0.33271	0.030492	Down
Q8VHE6	Dnah5	2.3672	0.030501	Up
Q9CQB5	Cisd2	0.44791	0.030536	Down
Q9DCL8	Ppp1r2	0.59075	0.030647	Down
Q80YA7	Dpp8	1.5401	0.030678	Up
Q8K4G1	Ltbp4	0.33719	0.030702	Down
P47915	Rpl29	0.54183	0.03072	Down
P62717	Rpl18a	0.57025	0.030979	Down
Q9D902	Gtf2e2	0.39165	0.030983	Down
Q8R0F8	Fahd1	1.7153	0.031033	Up
Q91W61	Fbxl15	1.5879	0.031151	Up
P0DJE0	Pet100	1.8289	0.031172	Up
Q9ESW4	Agk	1.6357	0.031219	Up
Q8C5P7	Tdrp	0.46445	0.031294	Down
O89112	Lancl1	1.6184	0.031294	Up
Q3US17	Znf48	0.43883	0.031356	Down
Q9CQL5	Mrpl18	1.5531	0.031385	Up
Q8C1B7	Septin11	1.5078	0.031395	Up
Q99M28	Rnps1	0.62609	0.031463	Down
Q6NZN1	Pprc1	0.48404	0.031636	Down
Q8R1J3	Zcchc9	0.43932	0.031686	Down
Q9CPV3	Mrpl42	0.65131	0.03186	Down
O70494	Sp3	0.65065	0.031864	Down
Q91V81	Rbm42	0.65438	0.031869	Down
Q8R323	Rfc3	1.655	0.0319	Up
Q8CIN4	Pak2	0.65271	0.031968	Down
Q9ERS2	Ndufa13	2.2851	0.032103	Up
Q2M4I6	Scand1	0.39507	0.032138	Down
O70139	Pkig	0.50873	0.032199	Down
Q9D8U0	Ifrd2	0.64659	0.032269	Down
Q8R550	Sh3kbp1	0.55775	0.032298	Down
Q9CYN9	Atp6ap2	1.6578	0.032418	Up
Q9EQY0	Ern1	1.6657	0.032628	Up
Q91Z40	Gbp7	2.4381	0.032811	Up
Q91WD5	Ndufs2	2.1595	0.032823	Up
Q9DA08	Sgf29	0.61663	0.032923	Down
P43024	Cox6a1	0.35593	0.032944	Down
Q6PE15	Abhd10	1.5759	0.032953	Up
P14131	Rps16	0.63671	0.032956	Down
E9Q0F0	Krt78	10.653	0.033019	Up
Q9DCE9	Igtp	3.358	0.033119	Up
P04370	Mbp	0.33099	0.033131	Down
Q99LB0	Dnttip1	0.56801	0.033135	Down
Q8K1S6	Spire2	0.33992	0.033142	Down
Q8CHV6	Tada2a	1.6387	0.033143	Up
Q3UFS4	Gpatch11	0.50511	0.033201	Down
P16332	Mmut	1.7618	0.033219	Up
O55242	Sigmar1	1.6359	0.033286	Up
Q9CQF0	Mrpl11	0.62444	0.033303	Down
Q9JMG7	Hdgfl3	0.35267	0.033424	Down
O35621	Pmm1	0.61188	0.033593	Down
Q9Z2Z6	Slc25a20	1.9564	0.033631	Up
Q64345	Ifit3	2.8297	0.033658	Up
Q9D1G1	Rab1b	1.7049	0.033689	Up
Q9WU81	Slc37a2	1.5937	0.033701	Up
Q6DFW5	Atp11b	1.5392	0.033701	Up
P02463	Col4a1	1.5545	0.033717	Up
P99024	Tubb5	0.66605	0.033875	Down
Q6IQX7	Chpf	1.5982	0.033932	Up
Q8R0J8	Idnk	2.231	0.033991	Up
Q6PB75	Tent4a	0.19929	0.034017	Down
Q3UZ57	Axdnd1	0.26944	0.034076	Down
Q9D6S7	Mrrf	0.40507	0.03412	Down
O35912	Emp3	0.57628	0.034269	Down
Q9JI38	Pus3	1.559	0.034345	Up
Q3U133	Znf746	0.65585	0.034361	Down
Q9CQ91	Ndufa3	1.5985	0.034371	Up
E9Q414	Apob	0.53627	0.034573	Down
Q9CZU6	Cs	1.5067	0.03458	Up
Q14BI2	Grm2	4.3361	0.034644	Up
Q99KE1	Me2	1.6251	0.034647	Up
Q921K9	Bcl7b	0.52119	0.034787	Down
P47226	Tes	1.6874	0.035036	Up
Q9CQQ0	Smim8	1.5003	0.035178	Up
Q9CRA7	Dmac2l	1.956	0.035294	Up
Q3UQ84	Tars2	1.5176	0.035299	Up
E9Q1Z0	Krt90	31.201	0.035405	Up
P22339	Gadd45b	0.093212	0.035454	Down
P62488	Polr2g	1.5763	0.03562	Up
Q9JK42	Pdk2	2.0071	0.035632	Up
Q91YE7	Rbm5	0.60253	0.035817	Down
Q6ZQA0	Nbeal2	1.5658	0.035817	Up
Q9JJV2	Pfn2	1.5065	0.035854	Up
D3Z286	Tmppe	2.221	0.035898	Up
P46978	Stt3a	1.546	0.035929	Up
Q60710	Samhd1	1.5272	0.035937	Up
Q8R4N0	Clybl	1.6727	0.035953	Up
Q9Z0X0	Cdc42ep5	0.42326	0.035988	Down
Q9CPW4	Arpc5	0.53845	0.036273	Down
P01897	H2-L	1.7715	0.036287	Up
Q9WVC6	Sgk1	0.51535	0.036293	Down
Q91WB7	Ubtd1	0.60938	0.036325	Down
E9PYF7	Ap1ar	0.63637	0.036454	Down
P58059	Mrps21	0.66385	0.036709	Down
Q8C6E0	Cfap36	0.64217	0.036719	Down
Q60766	Irgm1	2.203	0.036752	Up
Q91W98	Slc15a4	1.5518	0.036764	Up
Q9QZD8	Slc25a10	1.8546	0.036777	Up
P55302	Lrpap1	0.57345	0.036857	Down
Q8VCG9	Rfxap	0.57121	0.036879	Down
P52825	Cpt2	1.718	0.037088	Up
Q9JM62	Reep6	1.8431	0.037213	Up
Q9CWK3	Cd2bp2	0.62122	0.037469	Down
P13516	Scd1	1.5504	0.037484	Up
O55239	Nnmt	1.5481	0.037517	Up
Q8R164	Bphl	1.5676	0.037631	Up
Q9DCC7	Isoc2b	1.9608	0.037711	Up
Q91XD7	Creld1	1.6038	0.037874	Up
O70230	Znf143	0.66416	0.03809	Down
Q91YT8	Tmem63a	1.5002	0.038106	Up
Q9D8Y1	Tmem126a	1.8748	0.038178	Up
Q9Z2L6	Minpp1	1.5883	0.038404	Up
D3YVV3	Ankrd29	2.8117	0.038556	Up
Q6URW6	Myh14	0.60776	0.038583	Down
Q8JZQ2	Afg3l2	1.6566	0.038695	Up
P00416	mt-Co3	6.7101	0.038702	Up
Q9WV66	Marchf7	0.36766	0.038705	Down
Q9R226	Khdrbs3	0.38694	0.038774	Down
Q61738	Itga7	1.5567	0.038822	Up
Q14BJ1	Fam89a	4.436	0.038865	Up
P43680	Sox18	0.16647	0.03889	Down
Q9CZV8	Fbxl20	1.581	0.038892	Up
P18581	Slc7a2	1.7243	0.038967	Up
Q61846	Melk	1.5098	0.039048	Up
Q9QZD9	Eif3i	1.5345	0.039231	Up
P07724	Alb	3.5132	0.039385	Up
Q9CPV7	Zdhhc6	1.802	0.039452	Up
Q3UGC7	Eif3j1	1.5422	0.039588	Up
Q3UH68	Limch1	0.59538	0.039721	Down
Q8K3K7	Agpat2	1.607	0.039746	Up
E9Q3S4	Map3k19	0.505	0.039813	Down
Q921S7	Mrpl37	1.5209	0.039906	Up
Q9D0Y8	Mrpl52	0.47233	0.03991	Down
Q8VHI6	Wasf3	0.64245	0.039913	Down
Q08369	Gata4	0.32275	0.03999	Down
O55126	Nipsnap2	1.6909	0.040017	Up
Q8CAK1	Iba57	1.5432	0.0401	Up
Q9CRC6	Borcs7	0.63047	0.040224	Down
Q08761	Pros1	2.9199	0.040239	Up
Q8C1M2	Znf428	0.61403	0.040277	Down
Q0VGT2	Gli2	0.27624	0.040283	Down
Q0VBV7	Cep126	0.37612	0.040313	Down
Q8R035	Mrpl58	0.61032	0.040332	Down
P42225	Stat1	1.695	0.040386	Up
Q80ZM7	Gtf2a2	1.7535	0.040684	Up
Q3UZD5	Prdm6	1.9931	0.040756	Up
P70696	H2bc1	2.8478	0.04079	Up
Q8K136	Scnm1	0.64264	0.040854	Down
P23906	Irf2	0.4292	0.041163	Down
Q3UN04	Usp30	1.6342	0.041208	Up
Q9CPQ1	Cox6c	1.5371	0.04121	Up
Q91VA6	Poldip2	1.5355	0.041285	Up
Q7TS91	Pfkfb3	1.7279	0.041317	Up
Q8C6B0	Tmt1a	1.5403	0.041439	Up
P52503	Ndufs6	0.5961	0.041502	Down
Q8R3H7	Hs2st1	1.5525	0.04164	Up
Q9R098	Hgfac	2.4179	0.041674	Up
Q8K2X2	Rbm48	0.20288	0.041696	Down
Q3UH06	Rreb1	0.5528	0.04175	Down
O70401	Tspan6	1.9793	0.041797	Up
Q9R233	Tapbp	2.5022	0.041828	Up
P61327	Magoh	1.653	0.041856	Up
Q9CYH6	Rrs1	0.65154	0.04203	Down
Q8BU00	Ikzf5	0.41268	0.042055	Down
Q9Z104	Hmg20b	0.55709	0.042165	Down
Q8CG19	Ltbp1	0.60245	0.042216	Down
Q9D620	Rab11fip1	0.62775	0.0423	Down
O54991	Cntnap1	1.9599	0.04231	Up
Q8BK08	Tmem11	2.3426	0.042529	Up
Q3U1J1	Tfpt	0.44398	0.042633	Down
P48962	Slc25a4	1.5297	0.04271	Up
O70435	Psma3	1.7758	0.042751	Up
B2RXS3	Scaper	1.9111	0.042815	Up
Q9WTL8	Bmal1	1.6923	0.042896	Up
Q9QZ67	Ppm1d	1.9112	0.04296	Up
Q8R079	Bfar	2.2911	0.042963	Up
Q61858	Gpank1	0.34783	0.04306	Down
P57791	Rce1	1.7976	0.043062	Up
Q3UX10	Tubal3	1.5195	0.04307	Up
Q5DU41	Lrrc8b	0.65078	0.043162	Down
P12023	App	0.60526	0.043194	Down
Q8BH97	Rcn3	0.64318	0.043353	Down
O88878	Zfand5	0.62337	0.043395	Down
E9Q166	Atad2b	2.8074	0.043477	Up
Q8CFE3	Rcor1	0.64239	0.043528	Down
Q3U3Q1	Ulk3	2.9482	0.043579	Up
Q91XL2	Lnx2	0.41164	0.043731	Down
Q9D115	Znf706	0.52654	0.043748	Down
Q45VK7	Dync2h1	1.5391	0.043768	Up
Q3U2A8	Vars2	1.6427	0.044408	Up
Q9QYC7	Ggcx	1.6105	0.044423	Up
O35855	Bcat2	1.5253	0.044442	Up
Q8JZS9	Mrpl48	1.5551	0.044644	Up
P07744	Krt4	22.627	0.044709	Up
O70456	Sfn	6.1043	0.044768	Up
Q9D684	Rin2	0.20393	0.044986	Down
Q8BTI9	Pik3cb	2.071	0.045074	Up
Q9JK48	Sh3glb1	0.63719	0.045129	Down
Q9CXE2	Bcl7a	0.55241	0.045138	Down
Q8BMD8	Slc25a24	1.8196	0.045167	Up
P00158	Mt-Cyb	2.6669	0.045208	Up
Q9CZG9	Pdzd11	0.63587	0.045294	Down
P52912	Tia1	1.8124	0.045521	Up
Q1H9T6	Zbtb48	2.6978	0.045539	Up
O88455	Dhcr7	2.0346	0.045972	Up
Q9D8B3	Chmp4b	0.52798	0.046046	Down
P62715	Ppp2cb	1.5262	0.046482	Up
Q8C050	Rps6ka5	1.5022	0.046573	Up
Q9QZ49	Ubxn8	0.55804	0.046592	Down
Q3URV1	Tbc1d32	0.65323	0.046616	Down
Q5SXI5	Znf496	0.3956	0.046633	Down
Q8VDW4	Ube2w	0.20602	0.04668	Down
Q922H7	Rasl11b	0.14113	0.046725	Down
Q8C522	Endod1	1.6655	0.047096	Up
Q91VC4	Plvap	2.9465	0.04711	Up
Q7TPN9	Prr14	0.4645	0.047218	Down
A2A7B5	Prdm2	0.43433	0.04725	Down
Q8CEG5	Ccdc28b	0.55967	0.047333	Down
P33609	Pola1	0.64277	0.04743	Down
Q8R1R3	Stard7	1.6661	0.047553	Up
Q8VDL4	Adpgk	1.7378	0.047561	Up
Q9CQF4	Mtres1	0.44415	0.047621	Down
Q3ULD5	Mccc2	1.5255	0.047758	Up
P0CG49;P0CG50	Ubb;Ubc	0.34014	0.047814	Down
Q8VDV7	Tbc1d19	0.20486	0.047826	Down
P18293	Npr1	1.696	0.047856	Up
Q8BTV1	Tusc3	1.6314	0.04794	Up
Q9DCT6	Bap18	0.61889	0.048093	Down
Q7TSH8	Tmem94	1.5116	0.048239	Up
Q61286	Tcf12	0.64295	0.048294	Down
P51807	Dynlt1	0.59848	0.048519	Down
Q8BPE4	Tmem177	1.6727	0.048574	Up
Q8C3B8	Rft1	1.681	0.048626	Up
Q9CQF9	Pcyox1	1.5573	0.048757	Up
A2RSQ0	Dennd5b	1.585	0.048971	Up
Q9EQH4	Taf8	0.57192	0.049286	Down
Q9D8F1	Alkbh4	0.31264	0.049518	Down
Q6ZPR1	Cfap97	0.36064	0.049538	Down
Q3TAA7	Stk11ip	1.6196	0.049588	Up
Q9DCV4	Rmdn1	1.7125	0.049597	Up
Q8CJ27	Aspm	1.5651	0.049647	Up
O35207	Cdk2ap1	0.66273	0.049654	Down
Q9D727		0.66506	0.049728	Down
Q921W0	Chmp1a	0.6226	0.049938	Down

## Sheet: S5
Supplementary Table 5: Protein quantification of saline and AngII-treated mice.
Accessions	Genes	C1	C2	C3	C4	C5	C6	A1	A2	A3	A4	A5	A6
A0A075B5K0	Igkv14-126	6.57937	NaN	NaN	NaN	NaN	NaN	NaN	117.028	19.7829	7.80107	24.1458	17.777
A0A075B5K2	Igkv9-124	47.6352	39.5097	47.3979	43.1478	34.3758	30.877	38.8681	124.098	135.721	81.2766	89.6127	113.987
A0A075B5K6;P03976	Igkv2-109;	17.1197	62.4588	14.3554	NaN	22.9912	16.5641	22.3047	84.4789	83.0879	46.6757	87.987	61.0987
A0A075B5L2;A0A075B5M2;A0A075B5M3;P01680	Igkv4-91;Igkv4-61;Igkv4-58;	102.039	97.5872	51.5879	64.0395	83.2417	100.857	141.721	440.025	169.363	199.521	539.157	327.529
A0A075B5L7	Igkv4-80	16.9957	23.3331	NaN	NaN	18.8274	NaN	34.2927	49.9373	27.1849	21.7683	38.5136	36.3419
A0A075B5M1	Igkv4-63	10.4749	9.00903	14.7947	NaN	NaN	NaN	10.2916	61.2855	14.5957	16.5278	15.2817	52.586
A0A075B5M7	Igkv5-39	117.726	35.4318	50.0799	22.6769	27.2498	17.2187	40.7433	179.897	163.861	75.118	76.0786	190.857
A0A075B5N4	Igkv8-27	8.72234	15.9898	NaN	NaN	11.4423	13.2872	18.2405	58.4721	55.8496	35.4291	26.9117	37.7491
A0A075B5N7	Igkv6-13	73.5371	78.2663	61.806	47.0531	76.7865	49.6338	96.3213	335.005	146.506	126.441	248.552	323.291
A0A075B5N9	Igkv3-7	NaN	24.2433	11.849	NaN	16.2565	6.25668	17.9516	125.22	57.262	42.9503	69.6846	51.2495
A0A075B5P9	Ighv5-4	13.4241	NaN	32.4825	NaN	10.0903	NaN	13.2709	53.8869	35.8599	12.72	21.1242	58.592
A0A075B5Q4;A0A0A6YWC7;P18525	Ighv5-12;Ighv5-15;	62.4979	89.6268	NaN	NaN	NaN	NaN	32.5425	110.593	56.1522	50.8618	NaN	95.0054
A0A075B5R0	Ighv5-16	19.6285	37.8955	NaN	33.841	16.1773	10.4411	17.2304	90.4824	43.538	31.2926	31.5743	49.1463
A0A075B5R1	Ighv5-17	31.954	36.1712	22.9461	NaN	NaN	39.0932	45.7904	169.221	63.0339	NaN	50.5064	110.48
A0A075B5R2	Ighv7-3	27.5172	25.5288	11.6533	25.8742	16.2087	18.1205	25.6488	246.428	92.4211	36.6961	34.1889	160.268
A0A075B5R4	Ighv14-1	NaN	NaN	NaN	NaN	NaN	NaN	28.2938	46.8994	33.2991	27.0247	36.4583	32.495
A0A075B5R5	Ighv4-1	30.788	20.9596	6.06402	11.9307	17.0787	11.2483	26.0797	96.8548	15.6919	43.7625	21.898	74.7585
A0A075B5R6;A0A075B5R8	Ighv11-1;Ighv11-2	NaN	NaN	NaN	NaN	87.5061	25.851	NaN	92.0414	NaN	NaN	NaN	NaN
A0A075B5S2	Ighv7-1	17.4787	14.5875	16.0898	7.57883	15.8393	14.2225	18.4759	118.595	29.7335	20.3497	60.8437	35.5243
A0A075B5T2	Ighv6-3	33.6983	19.9521	228.234	18.1893	45.5697	13.5381	33.0245	180.247	72.1553	83.0525	120.753	83.3846
A0A075B5T3	Ighv6-6	38.5919	29.5974	92.624	17.0812	NaN	NaN	NaN	138.625	46.7862	42.2277	48.4204	46.1058
A0A075B5T5	Ighv1-5	23.8851	43.1713	20.6197	NaN	NaN	NaN	NaN	65.2734	37.5555	19.3873	49.5873	24.3626
A0A075B5V5	Ighv1-39	7.14548	11.2896	NaN	NaN	NaN	NaN	11.6098	27.428	16.3461	9.96772	20.17	12.3566
A0A075B5V6	Ighv1-42	50.639	56.9577	32.0359	28.0228	60.8869	33.6986	100.666	351.609	196.615	118.874	197.322	297.6
A0A075B5W5	Ighv1-54	NaN	NaN	NaN	NaN	NaN	NaN	NaN	13.1631	3.31263	5.84154	16.4522	3.97131
A0A075B5Y4	Ighv1-81	129.51	128.399	69.7044	66.3175	128.038	86.9938	118.226	620.107	212.122	292.589	330.393	671.346
A0A075B663;P01723;P01727	Iglv1;;	49.3226	68.4547	63.5429	17.3694	42.5431	41.1274	53.3825	307.191	121.683	69.2125	75.5715	183.902
A0A075B674	Ighv1-78	22.1374	16.3293	NaN	3.16876	12.8277	NaN	15.637	37.9591	14.764	27.5344	20.3086	21.4749
A0A075B677	Igkv4-53	7.76881	18.8912	6.97395	NaN	NaN	NaN	7.37407	37.814	13.4721	6.62354	15.7775	57.3529
A0A075B680	Ighv1-62-2	14.0583	NaN	NaN	NaN	12.0563	NaN	NaN	29.0521	14.6819	NaN	11.1989	11.6443
A0A075B697;P01819;P01820	Ighv2-9-1;;	18.2399	13.3415	NaN	9.41524	13.7653	17.764	24.018	99.4786	17.4243	35.433	28.0047	38.625
A0A087WPF7	Auts2	40.7361	36.2691	42.1226	43.6248	34.7748	30.8648	31.6855	31.4034	26.6377	36.1238	29.6877	27.035
A0A087WQ44	Srcap	57.5173	53.1702	54.4774	63.5469	59.5891	53.5691	52.1222	62.3089	58.1808	59.0737	54.7479	50.7844
A0A087WRT4	Fat1	733.882	769.438	783.08	807.681	827.539	703.166	1005.9	1807.05	1063.46	1133.95	1227.36	1326.03
A0A088MLT8;P0DPB4	Iqcj-Schip1;Schip1	96.6638	75.5723	90.2601	72.114	42.3498	54.9764	50.8903	79.1718	54.7757	75.9293	50.5405	48.9374
A0A0A6YVS4	Ighv5-9-1	17.537	19.1191	16.428	NaN	14.7898	16.8905	21.0461	69.5649	33.6946	40.7132	41.7893	114.949
A0A0A6YVU8;Q9JKV1	Adrm1b;Adrm1	291.273	345.759	327.547	404.158	309.771	343.619	300.56	354.38	311.453	358.98	273.148	299.748
A0A0A6YW67;P0CG49;P0CG50;P62983;P62984	Gm8797;Ubb;Ubc;Rps27a;Uba52	23617.9	26588.2	25388.8	29675.5	29894	26666.4	20956.7	25501.3	21699.5	18351.7	20894.4	16032.2
A0A0A6YXL5	Ighv7-4	NaN	NaN	NaN	NaN	NaN	NaN	NaN	16.537	45.2148	NaN	38.6793	5.48611
A0A0A6YXN4	Ighv1-18	26.6567	NaN	NaN	11.7414	21.8287	23.8055	15.6095	36.6639	26.3321	41.9617	31.1448	39.4399
A0A0A6YXQ0	Ighv8-8	5.48307	6.33027	NaN	NaN	NaN	NaN	11.6886	24.3597	16.2966	16.9055	29.2018	12.3096
A0A0A6YXW6	Igha	154.135	157.256	83.0096	170.335	213.304	190.8	128.417	2528.08	255.832	169.245	283.278	1129.35
A0A0A6YY60	Ighv8-5	NaN	NaN	NaN	NaN	NaN	NaN	NaN	13.1586	NaN	NaN	NaN	8.55284
[truncated: 8,191 more rows]

## Sheet: S6
Supplementary Table 6: Differential proteins between the AngII-treated and saline-treated mice.
[truncated: 1,364 more rows]
